# Supplementary material for: Mathematical deconvolution of CAR T-cell proliferation and exhaustion from real-time killing assay data
Source: J R Soc Interface. 2020 Jan 15;17(162):20190734. doi: 10.1098/rsif.2019.0734 (PMC7014796; doi:10.1098/rsif.2019.0734)
Supplement: HT1080 [file rsif20190734supp6.xlsx]

## Sheet: Cover
Created By:	USER1
Creation Date:	2019/02/26 14:42
File Name:	C:\Users\Public\RTCA Data\XY\1902191524P1R.plt
Exp ID:	1902191524P1R

## Sheet: Layout
		VeryHigh	VeryHigh	VeryHigh	High	High	High	Medium	Medium	Medium	Low	Low	Low
		1	2	3	4	5	6	7	8	9	10	11	12
Tumor Only	A	HT1080VH(2000)	HT1080VH(2000)	HT1080VH(2000)	HT1080H(2000)	HT1080H(2000)	HT1080H(2000)	HT1080M(2000)	HT1080M(2000)	HT1080M(2000)	HT1080L(2000)	HT1080L(2000)	HT1080L(2000)
BBz(E:T- 1:5)	B	HT1080VH(2000) 1(400)	HT1080VH(2000) 1(400)	HT1080VH(2000) 1(400)	HT1080H(2000) 1(400)	HT1080H(2000) 1(400)	HT1080H(2000) 1(400)	HT1080M(2000) 1(400)	HT1080M(2000) 1(400)	HT1080M(2000) 1(400)	HT1080L(2000) 1(400)	HT1080L(2000) 1(400)	HT1080L(2000) 1(400)
BBz(E:T - 1:10)	C	HT1080VH(2000) 1(200)	HT1080VH(2000) 1(200)	HT1080VH(2000) 1(200)	HT1080H(2000) 1(200)	HT1080H(2000) 1(200)	HT1080H(2000) 1(200)	HT1080M(2000) 1(200)	HT1080M(2000) 1(200)	HT1080M(2000) 1(200)	HT1080L(2000) 1(200)	HT1080L(2000) 1(200)	HT1080L(2000) 1(200)
BBz(E:T - 1:20)	D	HT1080VH(2000) 1(100)	HT1080VH(2000) 1(100)	HT1080VH(2000) 1(100)	HT1080H(2000) 1(100)	HT1080H(2000) 1(100)	HT1080H(2000) 1(100)	HT1080M(2000) 1(100)	HT1080M(2000) 1(100)	HT1080M(2000) 1(100)	HT1080L(2000) 1(100)	HT1080L(2000) 1(100)	HT1080L(2000) 1(100)
28z (E:T - 1:5)	E	HT1080VH(2000) 2(400)	HT1080VH(2000) 2(400)	HT1080VH(2000) 2(400)	HT1080H(2000) 2(400)	HT1080H(2000) 2(400)	HT1080H(2000) 2(400)	HT1080M(2000) 2(400)	HT1080M(2000) 2(400)	HT1080M(2000) 2(400)	HT1080L(2000) 2(400)	HT1080L(2000) 2(400)	HT1080L(2000) 2(400)
28z(E:T - 1:10)	F	HT1080VH(2000) 2(200)	HT1080VH(2000) 2(200)	HT1080VH(2000) 2(200)	HT1080H(2000) 2(200)	HT1080H(2000) 2(200)	HT1080H(2000) 2(200)	HT1080M(2000) 2(200)	HT1080M(2000) 2(200)	HT1080M(2000) 2(200)	HT1080L(2000) 2(200)	HT1080L(2000) 2(200)	HT1080L(2000) 2(200)
28z(E:T-1:20)	G	HT1080VH(2000) 2(100)	HT1080VH(2000) 2(100)	HT1080VH(2000) 2(100)	HT1080H(2000) 2(100)	HT1080H(2000) 2(100)	HT1080H(2000) 2(100)	HT1080M(2000) 2(100)	HT1080M(2000) 2(100)	HT1080M(2000) 2(100)	HT1080L(2000) 2(100)	HT1080L(2000) 2(100)	HT1080L(2000) 2(100)
Mock	H	HT1080VH(2000) Mock(400)	HT1080VH(2000) Mock(400)	HT1080VH(2000) Mock(400)	HT1080H(2000) Mock(400)	HT1080H(2000) Mock(400)	HT1080H(2000) Mock(400)	HT1080M(2000) Mock(400)	HT1080M(2000) Mock(400)	HT1080M(2000) Mock(400)	HT1080L(2000) Mock(400)	HT1080L(2000) Mock(400)	HT1080L(2000) Mock(400)

## Sheet: Data Analysis-Curve
	Legend Table
		ID	Addition				Target
			Effector		Mock
			Cell	No.	Cell	No.	Cell	No.
		A4					HT1080H	2000
		A5
		A6
		B4	1	400
		B5
		B6
		C4		200
		C5
		C6
		D4		100
		D5
		D6
		E4	2	400
		E5
		E6
		F4		200
		F5
		F6
		G4		100
		G5
		G6
		H4			Mock	400
		H5
		H6
		A10					HT1080L
		A11
		A12
		B10	1	400
		B11
		B12
		C10		200
		C11
		C12
		D10		100
		D11
		D12
		E10	2	400
		E11
		E12
		F10		200
		F11
		F12
		G10		100
		G11
		G12
		H10			Mock	400
		H11
		H12
		A7					HT1080M
		A8
		A9
		B7	1	400
		B8
		B9
		C7		200
		C8
		C9
		D7		100
		D8
		D9
		E7	2	400
		E8
		E9
		F7		200
		F8
		F9
		G7		100
		G8
		G9
		H7			Mock	400
		H8
		H9
		A1					HT1080VH
		A2
		A3
		B1	1	400
		B2
		B3
		C1		200
		C2
		C3
		D1		100
		D2
		D3
		E1	2	400
		E2
		E3
		F1		200
		F2
		F3
		G1		100
		G2
		G3
		H1			Mock	400
		H2
		H3
Cell Index---Time
Time (Hour)	Time (hh:mm:ss)	Y (A1)	Y (B1)	Y (C1)	Y (D1)	Y (E1)	Y (F1)	Y (G1)	Y (H1)	Y (A2)	Y (B2)	Y (C2)	Y (D2)	Y (E2)	Y (F2)	Y (G2)	Y (H2)	Y (A3)	Y (B3)	Y (C3)	Y (D3)	Y (E3)	Y (F3)	Y (G3)	Y (H3)	Y (A4)	Y (B4)	Y (C4)	Y (D4)	Y (E4)	Y (F4)	Y (G4)	Y (H4)	Y (A5)	Y (B5)	Y (C5)	Y (D5)	Y (E5)	Y (F5)	Y (G5)	Y (H5)	Y (A6)	Y (B6)	Y (C6)	Y (D6)	Y (E6)	Y (F6)	Y (G6)	Y (H6)
0	00:00:00	0	0	0	0	0	0	0	0	0	0	0	0	0	0	0	0	0	0	0	0	0	0	0	0	0	0	0	0	0	0	0	0	0	0	0	0	0	0	0	0	0	0	0	0	0	0	0	0
0.004444	00:00:16	-0.0001	0.0015	-0.0007	0.0011	0.0026	0.003	-0.0002	-0.0009	-0.0017	-0.0007	0.0023	0.0012	0.0019	0.0001	-0.0013	0	-0.001	-0.0005	0.0007	-0.0013	0.0032	0.0009	-0.0014	0.0016	-0.0024	0.0002	-0.0039	-0.0011	0.0001	0.0009	-0.0017	-0.0015	-0.0023	0.0006	0.0013	0.0026	-0.0033	-0.0003	0.0009	-0.0006	0.0006	-0.0011	0.0014	-0.0024	0.0026	0.0023	-0.0015	-0.0004
0.254444	00:15:16	0.002	-0.0044	0.0054	0.0244	0.0298	0.0098	-0.0023	0.0076	0.0026	-0.0059	0.0116	0.0256	0.0228	0.0076	-0.0082	-0.0099	-0.0043	-0.0155	0.0155	0.0163	0.0205	0.0088	-0.0028	-0.0124	-0.0214	-0.0017	0.005	0.012	0.0146	0.0075	-0.0081	-0.0049	-0.0112	-0.0044	0.0093	0.0112	0.0079	0.0004	-0.0043	-0.0073	-0.0141	-0.0118	-0.0006	0.0111	0.0118	0.0027	-0.0065	-0.0066
0.919167	00:55:09	0.0826	0.0599	0.0491	0.0387	0.0438	0.0479	0.0624	0.0829	0.0849	0.0524	0.0422	0.021	0.035	0.0435	0.0561	0.0743	0.0741	0.0503	0.0455	0.0142	0.0287	0.0434	0.061	0.1287	0.0628	0.0648	0.0539	0.0291	0.0229	0.0355	0.0549	0.0827	0.0718	0.0597	0.0563	0.036	0.0274	0.0364	0.0622	0.0901	0.0674	0.0584	0.0422	0.0437	0.0337	0.041	0.0569	0.0796
1.16917	01:10:09	0.0462	0.0407	0.0528	0.0609	0.0616	0.0491	0.0377	0.0615	0.0444	0.0309	0.0509	0.049	0.0527	0.0425	0.0302	0.0298	0.0302	0.0246	0.0521	0.0427	0.0523	0.0466	0.039	0.0837	0.0125	0.0454	0.0549	0.0482	0.037	0.0355	0.0347	0.0384	0.0383	0.0398	0.0521	0.0449	0.0357	0.0371	0.0379	0.0521	0.0327	0.0419	0.0406	0.0488	0.045	0.0372	0.0366	0.0477
1.41917	01:25:09	0.0591	0.054	0.072	0.0801	0.0857	0.0614	0.051	0.0818	0.0558	0.043	0.0677	0.0643	0.0703	0.0559	0.04	0.0376	0.0366	0.0386	0.0665	0.0534	0.0653	0.0536	0.0488	0.087	0.014	0.0584	0.0713	0.0633	0.0518	0.048	0.0393	0.0466	0.0494	0.051	0.0703	0.0521	0.0483	0.0462	0.0483	0.065	0.0445	0.0544	0.0527	0.06	0.0588	0.0477	0.049	0.0632
1.66917	01:40:09	0.0681	0.0656	0.0789	0.0934	0.1008	0.0767	0.0603	0.1004	0.0645	0.0523	0.083	0.0767	0.0832	0.0639	0.0408	0.0442	0.0436	0.0535	0.0811	0.0643	0.0759	0.0634	0.0554	0.0918	0.024	0.0658	0.0811	0.0738	0.0588	0.052	0.0467	0.0529	0.0615	0.0654	0.0797	0.0601	0.0542	0.0486	0.0538	0.0766	0.0552	0.0678	0.0662	0.0727	0.0687	0.0603	0.0578	0.0767
1.91917	01:55:09	0.0792	0.0764	0.0878	0.1019	0.107	0.0866	0.0703	0.1162	0.0678	0.0622	0.0917	0.0855	0.0893	0.0721	0.0492	0.0476	0.0468	0.0646	0.0932	0.0719	0.0828	0.0681	0.0628	0.0954	0.0331	0.076	0.0878	0.082	0.063	0.0613	0.0504	0.0595	0.0695	0.0752	0.0894	0.0688	0.0565	0.0554	0.0612	0.0851	0.0608	0.0785	0.0744	0.0829	0.078	0.0621	0.0673	0.089
2.16944	02:10:10	0.0819	0.0817	0.0947	0.1092	0.119	0.0932	0.0788	0.1224	0.0715	0.0691	0.1004	0.0931	0.0965	0.0747	0.0495	0.0509	0.0544	0.0732	0.1002	0.0746	0.0895	0.0749	0.067	0.0998	0.0393	0.0849	0.0945	0.0905	0.0703	0.0661	0.0537	0.0646	0.0797	0.0831	0.0983	0.0699	0.0664	0.0598	0.0696	0.0949	0.0629	0.0897	0.0812	0.0865	0.0848	0.0675	0.0737	0.0988
2.41944	02:25:10	0.0875	0.0884	0.0995	0.1155	0.1235	0.101	0.0846	0.1284	0.0774	0.0719	0.105	0.1003	0.1044	0.0826	0.0535	0.0547	0.0595	0.079	0.1053	0.0774	0.0928	0.0811	0.072	0.101	0.0406	0.0911	0.1008	0.0926	0.0739	0.0701	0.0575	0.0674	0.084	0.0896	0.1048	0.0781	0.071	0.0614	0.0762	0.0996	0.0699	0.0956	0.0881	0.0913	0.0901	0.0705	0.0776	0.106
2.66972	02:40:11	0.0925	0.0932	0.1042	0.1221	0.1296	0.1036	0.0918	0.1357	0.0817	0.0757	0.1092	0.1021	0.1084	0.0873	0.0565	0.0575	0.0638	0.0835	0.1105	0.0813	0.0957	0.084	0.0749	0.1045	0.047	0.0972	0.1085	0.0997	0.0821	0.0774	0.0608	0.071	0.0888	0.098	0.111	0.0804	0.0737	0.0613	0.0789	0.1061	0.066	0.1032	0.0932	0.0977	0.095	0.0764	0.0827	0.112
2.92	02:55:12	0.0956	0.0961	0.108	0.1285	0.1336	0.1065	0.0955	0.1405	0.0849	0.0801	0.1104	0.105	0.1128	0.0917	0.06	0.0567	0.0667	0.0859	0.1148	0.0857	0.1004	0.086	0.0769	0.1057	0.0496	0.0983	0.1129	0.1028	0.0848	0.0769	0.0623	0.0727	0.0905	0.101	0.1196	0.084	0.0741	0.0674	0.0819	0.1114	0.0686	0.1077	0.0992	0.1034	0.0979	0.0824	0.089	0.1187
3.17028	03:10:13	0.0958	0.094	0.1124	0.1306	0.139	0.1116	0.1012	0.147	0.0864	0.083	0.1167	0.1092	0.112	0.0943	0.0612	0.0587	0.0712	0.0922	0.1202	0.0895	0.1016	0.0884	0.0818	0.1085	0.052	0.1045	0.1122	0.1058	0.0901	0.0822	0.0646	0.0772	0.0946	0.1071	0.1225	0.0877	0.0767	0.0709	0.0856	0.1168	0.065	0.1146	0.103	0.1058	0.0939	0.0838	0.0947	0.1241
3.42056	03:25:14	0.1008	0.095	0.1156	0.1344	0.1442	0.1133	0.1046	0.1512	0.0869	0.0827	0.1185	0.1101	0.118	0.0954	0.0668	0.0614	0.0745	0.096	0.1228	0.0907	0.1035	0.0899	0.0815	0.1081	0.0531	0.1081	0.1206	0.1086	0.0916	0.0834	0.0656	0.078	0.0978	0.1093	0.131	0.089	0.0803	0.0709	0.0897	0.1218	0.0677	0.1174	0.1069	0.1095	0.0958	0.0872	0.0991	0.1289
3.67056	03:40:14	0.1043	0.0962	0.1195	0.1352	0.1477	0.1188	0.107	0.1541	0.0906	0.0805	0.1216	0.1146	0.1216	0.0986	0.067	0.0642	0.075	0.0988	0.1213	0.0906	0.1085	0.0952	0.0848	0.1102	0.0551	0.1095	0.1244	0.1074	0.0923	0.0869	0.0699	0.0789	0.1003	0.1122	0.1329	0.0928	0.0835	0.0777	0.093	0.1222	0.0707	0.1197	0.1092	0.1141	0.0999	0.0924	0.0993	0.1334
3.92083	03:55:15	0.1059	0.0971	0.1192	0.1371	0.1502	0.1187	0.1121	0.1616	0.0936	0.083	0.1262	0.1168	0.1244	0.1004	0.0698	0.0657	0.0774	0.103	0.1253	0.0951	0.1117	0.0958	0.0866	0.1093	0.0519	0.1133	0.1227	0.1082	0.0971	0.0905	0.0726	0.0832	0.1038	0.1143	0.1353	0.0974	0.0817	0.0768	0.0918	0.1263	0.0723	0.1193	0.111	0.1134	0.1013	0.0913	0.1002	0.1373
4.17111	04:10:16	0.1086	0.0986	0.1248	0.1407	0.1484	0.1226	0.1147	0.1669	0.0972	0.0865	0.1294	0.1133	0.125	0.1044	0.0708	0.066	0.0811	0.1054	0.127	0.0965	0.1114	0.0942	0.0878	0.1116	0.056	0.1156	0.1305	0.1107	0.0994	0.0917	0.073	0.0858	0.105	0.1159	0.1386	0.0999	0.0857	0.0799	0.0939	0.1295	0.0697	0.1222	0.1145	0.1153	0.0997	0.0956	0.1016	0.1405
4.42139	04:25:17	0.112	0.1011	0.1246	0.1433	0.1522	0.1226	0.1174	0.1731	0.0986	0.0866	0.1289	0.1187	0.1276	0.1069	0.0734	0.0682	0.0846	0.1051	0.1321	0.0992	0.1156	0.0948	0.0927	0.1123	0.056	0.1177	0.1318	0.1145	0.0989	0.0939	0.0748	0.0881	0.1066	0.1194	0.1416	0.1002	0.0885	0.0837	0.0959	0.1312	0.075	0.1264	0.1192	0.1118	0.1023	0.0997	0.1064	0.1457
4.67139	04:40:17	0.1141	0.1028	0.1253	0.1427	0.1574	0.1259	0.1222	0.1778	0.1027	0.0903	0.1319	0.1221	0.1292	0.1087	0.076	0.068	0.0857	0.1063	0.1332	0.0986	0.118	0.0985	0.0973	0.1139	0.0584	0.1178	0.1357	0.1172	0.1013	0.0971	0.076	0.0913	0.1086	0.1214	0.1451	0.1006	0.0918	0.0865	0.0975	0.1352	0.0759	0.1237	0.1221	0.1114	0.1055	0.1006	0.1078	0.1468
4.92167	04:55:18	0.1145	0.1022	0.1296	0.1432	0.1571	0.129	0.1248	0.1798	0.1039	0.0919	0.136	0.1266	0.1315	0.113	0.0756	0.0684	0.0842	0.1087	0.1366	0.1002	0.1184	0.1005	0.0994	0.1138	0.0616	0.1193	0.1373	0.1209	0.1042	0.1023	0.0808	0.0903	0.1026	0.1243	0.1507	0.1067	0.0942	0.0864	0.0999	0.1372	0.0683	0.1256	0.1232	0.1086	0.1077	0.0992	0.1102	0.1479
5.17167	05:10:18	0.1199	0.1062	0.1318	0.1479	0.1616	0.129	0.13	0.1846	0.1011	0.0895	0.1379	0.1265	0.1343	0.1136	0.0821	0.0666	0.0875	0.1105	0.1412	0.1018	0.1204	0.1037	0.1003	0.1167	0.0632	0.1197	0.1391	0.1206	0.1037	0.1031	0.0814	0.091	0.1046	0.1265	0.1491	0.1067	0.0944	0.0926	0.1035	0.1368	0.0696	0.1262	0.1283	0.1112	0.1086	0.1019	0.1139	0.151
5.42167	05:25:18	0.1221	0.1082	0.1325	0.1447	0.1629	0.132	0.1309	0.1893	0.1035	0.0915	0.1402	0.1319	0.1337	0.118	0.0796	0.0697	0.0898	0.1127	0.1445	0.1047	0.1203	0.1052	0.1025	0.1177	0.0636	0.1224	0.1416	0.1228	0.1072	0.1054	0.0799	0.0957	0.1077	0.1253	0.1519	0.1091	0.0964	0.0949	0.103	0.1372	0.0728	0.1261	0.1306	0.112	0.1116	0.1045	0.1161	0.1551
5.67139	05:40:17	0.1228	0.1125	0.1298	0.1496	0.1644	0.1324	0.135	0.1927	0.1023	0.0937	0.1396	0.1342	0.1371	0.1195	0.0806	0.0731	0.0905	0.1167	0.1464	0.1052	0.1218	0.1064	0.1048	0.1174	0.0659	0.1229	0.1439	0.1226	0.1079	0.1044	0.083	0.0969	0.1087	0.1313	0.1545	0.1104	0.099	0.0943	0.1088	0.1397	0.0743	0.1257	0.134	0.1153	0.1116	0.1048	0.117	0.1574
5.92139	05:55:17	0.1243	0.116	0.1314	0.1566	0.1677	0.139	0.1368	0.1933	0.1027	0.0964	0.1414	0.138	0.1412	0.1236	0.0807	0.0761	0.0925	0.118	0.1518	0.107	0.1218	0.1093	0.1078	0.1196	0.0658	0.1254	0.1486	0.127	0.1088	0.1057	0.0868	0.0988	0.1095	0.1321	0.1589	0.1134	0.1005	0.1	0.1094	0.141	0.0742	0.1276	0.1332	0.1143	0.1151	0.1053	0.1194	0.1591
6.17167	06:10:18	0.1253	0.1179	0.1322	0.1575	0.1711	0.1395	0.1389	0.1992	0.1052	0.0995	0.146	0.1404	0.1449	0.1261	0.0821	0.0778	0.091	0.1228	0.1524	0.1087	0.1221	0.1106	0.1111	0.1237	0.0688	0.1268	0.1504	0.1263	0.1142	0.1076	0.0883	0.1013	0.1123	0.137	0.1597	0.1135	0.1033	0.0974	0.1119	0.144	0.0746	0.127	0.135	0.1187	0.1158	0.1088	0.1206	0.1612
6.42167	06:25:18	0.1276	0.1203	0.1327	0.1578	0.1753	0.1483	0.1402	0.2029	0.1066	0.1005	0.149	0.1412	0.1453	0.1271	0.085	0.0767	0.0927	0.1237	0.1541	0.1123	0.125	0.114	0.114	0.1258	0.0713	0.1286	0.1531	0.1296	0.116	0.1116	0.0878	0.0992	0.114	0.1318	0.1617	0.1165	0.1037	0.0987	0.1165	0.1448	0.0763	0.129	0.1386	0.1204	0.1199	0.1097	0.124	0.1607
6.67194	06:40:19	0.1272	0.1204	0.1325	0.1557	0.1776	0.1516	0.145	0.2046	0.1062	0.1061	0.1482	0.1429	0.1464	0.1324	0.0875	0.0814	0.0947	0.1252	0.1557	0.1146	0.13	0.116	0.1149	0.1253	0.0727	0.1299	0.1576	0.1327	0.1149	0.1099	0.0914	0.0988	0.114	0.1344	0.1671	0.1184	0.106	0.0995	0.116	0.148	0.0792	0.1324	0.14	0.1225	0.1223	0.1097	0.1245	0.1613
6.92222	06:55:20	0.1298	0.124	0.136	0.1624	0.1801	0.1523	0.1439	0.2058	0.1117	0.1068	0.1525	0.1451	0.147	0.1337	0.0885	0.0842	0.0929	0.1249	0.1573	0.1168	0.1314	0.1169	0.1173	0.1268	0.073	0.1319	0.1588	0.1309	0.117	0.1138	0.0943	0.1001	0.1161	0.1363	0.1706	0.1234	0.1078	0.1025	0.1163	0.1494	0.0803	0.1328	0.1432	0.1234	0.1232	0.1155	0.1298	0.1651
7.1725	07:10:21	0.128	0.1232	0.1366	0.1629	0.1828	0.1538	0.1479	0.2124	0.1137	0.11	0.1529	0.1485	0.1506	0.1344	0.0915	0.0854	0.0956	0.1268	0.1614	0.1205	0.1319	0.1183	0.1197	0.1311	0.0747	0.1276	0.156	0.1349	0.1194	0.1189	0.0913	0.1005	0.1196	0.1358	0.1723	0.121	0.111	0.1043	0.1187	0.1496	0.0852	0.1339	0.1453	0.1198	0.1228	0.1178	0.1302	0.1668
7.42278	07:25:22	0.1263	0.1281	0.1369	0.1657	0.181	0.1568	0.1485	0.2174	0.1165	0.1094	0.1563	0.1486	0.1532	0.1368	0.0957	0.0849	0.0947	0.1276	0.1642	0.1225	0.1338	0.1252	0.1233	0.1337	0.0757	0.1305	0.1594	0.1313	0.1237	0.1193	0.0953	0.1041	0.1221	0.1363	0.1735	0.1238	0.1131	0.1049	0.1228	0.152	0.086	0.1335	0.1455	0.1237	0.125	0.1184	0.1315	0.169
7.67278	07:40:22	0.1259	0.1298	0.1379	0.1659	0.1846	0.1599	0.1506	0.2227	0.1168	0.1107	0.1576	0.1522	0.1557	0.1362	0.0935	0.0844	0.087	0.1307	0.1656	0.1215	0.1368	0.1274	0.1247	0.1342	0.0761	0.1318	0.1628	0.1322	0.1257	0.1239	0.0999	0.1061	0.121	0.138	0.1758	0.1276	0.1134	0.106	0.1232	0.1536	0.085	0.1351	0.1482	0.1226	0.1256	0.1225	0.1354	0.174
7.92306	07:55:23	0.1266	0.1322	0.1427	0.1724	0.1854	0.157	0.1514	0.2233	0.1203	0.111	0.1618	0.1514	0.1594	0.1427	0.093	0.086	0.0901	0.1258	0.1678	0.1267	0.1359	0.1289	0.1278	0.1375	0.0788	0.1328	0.1637	0.135	0.1294	0.1263	0.0983	0.1086	0.1219	0.1398	0.1775	0.1295	0.1152	0.1093	0.126	0.1543	0.0862	0.1349	0.1537	0.1236	0.1293	0.1245	0.1337	0.1754
8.17306	08:10:23	0.1292	0.1352	0.1439	0.1721	0.1867	0.1632	0.1535	0.2283	0.1239	0.1155	0.1683	0.1561	0.1616	0.1443	0.0984	0.087	0.0928	0.1291	0.1722	0.1305	0.1404	0.1315	0.1287	0.1406	0.0822	0.1377	0.1643	0.1379	0.1333	0.1272	0.0982	0.1116	0.1268	0.1434	0.1842	0.1286	0.1187	0.1069	0.1269	0.1571	0.0865	0.1349	0.1564	0.1275	0.1305	0.126	0.1359	0.1734
8.42333	08:25:24	0.1337	0.1379	0.1372	0.1754	0.1912	0.1634	0.16	0.2324	0.1216	0.1157	0.1692	0.1598	0.1622	0.1493	0.0995	0.0887	0.0944	0.1314	0.1726	0.1332	0.1443	0.1343	0.1316	0.1406	0.0828	0.1372	0.1666	0.1404	0.1383	0.1281	0.1012	0.1134	0.1279	0.1377	0.1863	0.1303	0.12	0.11	0.1284	0.158	0.0898	0.1379	0.1575	0.1301	0.1275	0.1285	0.1393	0.1763
8.67333	08:40:24	0.1344	0.1446	0.1401	0.1777	0.1958	0.1658	0.1624	0.2408	0.1252	0.119	0.1756	0.159	0.1675	0.1513	0.0986	0.092	0.0951	0.1376	0.1762	0.136	0.1438	0.1387	0.1352	0.1431	0.0839	0.1393	0.1721	0.1425	0.1408	0.1307	0.105	0.1161	0.1289	0.1397	0.1903	0.1353	0.1222	0.1135	0.1309	0.162	0.0907	0.1392	0.1611	0.129	0.1321	0.1289	0.139	0.1802
8.92361	08:55:25	0.1366	0.1455	0.1427	0.182	0.1974	0.1686	0.1618	0.247	0.1184	0.1206	0.1755	0.1608	0.1692	0.1561	0.1022	0.0946	0.0967	0.1385	0.1789	0.1381	0.1465	0.1373	0.1361	0.1461	0.0871	0.139	0.1762	0.1468	0.1465	0.1332	0.1055	0.1174	0.1312	0.1438	0.1928	0.137	0.126	0.1141	0.1339	0.1601	0.0931	0.1404	0.1602	0.1271	0.1341	0.1311	0.1393	0.1803
9.17361	09:10:25	0.1383	0.1462	0.1438	0.1848	0.2006	0.1697	0.1621	0.2389	0.1196	0.1258	0.1789	0.164	0.1745	0.1601	0.1044	0.0983	0.0989	0.1413	0.1837	0.1413	0.1483	0.1426	0.1376	0.1502	0.0897	0.1407	0.1801	0.1484	0.1416	0.1349	0.1048	0.1189	0.1339	0.1442	0.1934	0.1375	0.1298	0.1138	0.1372	0.1656	0.0938	0.1368	0.162	0.1291	0.1347	0.1324	0.1426	0.182
9.42361	09:25:25	0.1376	0.149	0.1477	0.1879	0.1986	0.1682	0.1634	0.2421	0.1213	0.1252	0.1782	0.1693	0.1764	0.1634	0.1078	0.0966	0.1034	0.1471	0.1862	0.144	0.153	0.1481	0.1422	0.1498	0.0913	0.1401	0.1827	0.1538	0.1423	0.1403	0.1099	0.1185	0.1378	0.1476	0.198	0.1406	0.1315	0.1185	0.1392	0.1681	0.0942	0.1398	0.1644	0.1278	0.1355	0.1339	0.1474	0.1823
9.67361	09:40:25	0.1393	0.1508	0.1503	0.188	0.1993	0.1702	0.1689	0.2455	0.1245	0.1273	0.1802	0.1718	0.1765	0.1695	0.1102	0.0994	0.1062	0.1491	0.1885	0.1453	0.1532	0.1523	0.1423	0.1534	0.0894	0.1426	0.1835	0.1595	0.1462	0.1398	0.1113	0.122	0.1401	0.1492	0.2006	0.1407	0.1311	0.1228	0.141	0.1662	0.0936	0.1415	0.1654	0.1304	0.1382	0.1345	0.1472	0.1828
9.92361	09:55:25	0.1376	0.1539	0.1544	0.1941	0.2003	0.1753	0.1703	0.252	0.1284	0.1324	0.1813	0.1716	0.18	0.1694	0.1124	0.101	0.1069	0.151	0.1954	0.1442	0.1588	0.1555	0.1446	0.1516	0.093	0.1413	0.1847	0.1597	0.1511	0.1445	0.1101	0.124	0.1404	0.1514	0.2024	0.1434	0.1351	0.1267	0.1421	0.1689	0.098	0.1426	0.1709	0.1307	0.141	0.1349	0.1479	0.1876
10.1736	10:10:25	0.1315	0.1513	0.1476	0.1925	0.2026	0.1793	0.1719	0.2595	0.1305	0.1319	0.1813	0.1761	0.1837	0.1724	0.1141	0.1009	0.11	0.1515	0.2006	0.1522	0.162	0.1609	0.1433	0.154	0.0955	0.135	0.1916	0.1616	0.1538	0.1453	0.1147	0.1239	0.1413	0.1569	0.2065	0.148	0.1377	0.1289	0.144	0.1729	0.1036	0.1422	0.1697	0.1339	0.1431	0.1348	0.1472	0.1923
10.4236	10:25:25	0.1312	0.1551	0.1456	0.1959	0.2056	0.1826	0.1765	0.2624	0.1312	0.1353	0.1853	0.1791	0.1853	0.1763	0.1135	0.106	0.1146	0.1549	0.2008	0.1521	0.1655	0.1632	0.1486	0.1549	0.097	0.1301	0.1926	0.163	0.1563	0.1485	0.1167	0.1278	0.1439	0.1556	0.208	0.1449	0.1374	0.1325	0.1434	0.1782	0.1049	0.1473	0.1737	0.1338	0.1471	0.1365	0.1507	0.1935
10.6739	10:40:26	0.1307	0.1572	0.1491	0.2001	0.2051	0.1852	0.1801	0.2661	0.1353	0.1325	0.1925	0.1831	0.1884	0.1779	0.1156	0.107	0.1165	0.1542	0.2044	0.1539	0.1674	0.1618	0.1468	0.1565	0.0987	0.1311	0.1946	0.1619	0.1568	0.1487	0.1195	0.1273	0.1467	0.1558	0.2151	0.1478	0.1449	0.1348	0.1465	0.1815	0.1062	0.1514	0.1739	0.1354	0.1488	0.1372	0.1533	0.1941
10.9239	10:55:26	0.1329	0.158	0.1518	0.2048	0.2077	0.1873	0.1807	0.2683	0.1359	0.1341	0.1942	0.1872	0.19	0.18	0.1206	0.1096	0.1235	0.1579	0.2072	0.1571	0.1685	0.1665	0.1529	0.1582	0.1032	0.1315	0.2024	0.1634	0.1596	0.1511	0.1208	0.1304	0.1368	0.1598	0.2176	0.1507	0.1468	0.1396	0.1496	0.1825	0.1103	0.1508	0.1755	0.1381	0.1507	0.1432	0.1569	0.1951
11.1742	11:10:27	0.1375	0.1556	0.1533	0.2081	0.2045	0.1903	0.1842	0.2757	0.1385	0.1356	0.1981	0.1882	0.1906	0.1805	0.1226	0.1122	0.126	0.1602	0.211	0.1588	0.1722	0.1724	0.1576	0.1626	0.1051	0.1327	0.2023	0.1688	0.1645	0.1531	0.1207	0.1291	0.1399	0.161	0.2225	0.1537	0.1469	0.1378	0.1539	0.1861	0.1134	0.1519	0.1803	0.1426	0.1547	0.1473	0.1637	0.1967
11.4244	11:25:28	0.1418	0.1542	0.1556	0.2123	0.2099	0.1933	0.1827	0.283	0.1428	0.1384	0.2042	0.1919	0.1956	0.1835	0.1273	0.1146	0.1264	0.1615	0.2125	0.1604	0.1788	0.1745	0.1562	0.1676	0.1077	0.1354	0.2077	0.1689	0.1693	0.1527	0.1225	0.1295	0.1404	0.164	0.2205	0.1557	0.151	0.1425	0.1548	0.1894	0.1186	0.1513	0.1832	0.1447	0.1575	0.1461	0.1668	0.201
11.6742	11:40:27	0.1492	0.1558	0.155	0.2144	0.2089	0.1966	0.1902	0.2861	0.1467	0.1401	0.2087	0.1881	0.1965	0.1887	0.1266	0.1192	0.1264	0.1628	0.2193	0.1683	0.1779	0.1779	0.1595	0.1712	0.106	0.1373	0.2087	0.1758	0.1707	0.1541	0.125	0.1314	0.1393	0.1647	0.2236	0.1547	0.1534	0.1426	0.1569	0.1925	0.1215	0.1519	0.1846	0.1458	0.1599	0.148	0.1688	0.2032
11.9244	11:55:28	0.147	0.1589	0.157	0.2163	0.2117	0.2007	0.1933	0.2954	0.1461	0.143	0.2113	0.1819	0.1973	0.1899	0.1284	0.1186	0.1299	0.1675	0.2217	0.171	0.181	0.1799	0.1601	0.1712	0.1083	0.1418	0.2079	0.1726	0.1725	0.1598	0.1259	0.1338	0.1409	0.1667	0.2278	0.1577	0.1564	0.1395	0.1624	0.1909	0.1238	0.158	0.188	0.1442	0.1609	0.1478	0.1702	0.2056
12.1747	12:10:29	0.1498	0.1591	0.1564	0.2177	0.2156	0.2012	0.1923	0.2997	0.1488	0.1417	0.2158	0.1854	0.2025	0.194	0.1303	0.12	0.1308	0.1695	0.2255	0.1728	0.1805	0.1829	0.1642	0.1722	0.1105	0.1444	0.2064	0.1765	0.1757	0.1626	0.1262	0.1385	0.1405	0.1707	0.2287	0.156	0.1589	0.1426	0.1625	0.1956	0.1302	0.1586	0.186	0.1439	0.1602	0.1498	0.171	0.2066
12.425	12:25:30	0.153	0.1609	0.1575	0.2187	0.2186	0.2005	0.1929	0.3044	0.1522	0.1421	0.216	0.1877	0.2048	0.194	0.1367	0.121	0.1313	0.173	0.228	0.1739	0.1829	0.1859	0.166	0.1749	0.1118	0.1426	0.1966	0.1777	0.1761	0.1622	0.1294	0.1418	0.1437	0.1708	0.2308	0.1588	0.16	0.1445	0.1643	0.1971	0.133	0.1554	0.1835	0.1448	0.1643	0.1544	0.1698	0.2089
12.675	12:40:30	0.1455	0.1625	0.1617	0.2191	0.2202	0.2016	0.1944	0.3133	0.1561	0.1404	0.2199	0.1898	0.2051	0.1984	0.1363	0.123	0.1304	0.1728	0.2298	0.1726	0.1827	0.1904	0.1674	0.1742	0.112	0.1425	0.1963	0.1759	0.1812	0.1661	0.1317	0.1449	0.1467	0.1769	0.2282	0.1615	0.161	0.1454	0.1682	0.2012	0.1331	0.1548	0.1864	0.1483	0.1687	0.1559	0.1714	0.2106
12.9253	12:55:31	0.1458	0.1608	0.1642	0.2204	0.2207	0.2079	0.1966	0.3151	0.1585	0.1445	0.2201	0.195	0.2072	0.1982	0.1404	0.125	0.1319	0.173	0.2317	0.177	0.1904	0.1895	0.1706	0.1755	0.1144	0.1494	0.2	0.1833	0.1821	0.1665	0.1351	0.1491	0.1472	0.1788	0.2295	0.1663	0.1621	0.1475	0.1678	0.1991	0.1323	0.1556	0.1854	0.1504	0.1685	0.1576	0.1746	0.2109
13.1753	13:10:31	0.1469	0.1595	0.165	0.2181	0.2206	0.2088	0.2001	0.3131	0.1594	0.1489	0.2232	0.1986	0.2111	0.2009	0.1437	0.1294	0.1351	0.1756	0.2335	0.1831	0.1935	0.1928	0.1742	0.1799	0.1174	0.1508	0.2033	0.1838	0.1827	0.1742	0.1368	0.1517	0.1501	0.1789	0.2334	0.1699	0.1628	0.1483	0.1727	0.2021	0.1351	0.1569	0.186	0.1536	0.1682	0.1572	0.1762	0.207
13.4253	13:25:31	0.1492	0.1624	0.1725	0.2184	0.2237	0.2117	0.2017	0.3117	0.1584	0.1482	0.2253	0.2019	0.2098	0.2006	0.1482	0.1316	0.1365	0.1792	0.2367	0.1826	0.1962	0.197	0.1726	0.1833	0.1204	0.1542	0.2034	0.1871	0.1852	0.1747	0.1385	0.1547	0.1542	0.1809	0.2402	0.1714	0.167	0.1497	0.1723	0.2033	0.1347	0.1592	0.1863	0.1535	0.1653	0.1625	0.1786	0.2026
13.6753	13:40:31	0.1447	0.1616	0.1744	0.2232	0.2228	0.2126	0.2035	0.3154	0.1587	0.1486	0.2269	0.2046	0.2121	0.2007	0.1472	0.1313	0.1388	0.1786	0.238	0.1865	0.1957	0.197	0.1736	0.1866	0.1222	0.1562	0.2056	0.1886	0.1876	0.179	0.1405	0.1556	0.1583	0.1706	0.2433	0.1726	0.1689	0.1537	0.1714	0.2066	0.1377	0.1584	0.1852	0.158	0.1692	0.1624	0.1807	0.2068
13.9253	13:55:31	0.1441	0.1537	0.1787	0.2259	0.2234	0.2133	0.2072	0.3182	0.16	0.1463	0.2288	0.209	0.2178	0.2064	0.1484	0.1303	0.1397	0.1785	0.2398	0.1856	0.1979	0.1967	0.1721	0.1903	0.1237	0.1572	0.209	0.1914	0.1865	0.1806	0.1431	0.1581	0.1577	0.1709	0.2428	0.1781	0.1707	0.1561	0.1712	0.2065	0.1385	0.1617	0.1847	0.1637	0.1708	0.1613	0.185	0.2084
14.1756	14:10:32	0.1441	0.1569	0.1767	0.2313	0.2259	0.2184	0.2071	0.3226	0.1651	0.1482	0.2269	0.2064	0.2252	0.2103	0.1529	0.1325	0.1426	0.1829	0.2454	0.1928	0.2018	0.2038	0.1686	0.1891	0.1227	0.1559	0.2099	0.1941	0.193	0.1819	0.1424	0.1581	0.1597	0.173	0.2485	0.1818	0.171	0.1561	0.1739	0.2094	0.1417	0.1635	0.1913	0.1612	0.1721	0.1651	0.1855	0.2117
14.4256	14:25:32	0.145	0.1632	0.1798	0.2335	0.2281	0.2189	0.2107	0.3298	0.1669	0.1545	0.2276	0.2082	0.2287	0.2086	0.1505	0.1335	0.145	0.1868	0.2453	0.1937	0.2055	0.2035	0.1763	0.1864	0.1228	0.1585	0.2133	0.1929	0.1947	0.1873	0.1443	0.1583	0.1601	0.1772	0.2455	0.1783	0.1784	0.1548	0.1735	0.208	0.1434	0.151	0.1935	0.1597	0.1693	0.1662	0.1843	0.2149
14.6758	14:40:33	0.1485	0.1673	0.1796	0.2309	0.2301	0.2201	0.2117	0.3345	0.17	0.1576	0.2314	0.2096	0.2348	0.2135	0.1544	0.1356	0.1474	0.1872	0.2482	0.1917	0.2051	0.2064	0.179	0.1927	0.1263	0.1648	0.2191	0.1968	0.196	0.1884	0.1469	0.1596	0.1611	0.18	0.2386	0.1824	0.1798	0.1548	0.1752	0.2126	0.1433	0.1533	0.1919	0.1579	0.1658	0.1678	0.1864	0.2156
14.9258	14:55:33	0.1504	0.1697	0.1825	0.2299	0.2162	0.2193	0.2154	0.3409	0.1734	0.1577	0.2317	0.2137	0.233	0.2162	0.1519	0.1377	0.1506	0.1882	0.2518	0.1947	0.2048	0.2073	0.1809	0.1962	0.1294	0.1679	0.2205	0.1986	0.1945	0.1887	0.1496	0.1571	0.1636	0.1815	0.2432	0.1809	0.1842	0.1555	0.1771	0.2166	0.1442	0.1553	0.1924	0.1627	0.1655	0.1711	0.1858	0.2195
15.1761	15:10:34	0.1553	0.1759	0.1845	0.2356	0.216	0.2252	0.219	0.3434	0.1759	0.1594	0.2353	0.2146	0.2326	0.2206	0.1556	0.1413	0.1525	0.1889	0.2532	0.1954	0.2059	0.2062	0.182	0.198	0.1333	0.1683	0.2242	0.2013	0.1948	0.1902	0.1487	0.1609	0.166	0.1862	0.2447	0.1838	0.1851	0.1563	0.1784	0.2178	0.1459	0.1545	0.1941	0.1629	0.167	0.1754	0.1861	0.22
15.4264	15:25:35	0.1595	0.1743	0.1844	0.2349	0.2203	0.2329	0.2122	0.3503	0.1787	0.1556	0.2417	0.2178	0.235	0.2224	0.1573	0.1401	0.1576	0.1887	0.254	0.1998	0.2108	0.21	0.1827	0.2014	0.1377	0.1657	0.2271	0.2002	0.1967	0.1908	0.1487	0.1628	0.1709	0.1872	0.2494	0.1862	0.1869	0.1587	0.1842	0.2214	0.1523	0.1581	0.1988	0.1642	0.1697	0.1756	0.1925	0.2196
15.6764	15:40:35	0.1628	0.1743	0.1876	0.2355	0.2197	0.2315	0.2128	0.3559	0.1789	0.1568	0.244	0.22	0.2333	0.2206	0.1583	0.1435	0.1575	0.192	0.2506	0.2087	0.2122	0.2211	0.1868	0.2022	0.1396	0.168	0.229	0.2049	0.2013	0.1904	0.1546	0.1634	0.1702	0.1857	0.2532	0.1856	0.1892	0.1596	0.1876	0.2251	0.1563	0.1617	0.2005	0.1655	0.1701	0.1723	0.1948	0.2263
15.9267	15:55:36	0.1617	0.1726	0.1855	0.2355	0.2238	0.2277	0.2158	0.3625	0.1795	0.1587	0.2432	0.2237	0.2356	0.2214	0.1514	0.141	0.1626	0.1914	0.248	0.21	0.2168	0.2215	0.1873	0.203	0.1413	0.1659	0.2328	0.2048	0.2035	0.1864	0.1516	0.1607	0.1712	0.1875	0.2552	0.191	0.19	0.1634	0.1883	0.222	0.1591	0.1628	0.2019	0.166	0.1701	0.1749	0.195	0.2257
16.1767	16:10:36	0.1467	0.1769	0.1845	0.2404	0.2247	0.2332	0.218	0.3609	0.1812	0.163	0.246	0.2298	0.2336	0.2187	0.1539	0.145	0.1652	0.1963	0.2486	0.2106	0.2192	0.2259	0.1891	0.2047	0.1416	0.163	0.2288	0.209	0.2065	0.1906	0.161	0.1639	0.1697	0.1894	0.2537	0.1901	0.1899	0.1666	0.1906	0.2228	0.1606	0.1637	0.2054	0.172	0.1733	0.1754	0.1963	0.2273
16.4269	16:25:37	0.1461	0.1806	0.1875	0.2362	0.227	0.2348	0.2236	0.3673	0.1865	0.1666	0.2472	0.231	0.2348	0.2174	0.1566	0.1471	0.1659	0.1977	0.2494	0.2124	0.2205	0.2298	0.1881	0.204	0.1437	0.157	0.2285	0.209	0.2038	0.1912	0.1606	0.1626	0.1736	0.1881	0.2567	0.194	0.1873	0.1704	0.191	0.2262	0.1611	0.1635	0.2098	0.1754	0.1769	0.1761	0.1976	0.2296
16.6769	16:40:37	0.1451	0.1804	0.1893	0.238	0.2313	0.2276	0.2258	0.3688	0.1897	0.1647	0.2514	0.2297	0.243	0.2239	0.1586	0.1526	0.1673	0.1961	0.2503	0.2155	0.2237	0.2302	0.1908	0.2052	0.1463	0.1589	0.2269	0.2154	0.2011	0.1932	0.1638	0.1656	0.1772	0.1765	0.2563	0.1931	0.1921	0.1702	0.188	0.2288	0.1627	0.1652	0.2089	0.1727	0.1773	0.1794	0.2029	0.2292
16.9272	16:55:38	0.1466	0.1836	0.1905	0.2423	0.2328	0.2319	0.2244	0.3737	0.1956	0.1604	0.253	0.2272	0.2447	0.2283	0.1614	0.1535	0.1688	0.1975	0.2544	0.219	0.2252	0.2333	0.1961	0.2052	0.1479	0.1619	0.2267	0.2149	0.2035	0.1959	0.1657	0.168	0.1785	0.1749	0.2587	0.1994	0.1942	0.1731	0.1901	0.2321	0.1642	0.1655	0.2135	0.181	0.1807	0.181	0.2008	0.2331
17.1772	17:10:38	0.1519	0.1862	0.1924	0.2478	0.2313	0.2351	0.2275	0.3732	0.1979	0.1607	0.252	0.2289	0.2458	0.2316	0.1594	0.1576	0.1732	0.201	0.2539	0.2208	0.2282	0.2306	0.1961	0.2033	0.1514	0.1653	0.2295	0.2188	0.2063	0.1985	0.1662	0.169	0.1787	0.1748	0.2635	0.2016	0.1965	0.1753	0.194	0.2315	0.1633	0.1654	0.2158	0.1834	0.182	0.1839	0.1989	0.2297
17.4272	17:25:38	0.1547	0.1875	0.1912	0.2526	0.2288	0.2354	0.2291	0.3752	0.1979	0.1632	0.2559	0.2325	0.2434	0.2339	0.1632	0.1601	0.1708	0.2032	0.2564	0.2216	0.2298	0.2362	0.1985	0.2063	0.1503	0.1694	0.2362	0.2208	0.2087	0.2023	0.1647	0.1706	0.1753	0.1737	0.267	0.2072	0.2029	0.1778	0.1946	0.2375	0.1667	0.166	0.2172	0.1843	0.1806	0.1874	0.2031	0.2304
17.6772	17:40:38	0.1558	0.1872	0.191	0.2534	0.2322	0.2401	0.2283	0.3813	0.2001	0.1659	0.2581	0.2322	0.2494	0.2337	0.1672	0.1631	0.1727	0.208	0.2573	0.2214	0.2294	0.2348	0.1981	0.2102	0.1501	0.1617	0.24	0.221	0.2146	0.2075	0.1644	0.1697	0.1744	0.1733	0.2713	0.2099	0.2012	0.183	0.194	0.2399	0.1698	0.1677	0.2198	0.1855	0.1871	0.1881	0.2102	0.2339
17.9272	17:55:38	0.1566	0.1868	0.1913	0.2495	0.2324	0.241	0.2316	0.382	0.2022	0.1628	0.2605	0.2334	0.2534	0.2307	0.1706	0.1657	0.1712	0.2066	0.2546	0.2279	0.2318	0.2336	0.2	0.2134	0.1464	0.1612	0.24	0.2203	0.216	0.2088	0.1654	0.1724	0.1757	0.1779	0.2711	0.2127	0.2011	0.1825	0.1993	0.2429	0.1738	0.1715	0.2188	0.1871	0.1885	0.1888	0.2092	0.2375
18.1772	18:10:38	0.1594	0.1903	0.1959	0.2499	0.2341	0.2437	0.2372	0.3878	0.2035	0.1604	0.265	0.2362	0.2523	0.2313	0.1746	0.1682	0.1716	0.2098	0.2647	0.2303	0.2347	0.2393	0.1999	0.217	0.1486	0.1627	0.239	0.2178	0.2183	0.2125	0.1682	0.1737	0.1749	0.1825	0.2729	0.2099	0.2087	0.1823	0.1959	0.2436	0.1766	0.172	0.2169	0.1906	0.1894	0.1908	0.2058	0.2377
18.4275	18:25:39	0.1628	0.1926	0.1968	0.2515	0.2337	0.2472	0.2386	0.394	0.2056	0.164	0.2663	0.2372	0.2597	0.2327	0.1778	0.1624	0.1746	0.2132	0.2677	0.2302	0.2374	0.2439	0.2048	0.2231	0.1501	0.1613	0.2436	0.2214	0.2209	0.2184	0.1722	0.1789	0.1757	0.1857	0.2703	0.2126	0.2067	0.1832	0.1972	0.2415	0.1814	0.1736	0.2167	0.187	0.1925	0.1937	0.2068	0.2375
18.6778	18:40:40	0.1702	0.1962	0.1976	0.2539	0.2395	0.2521	0.244	0.3936	0.2085	0.1656	0.2668	0.2399	0.2649	0.2362	0.1769	0.1661	0.1744	0.2149	0.2745	0.2322	0.2416	0.252	0.2083	0.2261	0.152	0.1628	0.2454	0.2276	0.2213	0.2228	0.1747	0.177	0.1769	0.186	0.2721	0.2158	0.2081	0.1885	0.1941	0.2409	0.1819	0.1757	0.2194	0.1943	0.1958	0.1965	0.2083	0.2415
18.9278	18:55:40	0.1734	0.1978	0.1992	0.2591	0.2424	0.2544	0.2496	0.3989	0.2126	0.1676	0.2678	0.2419	0.264	0.2395	0.1814	0.1674	0.1755	0.2157	0.2768	0.2261	0.244	0.257	0.2127	0.2306	0.155	0.1665	0.2496	0.2289	0.2277	0.224	0.1766	0.1803	0.1768	0.1861	0.2785	0.2151	0.2071	0.1879	0.1962	0.2392	0.1824	0.1783	0.2105	0.1928	0.1974	0.1998	0.2118	0.2417
19.1781	19:10:41	0.1755	0.1987	0.2037	0.2578	0.247	0.2555	0.2514	0.4038	0.2121	0.1694	0.2712	0.2481	0.2635	0.2411	0.1827	0.1744	0.1781	0.2155	0.279	0.2272	0.2449	0.2552	0.2181	0.2334	0.1585	0.1668	0.2527	0.2279	0.2295	0.2235	0.1773	0.1808	0.1813	0.186	0.2767	0.215	0.2136	0.1853	0.1987	0.2431	0.1803	0.1768	0.2147	0.1948	0.1971	0.203	0.2109	0.2462
19.4283	19:25:42	0.1809	0.2011	0.2051	0.2668	0.2516	0.2572	0.2544	0.4127	0.2161	0.1718	0.278	0.2499	0.2639	0.2395	0.1837	0.177	0.1839	0.2197	0.2814	0.227	0.2447	0.253	0.2213	0.2368	0.1614	0.1693	0.2535	0.2331	0.2293	0.222	0.184	0.18	0.1848	0.1868	0.2836	0.2135	0.2141	0.1906	0.1981	0.2472	0.1825	0.1754	0.2152	0.1994	0.1998	0.2061	0.2174	0.2468
19.6783	19:40:42	0.1844	0.206	0.2113	0.2691	0.2545	0.2606	0.2608	0.4079	0.2212	0.1753	0.2817	0.2473	0.2691	0.2432	0.1845	0.1784	0.1874	0.221	0.2797	0.2283	0.2446	0.2579	0.2196	0.2411	0.1627	0.1725	0.2537	0.2324	0.2287	0.223	0.1828	0.1807	0.1875	0.1913	0.2815	0.2158	0.2172	0.1925	0.2013	0.2463	0.1824	0.1783	0.214	0.1966	0.1996	0.2069	0.2177	0.2472
19.9283	19:55:42	0.1822	0.2033	0.2145	0.2735	0.2603	0.2651	0.2673	0.413	0.224	0.178	0.2784	0.2481	0.2714	0.2484	0.1869	0.1798	0.1901	0.2192	0.2849	0.2334	0.2514	0.2638	0.2227	0.2436	0.1694	0.1762	0.256	0.2317	0.2286	0.2237	0.1852	0.1837	0.1839	0.1905	0.2834	0.218	0.219	0.1965	0.2038	0.2505	0.1824	0.1726	0.2224	0.1995	0.1989	0.2111	0.2209	0.2467
20.1783	20:10:42	0.1871	0.2038	0.2182	0.2778	0.2609	0.2525	0.2691	0.4231	0.2283	0.1825	0.2824	0.2476	0.2773	0.2531	0.1906	0.181	0.1972	0.2244	0.2885	0.2339	0.2484	0.2668	0.2285	0.2488	0.174	0.1797	0.2571	0.2342	0.2346	0.2273	0.1866	0.1869	0.1838	0.1913	0.2868	0.2206	0.2221	0.1998	0.2073	0.2493	0.177	0.1772	0.2284	0.1966	0.2035	0.2108	0.2182	0.2509
20.4283	20:25:42	0.1886	0.2082	0.2231	0.2796	0.2639	0.2583	0.2749	0.4289	0.2316	0.1864	0.2838	0.2523	0.2798	0.2556	0.1984	0.173	0.2015	0.2277	0.2921	0.236	0.2558	0.2699	0.2328	0.2552	0.1768	0.1768	0.2606	0.2342	0.2325	0.2276	0.1909	0.1913	0.1852	0.1927	0.2896	0.223	0.2194	0.1966	0.2111	0.2505	0.1804	0.1807	0.2275	0.1982	0.2117	0.2123	0.224	0.2501
20.6783	20:40:42	0.1913	0.2122	0.2192	0.2821	0.2672	0.2603	0.2799	0.4331	0.2353	0.1891	0.2847	0.2576	0.2823	0.2548	0.2034	0.1765	0.2057	0.2341	0.2967	0.234	0.2559	0.2721	0.2339	0.2576	0.1821	0.1799	0.2596	0.2321	0.2378	0.2167	0.1926	0.195	0.1893	0.1991	0.2908	0.2262	0.2208	0.2039	0.2126	0.2569	0.1846	0.1821	0.2315	0.1961	0.2152	0.2146	0.2264	0.2519
20.9286	20:55:43	0.1958	0.2191	0.2234	0.2876	0.27	0.2649	0.2832	0.439	0.2372	0.1803	0.2855	0.2655	0.2788	0.2569	0.2084	0.1784	0.2089	0.2449	0.299	0.2374	0.255	0.2759	0.238	0.2569	0.1797	0.1821	0.2645	0.2251	0.2461	0.2205	0.1946	0.1953	0.1939	0.1997	0.289	0.2276	0.2234	0.2018	0.2124	0.2578	0.19	0.1832	0.2334	0.202	0.2189	0.2156	0.2292	0.2573
21.1789	21:10:44	0.2002	0.2232	0.2257	0.2893	0.2738	0.2695	0.2809	0.4482	0.2394	0.1815	0.2903	0.2721	0.2855	0.2607	0.2138	0.183	0.2134	0.2455	0.3055	0.2391	0.2656	0.2794	0.245	0.2637	0.182	0.1824	0.2661	0.2243	0.2524	0.2224	0.1939	0.1982	0.199	0.1824	0.2947	0.2288	0.2207	0.2004	0.2129	0.2623	0.1885	0.1836	0.2317	0.2053	0.2163	0.2138	0.2316	0.263
21.4286	21:25:43	0.2007	0.225	0.2313	0.2964	0.2758	0.274	0.283	0.456	0.2401	0.184	0.2978	0.2773	0.2885	0.2617	0.2203	0.1899	0.2148	0.2449	0.3076	0.2421	0.2665	0.2814	0.2463	0.2689	0.1863	0.1866	0.2728	0.2272	0.2467	0.2242	0.1992	0.2002	0.2017	0.1814	0.2978	0.2337	0.2265	0.2025	0.2122	0.2681	0.1912	0.1842	0.2313	0.2064	0.2167	0.2137	0.2337	0.2647
21.6789	21:40:44	0.2043	0.228	0.2305	0.2994	0.2858	0.2793	0.2879	0.465	0.2428	0.1889	0.3059	0.2834	0.2879	0.2679	0.2229	0.1942	0.2181	0.2494	0.3111	0.2426	0.2678	0.2857	0.2467	0.2716	0.1868	0.1873	0.2778	0.2348	0.2478	0.2249	0.2061	0.2008	0.2047	0.1835	0.2975	0.2378	0.2326	0.2054	0.2141	0.2662	0.1966	0.1886	0.2339	0.2117	0.2171	0.2162	0.2332	0.2654
21.9289	21:55:44	0.2091	0.2344	0.2352	0.2996	0.2875	0.2798	0.293	0.4716	0.2443	0.1954	0.3075	0.2882	0.2912	0.2726	0.2248	0.1973	0.2246	0.2548	0.3148	0.2451	0.269	0.2896	0.2474	0.2714	0.1948	0.1938	0.2835	0.242	0.2508	0.2283	0.211	0.2029	0.2046	0.1819	0.3014	0.2392	0.2341	0.2075	0.2138	0.2714	0.1997	0.1885	0.2368	0.2153	0.224	0.2216	0.2382	0.2673
22.1792	22:10:45	0.215	0.2384	0.2417	0.3011	0.2955	0.287	0.2976	0.4815	0.2459	0.2013	0.3121	0.2921	0.292	0.2773	0.2249	0.1998	0.2296	0.2542	0.3194	0.2497	0.2717	0.2964	0.2513	0.2801	0.1955	0.1887	0.2838	0.2442	0.2552	0.2318	0.2147	0.2033	0.2067	0.1863	0.3052	0.2404	0.2367	0.212	0.2088	0.2775	0.202	0.1953	0.2399	0.2156	0.2268	0.216	0.2411	0.2712
22.4292	22:25:45	0.2181	0.2391	0.2444	0.3079	0.2998	0.2935	0.3034	0.4919	0.2503	0.2049	0.3134	0.2942	0.2924	0.2861	0.2305	0.2004	0.2334	0.2557	0.3228	0.2532	0.284	0.3054	0.2554	0.2851	0.1994	0.1965	0.2895	0.2454	0.2623	0.2378	0.2189	0.2089	0.2135	0.1925	0.3095	0.2437	0.2434	0.215	0.2135	0.2786	0.2047	0.198	0.2413	0.2218	0.233	0.2186	0.2451	0.2693
22.6794	22:40:46	0.2223	0.2385	0.2408	0.3095	0.3076	0.2897	0.31	0.5016	0.2522	0.2083	0.3106	0.2969	0.2925	0.2934	0.2315	0.199	0.2394	0.2568	0.329	0.2559	0.2892	0.3074	0.2611	0.2878	0.2075	0.1982	0.2979	0.2447	0.2621	0.2429	0.2228	0.2143	0.2154	0.1997	0.3122	0.248	0.2437	0.221	0.2252	0.2802	0.2064	0.203	0.2419	0.2227	0.2378	0.2233	0.2463	0.2766
22.9294	22:55:46	0.2213	0.2312	0.249	0.3209	0.3084	0.2976	0.3143	0.517	0.2609	0.2102	0.3139	0.2971	0.2981	0.2895	0.235	0.2054	0.2433	0.2451	0.3326	0.2582	0.2926	0.3148	0.2666	0.288	0.212	0.1982	0.3056	0.2485	0.2664	0.2446	0.2229	0.2195	0.2238	0.2023	0.3159	0.2535	0.2494	0.2309	0.2313	0.2832	0.2109	0.2072	0.2507	0.2252	0.2439	0.2316	0.2506	0.284
23.1797	23:10:47	0.2258	0.2265	0.2521	0.3248	0.3117	0.3025	0.3169	0.5267	0.2608	0.2117	0.325	0.3034	0.3055	0.2873	0.2411	0.2134	0.245	0.2441	0.3206	0.2656	0.2924	0.3237	0.2692	0.2887	0.2168	0.2006	0.306	0.255	0.2692	0.2505	0.2284	0.2209	0.2298	0.2114	0.3262	0.257	0.2471	0.2331	0.2364	0.2907	0.2169	0.2087	0.2549	0.2303	0.2483	0.2392	0.2527	0.2837
24.9172	24:55:02	0.1628	0.1731	0.1714	0.2312	0.2278	0.2192	0.2336	0.3973	0.2025	0.1448	0.2297	0.2248	0.2116	0.2107	0.1871	0.1559	0.1916	0.1639	0.2275	0.1941	0.2029	0.2377	0.1934	0.246	0.2308	0.2005	0.3055	0.2483	0.2738	0.2708	0.236	0.2422	0.2418	0.2141	0.3367	0.2645	0.2547	0.2473	0.2423	0.3085	0.2304	0.2112	0.2556	0.2431	0.2442	0.2494	0.2573	0.2952
25.1675	25:10:03	0.1771	0.1847	0.1871	0.2574	0.2531	0.245	0.2542	0.442	0.2161	0.158	0.2497	0.2544	0.2397	0.2352	0.2	0.1693	0.2127	0.1757	0.2592	0.2219	0.228	0.259	0.1969	0.2619	0.214	0.1855	0.2994	0.2469	0.2719	0.2632	0.22	0.2187	0.2249	0.2053	0.3362	0.259	0.2527	0.2364	0.2253	0.2876	0.2098	0.2002	0.2475	0.2314	0.2476	0.2432	0.2484	0.2731
25.4175	25:25:03	0.1961	0.1999	0.2036	0.2826	0.272	0.2611	0.2777	0.4751	0.2305	0.1723	0.2682	0.2739	0.263	0.2585	0.2145	0.1875	0.2337	0.1876	0.2863	0.2441	0.2534	0.2759	0.2151	0.2762	0.1979	0.1797	0.2884	0.2444	0.2706	0.257	0.2162	0.2156	0.2264	0.1994	0.335	0.2444	0.2545	0.2278	0.2202	0.2841	0.2082	0.1955	0.2434	0.2229	0.2417	0.2335	0.2424	0.2733
25.6678	25:40:04	0.2127	0.2139	0.2177	0.2982	0.2883	0.2759	0.2974	0.5083	0.2453	0.1893	0.2934	0.29	0.2903	0.2829	0.2343	0.2079	0.249	0.2006	0.3109	0.2633	0.2747	0.2999	0.2382	0.295	0.2016	0.1833	0.2941	0.2446	0.2722	0.257	0.2212	0.2219	0.2321	0.2082	0.3401	0.2397	0.2525	0.2299	0.223	0.2917	0.2186	0.1994	0.2459	0.2283	0.2505	0.2397	0.2496	0.2773
25.9178	25:55:04	0.2223	0.2311	0.2373	0.3169	0.3104	0.2943	0.3144	0.5309	0.2553	0.2033	0.3107	0.3014	0.3042	0.301	0.2486	0.2166	0.2647	0.2202	0.3273	0.2755	0.2909	0.3186	0.2568	0.307	0.2091	0.1893	0.295	0.2526	0.2804	0.2646	0.2251	0.2258	0.2412	0.2158	0.3487	0.246	0.2573	0.2391	0.2274	0.3055	0.2203	0.2061	0.2552	0.2345	0.2548	0.245	0.2581	0.2815
26.1681	26:10:05	0.2301	0.2411	0.2451	0.3284	0.3205	0.3067	0.3287	0.5342	0.2618	0.2135	0.3144	0.316	0.3184	0.3139	0.2575	0.2249	0.2772	0.2312	0.3385	0.2882	0.3094	0.3325	0.2697	0.3161	0.2105	0.198	0.3029	0.2544	0.2879	0.2695	0.233	0.2294	0.2449	0.2193	0.354	0.2488	0.2666	0.2416	0.2316	0.3107	0.2286	0.2111	0.2627	0.2388	0.2545	0.2507	0.2641	0.2872
26.4181	26:25:05	0.235	0.2469	0.2515	0.3359	0.3293	0.3108	0.342	0.5348	0.2672	0.2223	0.3151	0.3197	0.3226	0.318	0.2638	0.2302	0.2861	0.2348	0.3457	0.2961	0.3149	0.3444	0.2686	0.3267	0.2119	0.2008	0.3068	0.2571	0.2825	0.2712	0.2331	0.2217	0.2482	0.2245	0.355	0.2487	0.2776	0.2489	0.23	0.3131	0.2319	0.2139	0.268	0.2439	0.2593	0.2523	0.2679	0.2874
26.6683	26:40:06	0.2412	0.2501	0.2529	0.3415	0.3391	0.3172	0.3508	0.531	0.2676	0.2273	0.3291	0.3198	0.331	0.3223	0.2684	0.2328	0.2896	0.2416	0.3516	0.3043	0.3202	0.3498	0.2704	0.3281	0.215	0.2051	0.3131	0.2617	0.2921	0.272	0.2347	0.2265	0.2489	0.2237	0.3559	0.2494	0.2838	0.2581	0.2269	0.319	0.2396	0.2135	0.2675	0.2491	0.265	0.2563	0.2688	0.2895
26.9183	26:55:06	0.2417	0.2537	0.2567	0.3497	0.3368	0.3175	0.3591	0.5348	0.2686	0.2275	0.3328	0.3221	0.338	0.3253	0.2669	0.236	0.2905	0.2434	0.3509	0.3035	0.3261	0.3499	0.2772	0.33	0.219	0.2065	0.3183	0.2649	0.2959	0.2685	0.2417	0.2321	0.2529	0.224	0.3558	0.2469	0.2816	0.2576	0.2304	0.3255	0.244	0.2159	0.2676	0.2469	0.2724	0.2554	0.2673	0.2927
27.1686	27:10:07	0.2456	0.2554	0.2606	0.3482	0.3357	0.326	0.3631	0.5415	0.2692	0.2276	0.3291	0.3233	0.3457	0.3272	0.2695	0.2353	0.2951	0.248	0.3511	0.3051	0.3241	0.3519	0.2835	0.3413	0.2255	0.2114	0.3173	0.2686	0.2991	0.2709	0.2432	0.2348	0.2502	0.223	0.3561	0.2548	0.2905	0.2586	0.2303	0.3265	0.2485	0.2148	0.2647	0.2507	0.2664	0.2583	0.275	0.293
27.4186	27:25:07	0.2513	0.256	0.265	0.3566	0.3396	0.3335	0.3649	0.5462	0.272	0.2265	0.3295	0.3283	0.3463	0.3331	0.2707	0.2377	0.2963	0.2562	0.3551	0.3105	0.3236	0.3574	0.288	0.3458	0.2363	0.2176	0.3148	0.2767	0.3026	0.276	0.2457	0.2362	0.253	0.2251	0.3538	0.2539	0.2883	0.2624	0.2183	0.33	0.2553	0.2163	0.2674	0.2505	0.2663	0.2628	0.2773	0.3001
27.6689	27:40:08	0.2592	0.255	0.2691	0.3621	0.343	0.3385	0.3692	0.5534	0.2771	0.2338	0.3305	0.3318	0.3443	0.3353	0.2768	0.2412	0.2992	0.2538	0.3595	0.3173	0.3212	0.3606	0.2944	0.3501	0.2394	0.2185	0.3219	0.2818	0.3014	0.274	0.2467	0.2412	0.2547	0.2282	0.3546	0.2605	0.2937	0.2623	0.2237	0.3368	0.2619	0.219	0.2707	0.2524	0.2704	0.2668	0.2786	0.3026
27.9189	27:55:08	0.2683	0.2556	0.2679	0.3663	0.3424	0.3392	0.3695	0.5664	0.2887	0.2343	0.3378	0.3351	0.3522	0.3411	0.2794	0.2498	0.3096	0.2572	0.3646	0.3259	0.3247	0.3646	0.297	0.3546	0.2444	0.2244	0.3261	0.2862	0.3103	0.2801	0.254	0.2502	0.2616	0.2332	0.359	0.2671	0.2988	0.2687	0.23	0.3416	0.2656	0.2226	0.2756	0.2537	0.2737	0.2661	0.2841	0.3109
28.1689	28:10:08	0.2742	0.2624	0.2709	0.3752	0.3459	0.342	0.3772	0.5759	0.2943	0.2365	0.3435	0.3413	0.3562	0.3457	0.2836	0.2548	0.3156	0.2566	0.3659	0.33	0.3266	0.3676	0.2993	0.3577	0.2485	0.2248	0.3274	0.2891	0.3117	0.2825	0.2593	0.2604	0.2757	0.2385	0.3678	0.2713	0.302	0.2737	0.2371	0.3424	0.2728	0.2231	0.278	0.2679	0.2784	0.273	0.2878	0.3166
28.4192	28:25:09	0.2827	0.2671	0.2777	0.3697	0.3496	0.3502	0.3789	0.5865	0.3013	0.239	0.3454	0.358	0.3582	0.3502	0.2911	0.2624	0.3206	0.2562	0.3737	0.3319	0.331	0.3738	0.3048	0.3656	0.2554	0.23	0.3343	0.2947	0.3172	0.292	0.2636	0.2692	0.2841	0.2468	0.375	0.2733	0.3067	0.2793	0.2378	0.3355	0.2775	0.2337	0.2878	0.273	0.2837	0.274	0.294	0.3192
28.6694	28:40:10	0.2826	0.2754	0.2814	0.3736	0.3579	0.362	0.3859	0.5871	0.3096	0.2381	0.3524	0.363	0.3725	0.3566	0.2801	0.2683	0.3246	0.2593	0.3837	0.3375	0.338	0.376	0.3089	0.3702	0.262	0.2374	0.3294	0.2981	0.3243	0.2972	0.2736	0.27	0.2965	0.2532	0.3796	0.2867	0.3104	0.2862	0.2413	0.3453	0.2857	0.2399	0.2865	0.2798	0.2901	0.2779	0.298	0.3225
28.9197	28:55:11	0.2804	0.2826	0.2921	0.3756	0.3551	0.3654	0.394	0.5999	0.3172	0.2387	0.3601	0.3647	0.3723	0.3629	0.2863	0.2703	0.3265	0.2662	0.3877	0.3414	0.3479	0.3806	0.3135	0.3804	0.2698	0.2416	0.3326	0.3023	0.327	0.3063	0.2828	0.2749	0.3038	0.2575	0.3875	0.2887	0.3133	0.2857	0.247	0.3505	0.2894	0.2445	0.2951	0.2902	0.2982	0.2865	0.3045	0.3338
29.17	29:10:12	0.2875	0.2853	0.2992	0.3837	0.3598	0.3666	0.3984	0.6127	0.3205	0.2396	0.3701	0.3677	0.3752	0.3674	0.2893	0.2765	0.3338	0.2719	0.3933	0.3508	0.3525	0.3898	0.3158	0.3907	0.2792	0.243	0.3387	0.3134	0.3312	0.3018	0.2832	0.2815	0.3052	0.2673	0.3954	0.2926	0.3188	0.2912	0.255	0.3542	0.2979	0.2503	0.2995	0.2914	0.3074	0.2886	0.3112	0.3444
29.42	29:25:12	0.2905	0.2932	0.2967	0.3934	0.3621	0.3693	0.4111	0.6245	0.3202	0.2498	0.3766	0.3723	0.3723	0.3744	0.2943	0.2853	0.3448	0.2767	0.3891	0.3599	0.3577	0.3936	0.3255	0.3913	0.2865	0.2519	0.3526	0.3181	0.3365	0.31	0.2971	0.2882	0.3176	0.2705	0.4072	0.3038	0.3286	0.2951	0.2623	0.3595	0.3042	0.2596	0.3068	0.2976	0.3063	0.2948	0.3185	0.3486
29.6703	29:40:13	0.2852	0.2986	0.2922	0.3931	0.3699	0.3809	0.4177	0.6323	0.325	0.2592	0.3747	0.3725	0.3779	0.3833	0.3013	0.2942	0.3547	0.28	0.4022	0.3617	0.3633	0.3947	0.3348	0.4015	0.2896	0.2571	0.3628	0.3244	0.3507	0.3158	0.3013	0.2973	0.3242	0.278	0.4141	0.3083	0.3315	0.3022	0.2673	0.368	0.3131	0.2658	0.3143	0.304	0.3191	0.3042	0.3276	0.353
29.9203	29:55:13	0.2908	0.3051	0.296	0.4031	0.3835	0.3892	0.4227	0.6369	0.3278	0.261	0.3802	0.3787	0.3814	0.385	0.3038	0.3013	0.3595	0.2873	0.4075	0.3703	0.3716	0.4048	0.3445	0.4038	0.3017	0.2644	0.3693	0.3324	0.3504	0.3189	0.3031	0.299	0.3301	0.2838	0.4193	0.3154	0.3403	0.3094	0.2739	0.3744	0.3141	0.2642	0.3207	0.3099	0.3254	0.3134	0.3359	0.3556
30.1703	30:10:13	0.2975	0.3109	0.3054	0.408	0.3873	0.3857	0.4235	0.6483	0.3342	0.2744	0.3814	0.3806	0.3874	0.388	0.3114	0.3073	0.3674	0.2922	0.4121	0.3784	0.3747	0.4115	0.3461	0.4058	0.305	0.2755	0.3739	0.3362	0.3504	0.3248	0.3101	0.304	0.3296	0.2894	0.4281	0.3224	0.3454	0.3164	0.2706	0.3822	0.3203	0.2718	0.3304	0.3097	0.334	0.3175	0.3395	0.365
30.4206	30:25:14	0.3036	0.3188	0.3078	0.4167	0.3953	0.3877	0.4341	0.6628	0.3425	0.2777	0.3877	0.3858	0.3929	0.3931	0.3208	0.3041	0.3725	0.3	0.4196	0.3871	0.3841	0.422	0.3526	0.4111	0.3103	0.2852	0.3816	0.3443	0.3594	0.3325	0.32	0.3059	0.3326	0.2962	0.4286	0.3341	0.3485	0.3202	0.276	0.388	0.3283	0.279	0.335	0.3191	0.3356	0.3267	0.3434	0.3671
30.6708	30:40:15	0.3117	0.3192	0.3147	0.4239	0.4015	0.3872	0.4372	0.6752	0.3504	0.2862	0.3897	0.3909	0.4033	0.4052	0.329	0.3133	0.3836	0.3068	0.427	0.393	0.3907	0.4323	0.3583	0.4158	0.314	0.2962	0.3913	0.3483	0.3628	0.3366	0.3235	0.3062	0.3439	0.3056	0.437	0.3384	0.3584	0.3288	0.2814	0.3754	0.3354	0.2823	0.3361	0.3211	0.3381	0.3356	0.351	0.3733
30.9211	30:55:16	0.3153	0.3242	0.3163	0.4318	0.4034	0.3922	0.4487	0.6937	0.3532	0.2909	0.3953	0.4024	0.4101	0.4133	0.3335	0.3223	0.3904	0.3147	0.4249	0.402	0.3993	0.4421	0.3643	0.4215	0.3183	0.3093	0.4044	0.3545	0.3703	0.3431	0.33	0.3155	0.3559	0.3133	0.4431	0.3426	0.3658	0.3327	0.2875	0.3781	0.3405	0.29	0.3483	0.3195	0.3376	0.3432	0.3577	0.3753
31.1714	31:10:17	0.32	0.3315	0.3207	0.4386	0.4114	0.3961	0.4612	0.7036	0.3579	0.2955	0.4041	0.4075	0.4128	0.4244	0.3432	0.3299	0.4004	0.3224	0.4271	0.4004	0.3977	0.4522	0.3657	0.431	0.3243	0.32	0.4099	0.3609	0.3767	0.3493	0.3358	0.3221	0.3558	0.3132	0.4505	0.345	0.3666	0.3356	0.2924	0.3824	0.3488	0.3012	0.3503	0.3318	0.3457	0.3467	0.3619	0.3858
31.4214	31:25:17	0.3283	0.3393	0.3279	0.4434	0.4088	0.3998	0.4677	0.715	0.3688	0.2956	0.4134	0.4138	0.4236	0.4257	0.3499	0.3363	0.4032	0.3225	0.431	0.401	0.408	0.4518	0.3739	0.4405	0.3279	0.3256	0.4073	0.3656	0.3818	0.3558	0.3469	0.3292	0.3597	0.3254	0.4642	0.3445	0.373	0.3438	0.2862	0.3929	0.3563	0.309	0.3566	0.3399	0.3538	0.3509	0.3712	0.3898
31.6714	31:40:17	0.3373	0.3442	0.3318	0.4418	0.4096	0.4066	0.476	0.7234	0.3724	0.2967	0.4189	0.4143	0.429	0.4261	0.3558	0.343	0.4113	0.3279	0.4289	0.4087	0.4106	0.457	0.3811	0.4461	0.3271	0.326	0.4157	0.3667	0.3848	0.3619	0.3496	0.3315	0.3661	0.3335	0.4682	0.354	0.3779	0.3516	0.292	0.401	0.3544	0.3128	0.3614	0.3439	0.3574	0.3569	0.3745	0.4007
31.9214	31:55:17	0.345	0.3491	0.3329	0.4493	0.4077	0.4147	0.4828	0.7336	0.3795	0.3028	0.4325	0.4145	0.4325	0.4312	0.361	0.3499	0.4213	0.3382	0.4348	0.4115	0.4089	0.4643	0.3876	0.4588	0.3356	0.3314	0.4243	0.3718	0.3928	0.3649	0.3554	0.3339	0.3746	0.3409	0.4793	0.3591	0.3872	0.3584	0.296	0.4019	0.3572	0.3176	0.3623	0.3506	0.3626	0.3685	0.3867	0.4038
32.1717	32:10:18	0.3527	0.3542	0.34	0.4461	0.4185	0.4227	0.4856	0.7468	0.3906	0.308	0.4391	0.419	0.4403	0.439	0.3744	0.3583	0.4311	0.3436	0.4368	0.4179	0.4126	0.4705	0.3919	0.4684	0.3375	0.3394	0.4379	0.3711	0.4003	0.3735	0.3575	0.3357	0.3793	0.342	0.4827	0.3637	0.3968	0.37	0.3004	0.4077	0.3625	0.3211	0.3649	0.3569	0.3714	0.3733	0.3952	0.4105
32.4217	32:25:18	0.3588	0.3588	0.3482	0.4559	0.4292	0.4296	0.4923	0.7713	0.4029	0.3152	0.4507	0.4248	0.4508	0.4483	0.3852	0.3703	0.4397	0.3428	0.4489	0.4284	0.4144	0.4798	0.3955	0.4764	0.3477	0.3448	0.4504	0.3764	0.4046	0.374	0.3623	0.3391	0.3791	0.3522	0.494	0.3659	0.401	0.3734	0.3036	0.4125	0.3689	0.3285	0.3682	0.3577	0.3762	0.3809	0.4033	0.4139
32.6719	32:40:19	0.3672	0.3644	0.3535	0.4618	0.4359	0.4378	0.5072	0.7866	0.4096	0.3164	0.4592	0.4369	0.4611	0.4608	0.3903	0.385	0.4506	0.3504	0.4483	0.4318	0.4148	0.4852	0.4104	0.4832	0.354	0.3517	0.4497	0.3721	0.4146	0.378	0.3681	0.3404	0.3879	0.3599	0.4994	0.3714	0.4138	0.3798	0.3091	0.4184	0.3746	0.3379	0.3785	0.3667	0.3861	0.3812	0.4071	0.4119
32.9219	32:55:19	0.3753	0.371	0.3625	0.4704	0.4384	0.4469	0.5208	0.7974	0.4185	0.313	0.4633	0.4388	0.464	0.4728	0.3889	0.3889	0.4572	0.3579	0.4581	0.4381	0.4205	0.4942	0.4147	0.4863	0.3629	0.3557	0.4532	0.38	0.4162	0.3857	0.3798	0.3468	0.3936	0.3657	0.5044	0.3697	0.4243	0.3872	0.3203	0.4199	0.3807	0.3515	0.3879	0.3733	0.3915	0.3853	0.4142	0.4163
33.1722	33:10:20	0.389	0.3711	0.3726	0.4786	0.4391	0.4513	0.535	0.8123	0.4236	0.3204	0.4696	0.4343	0.4676	0.4793	0.3912	0.3992	0.4669	0.3594	0.4675	0.4433	0.4221	0.4983	0.4176	0.4961	0.3708	0.3657	0.4613	0.3836	0.4238	0.388	0.3866	0.35	0.3983	0.3726	0.5093	0.3673	0.434	0.3927	0.3286	0.4275	0.3854	0.3543	0.3963	0.377	0.3985	0.393	0.4166	0.4228
33.4222	33:25:20	0.3941	0.3762	0.3804	0.4849	0.441	0.4599	0.5468	0.8326	0.4301	0.3271	0.4748	0.4396	0.4776	0.4875	0.3981	0.4072	0.4798	0.3645	0.4749	0.4542	0.4214	0.508	0.4257	0.4979	0.373	0.37	0.4692	0.3929	0.4308	0.3996	0.3914	0.3531	0.4017	0.3799	0.5166	0.373	0.4457	0.3939	0.3385	0.4325	0.3912	0.3572	0.4041	0.3786	0.4088	0.4046	0.413	0.4193
33.6719	33:40:19	0.4081	0.3909	0.391	0.4974	0.4538	0.466	0.5587	0.8412	0.4348	0.3272	0.4854	0.447	0.4804	0.4937	0.4005	0.4152	0.4919	0.3782	0.4685	0.4651	0.4327	0.5196	0.435	0.504	0.3845	0.3796	0.484	0.4004	0.4372	0.4036	0.397	0.36	0.407	0.3875	0.5325	0.3738	0.4494	0.4027	0.3492	0.4433	0.4029	0.3574	0.4129	0.3855	0.4187	0.4093	0.4164	0.4254
33.9219	33:55:19	0.4264	0.4041	0.3947	0.5101	0.4613	0.476	0.5628	0.8465	0.4417	0.3312	0.4924	0.4608	0.4846	0.5001	0.4053	0.4219	0.5009	0.3777	0.4746	0.4772	0.4412	0.5316	0.4483	0.5091	0.3883	0.388	0.4893	0.4019	0.4452	0.4136	0.4024	0.3647	0.419	0.3934	0.5446	0.3798	0.4619	0.4123	0.3557	0.4486	0.4086	0.3581	0.4245	0.3878	0.4236	0.4157	0.4187	0.4274
34.1722	34:10:20	0.435	0.4067	0.4031	0.5181	0.4622	0.4865	0.571	0.8598	0.4519	0.3372	0.5029	0.4693	0.4879	0.5082	0.4124	0.4272	0.5099	0.3817	0.4857	0.4828	0.4562	0.5322	0.4606	0.5152	0.391	0.3962	0.4995	0.4038	0.4465	0.4174	0.4127	0.373	0.4244	0.395	0.5494	0.3876	0.4555	0.4194	0.364	0.4556	0.4183	0.3631	0.4285	0.402	0.4297	0.4275	0.4174	0.4172
34.4222	34:25:20	0.441	0.4105	0.4138	0.5232	0.4749	0.4933	0.5859	0.8721	0.4577	0.3475	0.502	0.4777	0.4884	0.5073	0.4209	0.4363	0.5259	0.3894	0.4977	0.495	0.4611	0.5393	0.4629	0.5343	0.3968	0.405	0.5061	0.4067	0.4555	0.4203	0.4248	0.3757	0.4339	0.4032	0.5551	0.3898	0.4602	0.4226	0.373	0.4584	0.4191	0.3706	0.4328	0.4069	0.4409	0.4364	0.4264	0.4191
34.6725	34:40:21	0.4443	0.4181	0.4177	0.5287	0.486	0.4976	0.5982	0.8821	0.4641	0.3598	0.5118	0.4867	0.4925	0.5142	0.4295	0.4456	0.5332	0.3919	0.5035	0.5004	0.4664	0.55	0.4731	0.5505	0.4066	0.4155	0.5043	0.4123	0.4581	0.4261	0.4282	0.3845	0.4348	0.4066	0.5596	0.4019	0.4647	0.4282	0.3745	0.4677	0.4202	0.377	0.4515	0.4065	0.4481	0.4399	0.4276	0.4294
34.9225	34:55:21	0.4499	0.4184	0.4251	0.5313	0.4914	0.5049	0.6054	0.8941	0.4779	0.3646	0.5246	0.4921	0.5011	0.5237	0.4362	0.4561	0.5429	0.3967	0.5132	0.5098	0.472	0.5576	0.4777	0.5607	0.4178	0.4195	0.502	0.4145	0.4761	0.4293	0.4379	0.3942	0.4426	0.4104	0.5496	0.4077	0.4745	0.4338	0.3724	0.4823	0.4275	0.3812	0.4584	0.4177	0.4559	0.4446	0.4381	0.439
35.1728	35:10:22	0.4605	0.4291	0.4342	0.5426	0.5008	0.5133	0.6136	0.9033	0.4874	0.3683	0.5354	0.5019	0.5087	0.5242	0.4446	0.4675	0.5525	0.4019	0.5124	0.5142	0.4769	0.5667	0.4839	0.5679	0.4299	0.4235	0.5124	0.4313	0.4834	0.4369	0.4471	0.3986	0.45	0.4153	0.5567	0.4129	0.4846	0.4397	0.3793	0.4822	0.4291	0.3934	0.4665	0.4219	0.4689	0.4522	0.4481	0.4528
35.4228	35:25:22	0.4712	0.4362	0.4368	0.5509	0.504	0.5212	0.6272	0.9296	0.4984	0.3773	0.5409	0.5016	0.5139	0.5378	0.4508	0.473	0.5613	0.4084	0.5284	0.5142	0.4844	0.5753	0.4918	0.5787	0.4319	0.4315	0.5226	0.4336	0.4968	0.4436	0.45	0.4046	0.4607	0.4279	0.5659	0.4217	0.4896	0.446	0.3852	0.4922	0.4383	0.3939	0.4748	0.4334	0.4729	0.4555	0.4526	0.4636
35.6731	35:40:23	0.4741	0.4425	0.4413	0.5603	0.512	0.536	0.6314	0.9564	0.51	0.3869	0.5443	0.5164	0.5256	0.5404	0.4651	0.4848	0.5719	0.4159	0.539	0.5134	0.4943	0.5875	0.5046	0.5916	0.4447	0.4445	0.5377	0.4492	0.5085	0.4499	0.4625	0.4112	0.466	0.4353	0.568	0.4321	0.4939	0.456	0.3968	0.5022	0.442	0.3983	0.4789	0.4459	0.484	0.4601	0.4614	0.4747
35.9231	35:55:23	0.4805	0.4477	0.4515	0.5649	0.5159	0.541	0.6331	0.9811	0.5238	0.3916	0.5484	0.5327	0.5297	0.5463	0.4724	0.4976	0.5921	0.4219	0.5499	0.5242	0.4983	0.5963	0.5135	0.6003	0.4581	0.4517	0.5514	0.4592	0.5184	0.4621	0.4742	0.4128	0.4792	0.448	0.578	0.4312	0.4967	0.4559	0.4045	0.5078	0.4518	0.4108	0.4818	0.4551	0.4984	0.4703	0.4756	0.48
36.1733	36:10:24	0.4952	0.4584	0.4607	0.5762	0.5165	0.5474	0.6298	1.0005	0.5277	0.4024	0.5592	0.55	0.535	0.5546	0.4869	0.5056	0.6022	0.4321	0.5557	0.5266	0.4975	0.6029	0.5139	0.6151	0.4668	0.4619	0.5621	0.466	0.5201	0.4696	0.4889	0.4203	0.4922	0.4669	0.5929	0.4452	0.5018	0.4675	0.411	0.5127	0.4667	0.4213	0.4844	0.4573	0.5107	0.4812	0.4806	0.4971
36.4233	36:25:24	0.5046	0.4612	0.4691	0.5821	0.5128	0.5575	0.6381	1.0306	0.5421	0.411	0.564	0.5632	0.5469	0.5658	0.5039	0.5085	0.6144	0.441	0.5593	0.5329	0.5087	0.6059	0.5316	0.6313	0.4704	0.475	0.5754	0.4835	0.5352	0.4815	0.5017	0.4244	0.5009	0.4816	0.6099	0.46	0.5086	0.4815	0.41	0.5244	0.4779	0.4343	0.4902	0.4699	0.5218	0.4944	0.4892	0.499
36.6736	36:40:25	0.5133	0.4677	0.4788	0.5961	0.5219	0.5673	0.647	1.0598	0.5498	0.4209	0.5758	0.5735	0.5517	0.584	0.5129	0.5144	0.6249	0.4537	0.5661	0.5412	0.5181	0.6081	0.5447	0.6427	0.4763	0.4874	0.5881	0.4947	0.5552	0.5006	0.5161	0.4355	0.5104	0.498	0.6319	0.4784	0.5234	0.4941	0.4235	0.5323	0.4826	0.4359	0.4957	0.4845	0.537	0.5068	0.497	0.5088
36.9236	36:55:25	0.5265	0.4724	0.4904	0.6095	0.5283	0.5805	0.6504	1.0842	0.5676	0.4265	0.5763	0.577	0.5586	0.5933	0.5237	0.5287	0.6389	0.4552	0.5757	0.5521	0.5278	0.6157	0.5574	0.6595	0.4879	0.4997	0.6004	0.5021	0.5649	0.5103	0.5192	0.4457	0.5243	0.5154	0.6447	0.4888	0.5423	0.5053	0.4312	0.5486	0.4922	0.4542	0.5037	0.4913	0.556	0.5137	0.5074	0.5178
37.1739	37:10:26	0.5399	0.4798	0.5027	0.6215	0.5327	0.5857	0.6595	1.1162	0.5772	0.4379	0.5927	0.5886	0.5611	0.6138	0.5339	0.5464	0.6502	0.4697	0.587	0.5609	0.5387	0.6195	0.5665	0.6754	0.4924	0.5194	0.6173	0.5152	0.5764	0.5229	0.5281	0.4497	0.5328	0.5268	0.6642	0.5042	0.5686	0.5204	0.4427	0.5653	0.5076	0.4722	0.5111	0.506	0.5536	0.5178	0.5201	0.5291
37.4239	37:25:26	0.5475	0.4876	0.5087	0.6314	0.5471	0.595	0.6744	1.138	0.5923	0.4421	0.6066	0.6007	0.5678	0.6242	0.539	0.5556	0.6661	0.4715	0.5894	0.5698	0.5462	0.6265	0.5745	0.6882	0.5016	0.5283	0.6364	0.5265	0.5856	0.5372	0.5493	0.4596	0.548	0.5458	0.6756	0.5152	0.5836	0.5321	0.4532	0.5848	0.5177	0.483	0.5234	0.5136	0.568	0.5276	0.5347	0.5384
37.6739	37:40:26	0.5535	0.497	0.5202	0.6244	0.5581	0.6066	0.6925	1.1562	0.6028	0.4468	0.6155	0.6164	0.5737	0.6388	0.5503	0.5707	0.6863	0.4793	0.5936	0.5787	0.551	0.6376	0.5926	0.7056	0.5091	0.5445	0.654	0.5356	0.5986	0.5485	0.5559	0.467	0.5612	0.5549	0.677	0.5251	0.593	0.5411	0.4601	0.5962	0.5302	0.4957	0.5409	0.5286	0.578	0.5342	0.5436	0.5498
37.9239	37:55:26	0.5588	0.5067	0.5316	0.6407	0.5631	0.6165	0.6989	1.1766	0.6091	0.456	0.6223	0.6218	0.5852	0.6361	0.5628	0.5857	0.7013	0.4861	0.5932	0.5872	0.561	0.651	0.6076	0.7153	0.5159	0.5548	0.6696	0.5539	0.6082	0.544	0.5708	0.4746	0.5659	0.5651	0.7006	0.5325	0.6028	0.5549	0.4712	0.605	0.5344	0.5065	0.5562	0.5454	0.5957	0.552	0.5538	0.5618
38.1739	38:10:26	0.5723	0.5064	0.5377	0.6503	0.5701	0.6221	0.7172	1.2049	0.6258	0.4632	0.6309	0.6314	0.6012	0.6497	0.5773	0.6031	0.7196	0.4996	0.6076	0.5924	0.5714	0.6663	0.6158	0.7213	0.5219	0.5699	0.6796	0.5667	0.619	0.5508	0.589	0.4883	0.5717	0.5769	0.7168	0.5363	0.6149	0.5645	0.4772	0.6203	0.5462	0.5109	0.5708	0.5536	0.6024	0.5641	0.5648	0.568
38.4239	38:25:26	0.5897	0.5153	0.5444	0.6573	0.5759	0.6267	0.7301	1.2019	0.6305	0.4721	0.6368	0.6381	0.6081	0.6573	0.584	0.61	0.7387	0.5077	0.6306	0.597	0.5791	0.6806	0.6302	0.725	0.5318	0.5809	0.6963	0.5643	0.6298	0.5576	0.613	0.505	0.5812	0.5833	0.7406	0.5538	0.6216	0.5804	0.485	0.6401	0.5562	0.517	0.5784	0.5645	0.6101	0.5792	0.5781	0.581
38.6742	38:40:27	0.6069	0.5191	0.5602	0.6703	0.5917	0.6377	0.7373	1.2216	0.635	0.4808	0.6453	0.6539	0.6107	0.6685	0.6054	0.6245	0.7398	0.5143	0.6372	0.6159	0.5867	0.6921	0.6471	0.741	0.5435	0.5934	0.7167	0.567	0.6424	0.5699	0.6184	0.516	0.59	0.5937	0.7497	0.5599	0.6298	0.5885	0.4936	0.6446	0.5624	0.5196	0.5947	0.5813	0.6261	0.5911	0.583	0.5936
38.9244	38:55:28	0.6311	0.5226	0.5719	0.6718	0.5959	0.6411	0.7465	1.2365	0.6485	0.4884	0.6627	0.6716	0.6077	0.6887	0.6151	0.6384	0.7534	0.5176	0.6422	0.6358	0.588	0.7084	0.6508	0.751	0.5527	0.6025	0.7263	0.5773	0.6556	0.5825	0.6331	0.5323	0.6008	0.6118	0.7571	0.5746	0.6403	0.6012	0.5043	0.6583	0.5721	0.5278	0.6052	0.5942	0.6334	0.6028	0.5823	0.6001
39.1744	39:10:28	0.6443	0.5312	0.5886	0.6818	0.5986	0.6492	0.7546	1.2503	0.6559	0.4978	0.6794	0.6824	0.6126	0.6997	0.6304	0.6514	0.7769	0.5285	0.6615	0.6421	0.589	0.7144	0.6555	0.7707	0.5678	0.6217	0.7558	0.5867	0.6707	0.5947	0.6423	0.542	0.6172	0.6254	0.7775	0.5931	0.6478	0.6187	0.524	0.6714	0.582	0.5369	0.6166	0.6084	0.6429	0.614	0.5928	0.6174
39.4247	39:25:29	0.6526	0.5461	0.6032	0.692	0.6102	0.6666	0.7713	1.2706	0.6669	0.5018	0.6894	0.6835	0.615	0.7172	0.6386	0.661	0.7964	0.5328	0.6755	0.6508	0.5964	0.7267	0.6708	0.7833	0.5798	0.6423	0.7752	0.5985	0.6942	0.6155	0.6547	0.5538	0.6244	0.6387	0.8109	0.6098	0.6657	0.6284	0.5293	0.695	0.5918	0.5492	0.6337	0.6289	0.6592	0.6324	0.6014	0.6194
39.6744	39:40:28	0.6624	0.5497	0.6155	0.7096	0.6238	0.6784	0.7835	1.2792	0.6811	0.5116	0.704	0.6917	0.6216	0.7234	0.6447	0.682	0.8146	0.5363	0.6832	0.6594	0.6067	0.7422	0.6805	0.7946	0.5958	0.6581	0.7928	0.6107	0.7004	0.6188	0.6719	0.5589	0.6343	0.6592	0.8378	0.6277	0.6847	0.6335	0.5462	0.7061	0.6049	0.5612	0.6491	0.6477	0.681	0.6515	0.6188	0.6308
39.9247	39:55:29	0.6827	0.5597	0.6293	0.713	0.6262	0.6771	0.7985	1.2854	0.7005	0.5009	0.7245	0.7026	0.6252	0.7404	0.6564	0.6977	0.8335	0.5542	0.6904	0.6713	0.6168	0.7472	0.6919	0.8075	0.6136	0.6783	0.8127	0.6191	0.7234	0.6279	0.6939	0.5677	0.6522	0.6767	0.8513	0.6469	0.6975	0.645	0.5614	0.7265	0.6157	0.5728	0.6669	0.6662	0.6933	0.6685	0.6364	0.6448
40.1747	40:10:29	0.6929	0.5663	0.6355	0.7229	0.6382	0.696	0.819	1.3005	0.7146	0.5096	0.7499	0.7154	0.6383	0.7501	0.6777	0.7156	0.8539	0.5622	0.7039	0.6789	0.6304	0.7654	0.6966	0.8288	0.6128	0.6937	0.842	0.6292	0.7279	0.6427	0.7148	0.5794	0.6648	0.6914	0.8684	0.6658	0.7159	0.6574	0.5729	0.7347	0.6238	0.5912	0.6786	0.6863	0.7049	0.6732	0.6564	0.6621
40.425	40:25:30	0.7015	0.5724	0.652	0.7406	0.6529	0.712	0.8468	1.3198	0.7332	0.5129	0.7594	0.7306	0.645	0.7517	0.6849	0.727	0.8787	0.5758	0.7209	0.6908	0.6354	0.7729	0.7108	0.8422	0.6275	0.7154	0.8534	0.6438	0.7404	0.6612	0.7309	0.5946	0.6809	0.699	0.8873	0.6852	0.7237	0.6719	0.5895	0.7522	0.6418	0.5993	0.6946	0.6981	0.7278	0.6835	0.672	0.6873
40.675	40:40:30	0.7159	0.5855	0.6666	0.7551	0.6692	0.7248	0.8783	1.3331	0.7463	0.5216	0.7746	0.7432	0.6544	0.7738	0.6959	0.746	0.9049	0.5867	0.7284	0.7072	0.6428	0.7939	0.7251	0.8539	0.6374	0.7382	0.8858	0.6598	0.7586	0.6694	0.7479	0.6071	0.6954	0.7156	0.9068	0.6974	0.7432	0.6836	0.6017	0.7732	0.6602	0.6119	0.7106	0.7214	0.7471	0.6922	0.6896	0.698
40.9253	40:55:31	0.7361	0.6013	0.677	0.7679	0.6813	0.7346	0.896	1.341	0.7482	0.5242	0.7867	0.7581	0.6558	0.7862	0.7089	0.7656	0.9284	0.5975	0.7435	0.7259	0.6581	0.8171	0.7469	0.8644	0.6561	0.7565	0.9063	0.6784	0.7736	0.6862	0.7631	0.6222	0.7074	0.7288	0.925	0.7131	0.746	0.6976	0.6193	0.7968	0.6699	0.6209	0.7239	0.7428	0.7685	0.7154	0.7082	0.7106
41.175	41:10:30	0.7435	0.6086	0.6895	0.7902	0.6886	0.7483	0.9058	1.3524	0.756	0.5446	0.7955	0.776	0.668	0.7923	0.7175	0.788	0.9411	0.6087	0.7617	0.7371	0.6646	0.8375	0.7623	0.8827	0.6691	0.7727	0.9333	0.6981	0.7915	0.7008	0.7848	0.6297	0.7238	0.7496	0.9515	0.7281	0.7585	0.711	0.6344	0.8065	0.6858	0.6392	0.7367	0.7591	0.7825	0.7436	0.7274	0.7279
41.4253	41:25:31	0.7652	0.6161	0.7011	0.8032	0.6962	0.7686	0.9157	1.3793	0.7613	0.5582	0.8035	0.7886	0.6784	0.8046	0.723	0.8036	0.9613	0.6177	0.7877	0.7517	0.6764	0.8456	0.7736	0.8984	0.6825	0.7881	0.9528	0.7203	0.8074	0.7178	0.8001	0.6451	0.7323	0.7605	0.9666	0.7406	0.7719	0.7194	0.6449	0.8145	0.6996	0.645	0.7538	0.7762	0.8041	0.771	0.7416	0.7436
41.6753	41:40:31	0.7808	0.6298	0.7142	0.8136	0.7168	0.7766	0.9287	1.3966	0.7793	0.5665	0.8109	0.8025	0.6933	0.8181	0.7354	0.8185	0.9753	0.6296	0.8065	0.7717	0.6874	0.8547	0.7899	0.9169	0.6964	0.8173	0.9713	0.7373	0.8282	0.7329	0.8231	0.6638	0.7426	0.7744	0.9786	0.7598	0.7944	0.7306	0.6605	0.824	0.7169	0.6572	0.7617	0.7904	0.82	0.7791	0.7655	0.7578
41.9256	41:55:32	0.8057	0.6364	0.7259	0.8399	0.7198	0.7822	0.9379	1.4095	0.7996	0.5794	0.833	0.8177	0.7061	0.8408	0.7593	0.8316	0.9937	0.6373	0.8082	0.7916	0.6989	0.8665	0.8044	0.9241	0.7052	0.8363	0.9974	0.755	0.8457	0.7499	0.8455	0.6675	0.7411	0.7892	1.0024	0.7731	0.8171	0.7386	0.6799	0.8447	0.7306	0.6658	0.7742	0.8026	0.837	0.7972	0.785	0.7629
42.1756	42:10:32	0.8251	0.648	0.7331	0.8586	0.7244	0.7953	0.9602	1.4189	0.8079	0.5892	0.8494	0.8295	0.7102	0.8586	0.766	0.8411	1.0165	0.6475	0.8167	0.8028	0.7054	0.8802	0.8167	0.9346	0.7079	0.8575	1.0191	0.768	0.8467	0.7654	0.863	0.6799	0.7644	0.8061	1.0153	0.7967	0.8361	0.7503	0.6895	0.8627	0.7422	0.6831	0.7817	0.829	0.8399	0.8171	0.7975	0.7847
42.4258	42:25:33	0.8373	0.6593	0.7399	0.8789	0.729	0.814	0.9725	1.445	0.8187	0.6024	0.8618	0.8381	0.7222	0.87	0.7865	0.8608	1.0325	0.6585	0.8304	0.8175	0.7211	0.8979	0.8277	0.9487	0.7199	0.8577	1.0492	0.7753	0.8553	0.7766	0.8823	0.7026	0.7812	0.8243	1.0422	0.81	0.8414	0.7724	0.7087	0.878	0.7576	0.6894	0.7879	0.8444	0.8554	0.8258	0.8063	0.7999
42.6758	42:40:33	0.8598	0.6685	0.7321	0.8906	0.7338	0.8264	0.9886	1.4672	0.8388	0.6141	0.8751	0.8433	0.7335	0.8921	0.8031	0.8863	1.0505	0.6671	0.8435	0.8335	0.7262	0.9069	0.835	0.9676	0.7341	0.8747	1.0698	0.7823	0.8631	0.8001	0.8978	0.7048	0.797	0.8296	1.073	0.8215	0.859	0.783	0.7244	0.8996	0.7698	0.6969	0.7921	0.8501	0.8702	0.8521	0.8247	0.8095
42.9261	42:55:34	0.8772	0.6712	0.7468	0.8892	0.7414	0.8276	1.0149	1.4903	0.8476	0.6198	0.89	0.8465	0.7489	0.9101	0.8189	0.9081	1.0605	0.6754	0.8591	0.8444	0.7363	0.9209	0.8453	0.9835	0.7476	0.8992	1.0894	0.7858	0.8846	0.8217	0.9119	0.7193	0.809	0.8537	1.095	0.8446	0.8704	0.7965	0.7455	0.9058	0.7818	0.7044	0.8172	0.8691	0.8959	0.8748	0.8353	0.8113
43.1761	43:10:34	0.8927	0.6855	0.756	0.9044	0.7521	0.8364	1.0378	1.5106	0.8635	0.6267	0.9124	0.8626	0.7596	0.9335	0.8307	0.9268	1.0874	0.6905	0.8778	0.8546	0.7454	0.9386	0.8622	1.0019	0.7468	0.9113	1.106	0.7898	0.8965	0.8349	0.9309	0.7253	0.8175	0.8706	1.1083	0.8689	0.8817	0.8099	0.7693	0.9071	0.7964	0.7197	0.8419	0.8821	0.9287	0.9023	0.8507	0.839
43.4264	43:25:35	0.9126	0.6974	0.7715	0.9231	0.7611	0.8472	1.0615	1.5376	0.8744	0.63	0.9174	0.8842	0.7673	0.937	0.8552	0.9402	1.1002	0.7046	0.8893	0.8654	0.7526	0.9414	0.8814	1.0178	0.7573	0.9378	1.1222	0.8029	0.9182	0.8443	0.9522	0.7413	0.8284	0.8851	1.1348	0.8792	0.8931	0.8252	0.7837	0.9273	0.8047	0.7316	0.8635	0.8993	0.9461	0.9159	0.866	0.8543
43.6764	43:40:35	0.9366	0.7072	0.7872	0.9299	0.7696	0.8544	1.0907	1.5511	0.8973	0.6303	0.9309	0.8973	0.7756	0.9417	0.8682	0.9574	1.1241	0.7115	0.9055	0.8809	0.7598	0.9451	0.8885	1.0477	0.7664	0.9517	1.1522	0.79	0.9269	0.8594	0.9716	0.7405	0.8474	0.8988	1.1668	0.9111	0.9196	0.8424	0.8	0.9425	0.806	0.7327	0.8812	0.9295	0.9654	0.9396	0.8928	0.8653
43.9267	43:55:36	0.9529	0.7209	0.8093	0.9423	0.7799	0.8699	1.1202	1.5758	0.9093	0.636	0.9518	0.9066	0.794	0.9615	0.8864	0.9743	1.1434	0.7235	0.9139	0.8874	0.7731	0.959	0.901	1.0676	0.7748	0.9791	1.1654	0.8076	0.9505	0.8701	0.9989	0.7516	0.863	0.9227	1.1975	0.9275	0.9324	0.86	0.81	0.9522	0.7943	0.7438	0.9043	0.9401	0.9923	0.9575	0.9165	0.8791
44.1769	44:10:37	0.9704	0.7391	0.82	0.9519	0.7848	0.8849	1.1471	1.6048	0.9247	0.6474	0.9656	0.9182	0.8042	0.993	0.9047	0.9995	1.1716	0.7327	0.9245	0.9065	0.7788	0.9729	0.9203	1.0782	0.7978	0.9895	1.1771	0.8157	0.9664	0.89	1.0177	0.7733	0.8752	0.9326	1.2018	0.944	0.9453	0.8789	0.8265	0.9841	0.8065	0.752	0.9289	0.9679	1.0009	0.9751	0.9279	0.8957
44.4272	44:25:38	0.9856	0.7426	0.8382	0.9748	0.7862	0.9014	1.1759	1.64	0.9391	0.6577	0.9695	0.9384	0.8127	1.0103	0.9287	1.0217	1.2021	0.7529	0.9308	0.9177	0.7876	0.998	0.946	1.084	0.8051	1.0125	1.2006	0.8345	0.9715	0.9143	1.0396	0.78	0.8987	0.9515	1.1987	0.9612	0.9524	0.9043	0.8486	1.0022	0.8219	0.7604	0.9498	0.9715	1.0279	0.9996	0.9483	0.9197
44.6772	44:40:38	1.0094	0.757	0.8557	1.0037	0.7977	0.9072	1.1985	1.6778	0.9542	0.6693	0.9975	0.9526	0.8214	1.0207	0.9473	1.0327	1.239	0.7717	0.9413	0.9383	0.795	1.0219	0.9646	1.0927	0.8082	1.0257	1.221	0.8456	0.9789	0.9334	1.0545	0.792	0.9106	0.962	1.216	0.9843	0.9637	0.9145	0.8713	1.0091	0.833	0.7731	0.9672	0.9831	1.0416	1.0017	0.9703	0.9363
44.9275	44:55:39	1.0331	0.7777	0.8705	1.0238	0.8023	0.9195	1.2253	1.7194	0.9781	0.6747	1.0122	0.9715	0.8309	1.0324	0.9607	1.0489	1.2779	0.7837	0.9579	0.9459	0.8022	1.0456	0.9963	1.1163	0.8155	1.0395	1.227	0.8667	0.9889	0.9525	1.0738	0.8024	0.9217	0.9793	1.2376	0.9991	0.9782	0.9349	0.8973	1.0329	0.8382	0.7903	0.9808	0.9974	1.0643	1.0325	0.9882	0.9504
45.1775	45:10:39	1.056	0.7957	0.8857	1.0379	0.8109	0.928	1.2406	1.7657	0.9932	0.6884	1.0316	0.984	0.8395	1.04	0.9861	1.0688	1.3148	0.7974	0.9641	0.9534	0.8252	1.0666	1.0127	1.135	0.8217	1.0604	1.2473	0.8725	1.0036	0.9748	1.1067	0.8161	0.9278	0.9911	1.2561	1.019	0.9966	0.951	0.9228	1.0504	0.8429	0.8003	0.9937	1.0124	1.0959	1.048	0.986	0.9788
45.4278	45:25:40	1.0843	0.8032	0.896	1.0604	0.816	0.94	1.271	1.7863	1.013	0.6996	1.0468	0.9983	0.8533	1.0599	1.006	1.1022	1.3373	0.8079	0.9802	0.9694	0.8385	1.08	1.036	1.1562	0.8314	1.0745	1.2797	0.8837	1.0185	0.9966	1.1394	0.8276	0.9414	0.993	1.2765	1.0265	1.0127	0.9696	0.9349	1.0779	0.8621	0.8142	1.0166	1.0186	1.1267	1.0721	0.9908	0.9898
45.6778	45:40:40	1.0977	0.8104	0.9099	1.0779	0.827	0.9535	1.2871	1.798	1.0305	0.7197	1.0647	1.0078	0.8635	1.0703	1.0303	1.1334	1.3629	0.8127	0.9975	0.9839	0.8521	1.1005	1.0614	1.1909	0.84	1.0919	1.3036	0.8908	1.0324	1.0191	1.1525	0.8451	0.9598	1.0067	1.2824	1.0381	1.0283	0.9858	0.9527	1.0941	0.8734	0.8196	1.0326	1.0454	1.1533	1.0839	1.0051	0.9932
45.9281	45:55:41	1.1169	0.8171	0.9283	1.0884	0.8438	0.9745	1.3082	1.8182	1.0558	0.7393	1.0846	1.0255	0.8875	1.087	1.0502	1.1554	1.386	0.8237	1.0154	1.0004	0.8646	1.1249	1.091	1.2207	0.8559	1.114	1.3245	0.9073	1.0343	1.0235	1.1824	0.8639	0.9759	1.0208	1.3019	1.0555	1.0435	1.0016	0.9786	1.1021	0.8826	0.8211	1.0639	1.0743	1.1675	1.0937	1.0258	1.0051
46.1783	46:10:42	1.125	0.8235	0.9383	1.1072	0.8626	0.9983	1.326	1.858	1.0855	0.7495	1.093	1.0407	0.899	1.1003	1.079	1.171	1.4091	0.8361	1.0283	1.017	0.8803	1.1521	1.1033	1.2419	0.8641	1.1239	1.357	0.9282	1.0359	1.0432	1.2019	0.8757	0.9799	1.0308	1.3047	1.0799	1.0561	1.0209	0.9977	1.1148	0.9018	0.835	1.0689	1.104	1.1955	1.1039	1.0506	1.021
46.4283	46:25:42	1.146	0.8317	0.9599	1.1337	0.8792	1.013	1.3468	1.8948	1.1063	0.7681	1.0991	1.0655	0.9089	1.1211	1.1056	1.1966	1.4333	0.8477	1.0424	1.0314	0.8908	1.1713	1.1189	1.2753	0.8743	1.1448	1.3814	0.9472	1.0544	1.0681	1.2348	0.884	0.9978	1.0547	1.3321	1.0996	1.0692	1.0427	1.0138	1.1334	0.9136	0.8417	1.0814	1.1178	1.2161	1.1259	1.0662	1.0409
46.6783	46:40:42	1.1636	0.8393	0.9722	1.1426	0.8952	1.0297	1.3809	1.9332	1.1303	0.7835	1.1248	1.0773	0.9276	1.1387	1.1228	1.2188	1.4572	0.8583	1.0521	1.0362	0.9063	1.1843	1.1463	1.3045	0.8919	1.1675	1.4124	0.9746	1.0766	1.0763	1.2588	0.9055	1.0125	1.0844	1.3571	1.1268	1.081	1.0675	1.0334	1.1529	0.9301	0.855	1.1036	1.1454	1.2396	1.1391	1.1057	1.0616
46.9283	46:55:42	1.1957	0.8531	0.9941	1.1661	0.8993	1.0586	1.4097	1.9744	1.1537	0.7947	1.1264	1.0934	0.9431	1.1549	1.1568	1.2355	1.4812	0.8708	1.068	1.0529	0.9087	1.2149	1.1742	1.3236	0.9005	1.1883	1.4449	0.9944	1.0915	1.0928	1.264	0.9314	1.028	1.1146	1.3908	1.153	1.0858	1.0786	1.054	1.1793	0.936	0.8741	1.1089	1.1643	1.263	1.1587	1.138	1.082
47.1786	47:10:43	1.2062	0.8617	1.0024	1.1858	0.915	1.0695	1.4248	2.0098	1.184	0.8055	1.1265	1.1124	0.9533	1.1668	1.1759	1.2587	1.5062	0.8763	1.0895	1.0589	0.9066	1.2264	1.2004	1.3508	0.9083	1.2234	1.4652	1.0126	1.1218	1.116	1.2888	0.9433	1.0454	1.1207	1.4114	1.1661	1.0942	1.0922	1.0766	1.2102	0.9563	0.8829	1.1252	1.1861	1.303	1.1758	1.1517	1.1117
47.4289	47:25:44	1.2263	0.8665	1.0274	1.2062	0.932	1.0873	1.4291	2.0482	1.2029	0.8212	1.1427	1.1332	0.9632	1.1863	1.1979	1.2893	1.534	0.8897	1.099	1.0702	0.9195	1.2388	1.2345	1.3783	0.9229	1.2322	1.5095	1.0375	1.1479	1.1492	1.327	0.9608	1.0631	1.1391	1.4302	1.1822	1.1108	1.1128	1.0935	1.2436	0.9709	0.897	1.1399	1.2078	1.326	1.2015	1.1881	1.1221
47.6792	47:40:45	1.239	0.8823	1.0475	1.2265	0.952	1.1005	1.4444	2.0787	1.2339	0.8372	1.1672	1.16	0.977	1.2025	1.224	1.317	1.5475	0.9103	1.112	1.0843	0.9373	1.2624	1.2651	1.3972	0.9424	1.2561	1.5292	1.062	1.1693	1.1862	1.3742	0.9734	1.0906	1.1576	1.4533	1.2175	1.1311	1.1423	1.1158	1.2745	0.9834	0.9129	1.1577	1.2406	1.3507	1.2054	1.2035	1.1482
47.9294	47:55:46	1.2579	0.8883	1.0613	1.2582	0.9591	1.1195	1.4567	2.1087	1.2592	0.8574	1.1786	1.1885	0.9868	1.2278	1.2527	1.346	1.576	0.9198	1.1318	1.1005	0.9516	1.281	1.3063	1.4177	0.9663	1.2792	1.5712	1.0879	1.1951	1.2157	1.411	0.987	1.1083	1.1844	1.4898	1.2533	1.1515	1.1594	1.1394	1.3012	0.9932	0.9212	1.1711	1.2822	1.3776	1.2395	1.2336	1.1592
48.1794	48:10:46	1.2892	0.9002	1.0771	1.2738	0.9645	1.1299	1.4745	2.1584	1.2829	0.8769	1.1943	1.2212	1.0072	1.2534	1.2794	1.3614	1.6252	0.9262	1.1509	1.1113	0.9688	1.306	1.3365	1.4377	0.9895	1.3029	1.591	1.1255	1.2055	1.2538	1.4525	1.0103	1.1381	1.2038	1.5196	1.2928	1.1748	1.1738	1.1643	1.3466	1.0037	0.9453	1.1874	1.3114	1.4134	1.2755	1.2421	1.1922
48.4292	48:25:45	1.3126	0.9157	1.1017	1.2901	0.9764	1.1494	1.4977	2.1999	1.2944	0.9005	1.2223	1.2467	1.0227	1.2698	1.3057	1.4001	1.6747	0.9455	1.1725	1.1268	0.9854	1.3092	1.3727	1.4645	1.0038	1.3239	1.6217	1.1359	1.2163	1.2763	1.5023	1.0332	1.1621	1.2148	1.5523	1.3166	1.2004	1.2021	1.1874	1.3552	1.0164	0.9557	1.1905	1.3513	1.4418	1.3118	1.2845	1.231
48.6794	48:40:46	1.3389	0.9287	1.129	1.3104	0.9847	1.1642	1.5304	2.239	1.3164	0.921	1.2478	1.2755	1.0364	1.2785	1.3179	1.4335	1.7096	0.9577	1.1958	1.1462	0.9959	1.3391	1.3934	1.4858	1.0182	1.3542	1.6672	1.1676	1.2269	1.2977	1.5374	1.0563	1.1918	1.2379	1.5816	1.3542	1.2163	1.2259	1.2152	1.3704	1.0319	0.9615	1.1964	1.395	1.4883	1.3294	1.3159	1.2629
48.9294	48:55:46	1.3708	0.9381	1.1486	1.3263	1.011	1.1743	1.551	2.2672	1.3412	0.9312	1.2507	1.3082	1.0423	1.3041	1.3431	1.4774	1.7371	0.9704	1.1985	1.1652	1.0123	1.3545	1.4127	1.4994	1.0315	1.3706	1.6904	1.2021	1.2472	1.3079	1.5574	1.0755	1.2132	1.2615	1.6006	1.3956	1.2265	1.2562	1.2486	1.3944	1.0419	0.9749	1.2144	1.4249	1.5267	1.3503	1.3592	1.2923
49.1797	49:10:47	1.404	0.947	1.1741	1.3454	1.0328	1.1913	1.5829	2.298	1.3619	0.9433	1.2688	1.3335	1.0532	1.335	1.3743	1.5094	1.7896	0.9851	1.221	1.1844	1.0384	1.361	1.4245	1.5254	1.0455	1.3918	1.7283	1.2354	1.2845	1.3417	1.5961	1.0937	1.2411	1.2841	1.6374	1.419	1.2567	1.2845	1.2739	1.4191	1.0618	0.9837	1.228	1.4667	1.5484	1.3801	1.4089	1.3098
49.4292	49:25:45	1.4285	0.9463	1.1951	1.3676	1.0509	1.2153	1.5956	2.3288	1.3879	0.9526	1.2988	1.3631	1.0775	1.3716	1.4135	1.5536	1.827	1.002	1.2414	1.2012	1.0625	1.375	1.4522	1.5498	1.0628	1.4122	1.7699	1.27	1.304	1.3702	1.6682	1.1229	1.2727	1.3048	1.6813	1.4452	1.2845	1.308	1.3213	1.4459	1.0905	0.9959	1.259	1.4887	1.5762	1.3996	1.4538	1.3428
49.6794	49:40:46	1.4634	0.9688	1.2162	1.3861	1.0732	1.2388	1.6187	2.3691	1.4178	0.9692	1.3258	1.3919	1.082	1.4051	1.4596	1.5878	1.8614	1.0273	1.2668	1.2162	1.0827	1.395	1.4844	1.5719	1.0863	1.4332	1.7946	1.2995	1.3316	1.3843	1.7132	1.1498	1.2994	1.3066	1.7034	1.4859	1.2967	1.3492	1.3505	1.4691	1.1056	1.0099	1.2697	1.5218	1.5998	1.443	1.4917	1.3561
49.9294	49:55:46	1.4977	0.9833	1.2463	1.4199	1.0979	1.266	1.6409	2.4079	1.4489	0.9827	1.3465	1.4219	1.1045	1.4295	1.4918	1.6105	1.8902	1.0399	1.2974	1.232	1.1115	1.4242	1.5262	1.5949	1.1081	1.4726	1.8195	1.3282	1.3649	1.4079	1.7433	1.1607	1.3117	1.3179	1.7377	1.5185	1.3026	1.3675	1.374	1.4965	1.1245	1.0298	1.2801	1.5724	1.6088	1.4895	1.5262	1.3783
50.1797	50:10:47	1.5194	1.0066	1.2847	1.4556	1.1142	1.2826	1.6735	2.4344	1.476	1	1.3716	1.452	1.1281	1.4613	1.5291	1.6427	1.9128	1.049	1.3094	1.25	1.1278	1.4528	1.5536	1.6287	1.1103	1.4988	1.8652	1.3656	1.3857	1.4227	1.7478	1.1851	1.3173	1.3509	1.7754	1.5612	1.3135	1.4047	1.4227	1.5246	1.1534	1.0483	1.3085	1.6024	1.6408	1.5288	1.5581	1.3933
50.4297	50:25:47	1.5311	1.0277	1.321	1.4807	1.1335	1.3013	1.7134	2.4736	1.5061	1.0181	1.3835	1.4869	1.1457	1.4955	1.56	1.6863	1.9718	1.0661	1.335	1.2737	1.1441	1.4871	1.5853	1.6576	1.1206	1.528	1.8968	1.3882	1.4013	1.4476	1.7972	1.2008	1.3264	1.368	1.8118	1.5926	1.3251	1.4347	1.458	1.5702	1.1726	1.0689	1.3283	1.6356	1.6634	1.5562	1.5999	1.4208
50.68	50:40:48	1.5562	1.0285	1.3485	1.5021	1.1384	1.3019	1.7442	2.509	1.5201	1.0304	1.4118	1.5352	1.1675	1.5444	1.5949	1.7244	2.0071	1.0912	1.3689	1.3081	1.1609	1.5103	1.6152	1.6926	1.137	1.5447	1.937	1.408	1.4215	1.4722	1.8412	1.2317	1.3458	1.3866	1.857	1.6271	1.3547	1.4519	1.5021	1.5914	1.197	1.0955	1.3509	1.6837	1.6931	1.6035	1.6506	1.4625
50.93	50:55:48	1.5928	1.043	1.3835	1.537	1.1606	1.3206	1.7694	2.5416	1.5341	1.0542	1.4383	1.5387	1.1829	1.5732	1.6302	1.7475	2.044	1.1058	1.3967	1.3493	1.1779	1.5314	1.634	1.7336	1.1584	1.5839	1.9775	1.4349	1.4515	1.4799	1.8722	1.2498	1.374	1.4115	1.8972	1.6573	1.3849	1.4727	1.5353	1.6311	1.2166	1.1068	1.3832	1.7229	1.7153	1.6365	1.6726	1.4911
51.1803	51:10:49	1.6286	1.0565	1.4143	1.5767	1.1787	1.3331	1.7974	2.5482	1.5586	1.0761	1.4776	1.5566	1.2033	1.6062	1.6651	1.7906	2.0934	1.1239	1.4126	1.3574	1.1872	1.5663	1.6562	1.7651	1.1812	1.603	2.0082	1.4586	1.4813	1.4956	1.9172	1.2633	1.3986	1.4245	1.9323	1.679	1.409	1.4932	1.5798	1.6621	1.2346	1.1246	1.4134	1.7641	1.7525	1.6712	1.7075	1.5151
51.4303	51:25:49	1.6678	1.0807	1.4408	1.5939	1.2019	1.3524	1.8314	2.5729	1.5934	1.0969	1.5061	1.6007	1.2163	1.6329	1.7065	1.8314	2.1275	1.1399	1.4374	1.3789	1.2149	1.5884	1.6912	1.808	1.2037	1.6302	2.0492	1.4911	1.5085	1.5144	1.9504	1.2991	1.4236	1.4646	1.9885	1.734	1.4146	1.5219	1.6026	1.6974	1.2629	1.1371	1.4427	1.7993	1.78	1.7236	1.7516	1.5481
51.6806	51:40:50	1.6916	1.1012	1.4641	1.6333	1.2191	1.3874	1.8564	2.6048	1.6243	1.1086	1.5189	1.6396	1.23	1.6607	1.7177	1.8688	2.1718	1.1458	1.4606	1.3879	1.2267	1.6113	1.7302	1.8319	1.2282	1.6473	2.0817	1.5272	1.5343	1.5404	1.9884	1.3315	1.4377	1.4761	2.0296	1.7723	1.4406	1.5398	1.6137	1.7101	1.2841	1.1525	1.4698	1.8274	1.8219	1.7648	1.7842	1.5729
51.9311	51:55:52	1.7158	1.1322	1.4928	1.6654	1.237	1.4099	1.8953	2.6519	1.6447	1.135	1.5435	1.6758	1.2438	1.6972	1.7559	1.8965	2.2108	1.1534	1.477	1.4135	1.2474	1.6341	1.7866	1.8503	1.2465	1.6578	2.106	1.5571	1.5401	1.5968	2.028	1.3491	1.4705	1.5009	2.0698	1.7994	1.4617	1.5762	1.6539	1.7479	1.306	1.1514	1.5118	1.877	1.8542	1.8217	1.8371	1.6032
52.1814	52:10:53	1.7451	1.1531	1.5147	1.7119	1.2575	1.4144	1.9391	2.6898	1.667	1.1492	1.5753	1.7107	1.261	1.7313	1.786	1.93	2.2565	1.1727	1.5062	1.444	1.2827	1.6793	1.8215	1.8833	1.2658	1.6712	2.1683	1.5995	1.5617	1.638	2.0895	1.3658	1.4949	1.5277	2.1025	1.8422	1.4996	1.5939	1.6905	1.7878	1.3413	1.1628	1.5446	1.9	1.8848	1.8717	1.8854	1.6121
52.4311	52:25:52	1.7655	1.1715	1.5456	1.7545	1.2619	1.4321	1.9594	2.7082	1.6857	1.168	1.5858	1.7486	1.2915	1.7727	1.8186	1.9777	2.2907	1.1827	1.533	1.4639	1.302	1.6972	1.8507	1.9122	1.277	1.6849	2.216	1.6218	1.5784	1.6768	2.1061	1.3805	1.5136	1.5453	2.1358	1.8758	1.5133	1.621	1.7029	1.8224	1.3684	1.184	1.5612	1.9463	1.9261	1.939	1.9088	1.6463
52.6814	52:40:53	1.786	1.1958	1.5841	1.8004	1.2673	1.4471	1.9927	2.7298	1.7147	1.1721	1.6237	1.7528	1.3012	1.7973	1.8659	2.0071	2.3231	1.199	1.5487	1.4765	1.3377	1.7201	1.8829	1.9252	1.2988	1.715	2.2711	1.6569	1.6056	1.7008	2.1484	1.4086	1.5309	1.5597	2.159	1.914	1.5433	1.6492	1.746	1.87	1.3867	1.1898	1.5815	1.9674	1.9466	1.9665	1.9538	1.662
52.9314	52:55:53	1.8064	1.213	1.6201	1.8233	1.2976	1.4557	2.0242	2.7518	1.747	1.1814	1.6645	1.7752	1.3263	1.829	1.8915	2.0375	2.3758	1.2193	1.5609	1.5	1.3701	1.7561	1.9493	1.9616	1.3235	1.7206	2.3325	1.6777	1.618	1.7238	2.2074	1.4335	1.5617	1.5619	2.1795	1.9502	1.5639	1.6763	1.7771	1.9126	1.4075	1.1953	1.6011	1.9753	1.9866	2.01	2.0003	1.6834
53.1817	53:10:54	1.8289	1.2334	1.6519	1.8548	1.3215	1.4676	2.0745	2.7752	1.8092	1.2112	1.7006	1.81	1.3644	1.8631	1.9284	2.0541	2.413	1.239	1.5629	1.5306	1.39	1.7919	1.9926	1.9936	1.3361	1.7414	2.3771	1.72	1.6435	1.7659	2.26	1.4625	1.5908	1.5726	2.2132	1.9848	1.6028	1.7158	1.8207	1.9523	1.4273	1.2074	1.6232	1.9925	1.9986	2.0515	2.0347	1.7065
53.4317	53:25:54	1.8457	1.2528	1.6856	1.8831	1.3483	1.4918	2.1079	2.8096	1.846	1.2265	1.7238	1.8349	1.4112	1.9105	1.9617	2.0692	2.4347	1.2614	1.5907	1.5678	1.4205	1.8227	2.0244	2.0361	1.3634	1.7821	2.422	1.7449	1.6732	1.8063	2.2756	1.4927	1.6052	1.5961	2.2584	2.0204	1.6337	1.7427	1.86	1.97	1.4424	1.2212	1.666	2.0094	2.0228	2.0966	2.0721	1.7386
53.6819	53:40:55	1.8756	1.2612	1.724	1.9154	1.3567	1.5175	2.1276	2.8362	1.879	1.229	1.7431	1.8716	1.4446	1.9416	1.9776	2.1103	2.4652	1.2877	1.6226	1.5951	1.4415	1.875	2.0233	2.0749	1.3867	1.809	2.445	1.759	1.7064	1.8368	2.2991	1.5081	1.6414	1.6309	2.3034	2.0602	1.6741	1.7682	1.8782	2.0024	1.4741	1.2291	1.6882	2.0554	2.0513	2.1525	2.1273	1.781
53.9319	53:55:55	1.8864	1.2736	1.7252	1.9475	1.3826	1.5404	2.1642	2.8713	1.9116	1.2511	1.7662	1.8914	1.4781	1.9757	2.0261	2.1561	2.4832	1.3003	1.6438	1.6223	1.4691	1.9121	2.0467	2.0993	1.4214	1.8612	2.4693	1.7903	1.7215	1.883	2.3356	1.5387	1.6565	1.65	2.3122	2.0834	1.6969	1.8094	1.9329	2.0289	1.4918	1.2508	1.7158	2.0712	2.0659	2.1904	2.1586	1.8093
54.1819	54:10:55	1.9265	1.2937	1.7401	1.9784	1.4153	1.5553	2.215	2.8928	1.9348	1.269	1.7901	1.9261	1.5035	2.0082	2.0612	2.2193	2.501	1.3211	1.6649	1.6403	1.4917	1.9311	2.0672	2.1173	1.4556	1.8617	2.5115	1.811	1.7525	1.8987	2.3655	1.5848	1.6685	1.6695	2.3497	2.1079	1.7485	1.8312	2.0041	2.0467	1.5104	1.2558	1.7544	2.0999	2.0893	2.2311	2.2071	1.833
54.4319	54:25:55	1.9796	1.3193	1.7755	2.0096	1.4444	1.5814	2.2507	2.9333	1.9796	1.2924	1.8314	1.9372	1.5225	2.024	2.0941	2.2547	2.5452	1.3437	1.7109	1.6523	1.5093	1.9572	2.0885	2.1458	1.4735	1.8988	2.5212	1.8267	1.7669	1.9397	2.3808	1.6081	1.7027	1.6815	2.3844	2.1143	1.7824	1.8516	2.0492	2.0602	1.5271	1.2604	1.7887	2.1477	2.1048	2.2688	2.241	1.8693
54.6819	54:40:55	2.0185	1.3294	1.8167	2.0153	1.4638	1.6105	2.2796	2.9636	2.0066	1.3021	1.8643	1.9691	1.5406	2.0568	2.1377	2.3238	2.5756	1.3609	1.744	1.6879	1.5064	1.9971	2.1335	2.1846	1.4783	1.9343	2.5211	1.8481	1.7921	1.9967	2.4291	1.6189	1.7271	1.7026	2.3961	2.143	1.8103	1.8527	2.0818	2.0935	1.5445	1.2655	1.822	2.189	2.1584	2.3267	2.2969	1.8849
54.9317	54:55:54	2.0346	1.3444	1.8404	2.0418	1.4798	1.6396	2.3092	2.9887	2.0421	1.3236	1.89	2.0108	1.5693	2.087	2.1855	2.3734	2.6251	1.3848	1.7724	1.7184	1.5362	2.0102	2.1849	2.204	1.4868	1.9792	2.5783	1.8527	1.8113	2.0513	2.4746	1.6691	1.7504	1.7245	2.4163	2.1865	1.84	1.8757	2.122	2.1031	1.5598	1.2744	1.8487	2.2126	2.2179	2.3779	2.3155	1.9116
55.1817	55:10:54	2.0648	1.3462	1.8569	2.0571	1.5169	1.6752	2.3278	2.9939	2.065	1.345	1.8916	2.0386	1.5983	2.1281	2.1994	2.4356	2.6832	1.4029	1.7985	1.7452	1.557	2.0296	2.2	2.2276	1.5011	2.0001	2.6012	1.8794	1.8445	2.0839	2.5331	1.7015	1.7822	1.7448	2.4438	2.2222	1.8637	1.8919	2.1675	2.109	1.5683	1.2766	1.8695	2.244	2.2702	2.4192	2.338	1.9329
55.4319	55:25:55	2.103	1.3583	1.8678	2.0873	1.5393	1.706	2.3696	3.0144	2.0978	1.367	1.9378	2.0664	1.6052	2.1787	2.227	2.5132	2.7402	1.4327	1.8261	1.7742	1.5809	2.0634	2.2186	2.2579	1.5185	2.0205	2.6239	1.8941	1.8635	2.0998	2.5614	1.733	1.7957	1.7602	2.4652	2.2454	1.8945	1.9336	2.2167	2.1415	1.5783	1.2993	1.8997	2.2805	2.3032	2.4666	2.3935	1.9788
55.6819	55:40:55	2.15	1.374	1.8928	2.1336	1.5525	1.7472	2.3981	3.0605	2.1308	1.3906	1.9708	2.0831	1.6222	2.2174	2.2734	2.5387	2.7849	1.4653	1.8409	1.8248	1.598	2.0953	2.2585	2.2909	1.5328	2.0623	2.6456	1.9258	1.8779	2.1208	2.6334	1.7539	1.817	1.776	2.4899	2.2795	1.9312	1.9626	2.2593	2.144	1.5904	1.3157	1.927	2.3319	2.3492	2.497	2.4278	2.0082
55.9319	55:55:55	2.1972	1.3804	1.9391	2.192	1.5543	1.7814	2.4343	3.1242	2.1708	1.4115	2.0063	2.1299	1.6431	2.2693	2.3354	2.5935	2.8626	1.4966	1.8618	1.8552	1.617	2.1383	2.3209	2.3263	1.5507	2.0965	2.6802	1.9524	1.9166	2.1584	2.6658	1.7921	1.8405	1.7955	2.5056	2.3096	1.9554	1.9983	2.2886	2.1887	1.5946	1.3321	1.9847	2.3646	2.383	2.555	2.4636	2.0545
56.1819	56:10:55	2.2264	1.403	1.9719	2.2316	1.5455	1.8002	2.4543	3.189	2.203	1.4331	2.0532	2.1744	1.6643	2.3112	2.3845	2.6314	2.9209	1.5206	1.895	1.9092	1.646	2.1799	2.3536	2.3325	1.5656	2.1205	2.7125	2.001	1.9296	2.1791	2.6975	1.8082	1.853	1.8151	2.5187	2.3563	1.9709	2.0275	2.3213	2.2129	1.6007	1.3449	2.0255	2.3872	2.4186	2.5684	2.5219	2.1021
56.4319	56:25:55	2.2785	1.4043	2.0019	2.264	1.5415	1.7956	2.4899	3.2152	2.2492	1.46	2.0864	2.1899	1.6801	2.3224	2.4381	2.6608	2.9588	1.5469	1.9207	1.9373	1.679	2.2267	2.3899	2.3515	1.576	2.1604	2.7231	1.9884	1.9617	2.2195	2.7601	1.8297	1.8688	1.8218	2.5219	2.3858	2.0049	2.0629	2.3298	2.2539	1.6175	1.3594	2.0676	2.4225	2.4525	2.6093	2.5341	2.1474
56.6819	56:40:55	2.3213	1.4096	2.0426	2.3082	1.5516	1.8203	2.526	3.2459	2.2982	1.4796	2.1064	2.218	1.6995	2.3422	2.4816	2.7226	3.0152	1.567	1.9409	1.9627	1.7107	2.2697	2.4455	2.388	1.5806	2.1647	2.7404	2.0028	1.9886	2.2588	2.8011	1.8344	1.8735	1.8506	2.5406	2.4359	2.0429	2.0807	2.3685	2.2776	1.6311	1.3753	2.0766	2.4516	2.4922	2.6152	2.556	2.2007
56.9317	56:55:54	2.3451	1.4237	2.0717	2.3476	1.582	1.8649	2.5644	3.2694	2.3208	1.4961	2.1387	2.2556	1.7236	2.3746	2.5256	2.7438	3.0685	1.5928	1.9669	1.973	1.7354	2.3177	2.5103	2.4189	1.583	2.1823	2.7608	2.0355	1.9952	2.3057	2.8654	1.8688	1.901	1.8618	2.5507	2.4866	2.064	2.1231	2.4302	2.3039	1.6584	1.393	2.0941	2.4582	2.5433	2.6506	2.6031	2.2242
57.1817	57:10:54	2.3816	1.4561	2.1069	2.3813	1.5968	1.8827	2.6311	3.3026	2.359	1.5095	2.1559	2.2982	1.7617	2.3898	2.5676	2.7887	3.1093	1.5985	1.9849	1.9775	1.7733	2.36	2.561	2.4578	1.5752	2.2188	2.8013	2.0702	2.0104	2.3625	2.878	1.898	1.92	1.8991	2.5645	2.5382	2.0772	2.1405	2.4648	2.3423	1.66	1.4116	2.1308	2.4923	2.5661	2.7131	2.6455	2.2596
57.4314	57:25:53	2.4189	1.4664	2.1334	2.4273	1.606	1.8949	2.6706	3.3469	2.43	1.5361	2.1931	2.3475	1.7772	2.4236	2.647	2.7615	3.1667	1.6186	2.0148	1.9978	1.801	2.4149	2.5888	2.4811	1.593	2.2485	2.851	2.1032	2.0264	2.4075	2.9169	1.9166	1.9401	1.9379	2.5673	2.574	2.1205	2.1854	2.5105	2.3752	1.6755	1.4235	2.1431	2.5358	2.594	2.7449	2.6733	2.2912
57.6817	57:40:54	2.4691	1.4753	2.1628	2.464	1.625	1.9245	2.7296	3.391	2.4682	1.5578	2.2203	2.3686	1.8034	2.4542	2.7102	2.8151	3.2204	1.6352	2.0413	2.0077	1.7931	2.4573	2.6136	2.5245	1.6126	2.2773	2.8863	2.13	2.0587	2.4241	2.9393	1.9393	1.9579	1.9794	2.5961	2.5909	2.145	2.1932	2.5404	2.4201	1.7033	1.4292	2.1693	2.5789	2.621	2.7548	2.7341	2.315
57.9311	57:55:52	2.5163	1.5018	2.2017	2.4897	1.6514	1.9512	2.765	3.4391	2.5026	1.5882	2.2323	2.4034	1.8372	2.4729	2.7942	2.8357	3.2762	1.6694	2.0597	2.0423	1.8009	2.4904	2.6541	2.569	1.639	2.3042	2.9318	2.1504	2.0778	2.459	2.9969	1.9533	1.9978	1.9915	2.6327	2.6182	2.1585	2.2151	2.5627	2.4418	1.7145	1.4487	2.1951	2.6148	2.6569	2.7897	2.7752	2.364
58.1814	58:10:53	2.5561	1.5184	2.2486	2.5376	1.677	1.965	2.7998	3.4505	2.5776	1.6034	2.2573	2.4453	1.8278	2.5088	2.8254	2.8994	3.3587	1.6999	2.0805	2.0566	1.8207	2.5133	2.6846	2.6253	1.6496	2.3427	2.9876	2.1908	2.0856	2.4995	3.0403	1.9624	2.0205	2.0117	2.6455	2.6777	2.1966	2.2483	2.6172	2.4808	1.7274	1.4554	2.2123	2.6067	2.6649	2.797	2.7912	2.4006
58.4314	58:25:53	2.5944	1.5293	2.2595	2.5762	1.6955	1.9814	2.8308	3.5009	2.6353	1.6278	2.2815	2.4724	1.8688	2.5343	2.8503	2.9673	3.4165	1.7127	2.0852	2.0891	1.8445	2.5484	2.7269	2.6567	1.6747	2.3741	2.9909	2.2274	2.0926	2.5145	3.0844	1.986	2.045	2.0295	2.676	2.7004	2.1924	2.2832	2.6381	2.4994	1.7451	1.4619	2.2474	2.6346	2.7185	2.8054	2.8469	2.4336
58.6817	58:40:54	2.6427	1.5534	2.2597	2.6281	1.7375	2.0099	2.8835	3.5231	2.7032	1.6534	2.3139	2.5198	1.8902	2.5628	2.9178	3.0252	3.4776	1.7264	2.1263	2.1206	1.867	2.5948	2.7656	2.6887	1.6728	2.3988	3.0371	2.2464	2.1081	2.5601	3.118	2.0145	2.0487	2.0501	2.7033	2.7296	2.2154	2.325	2.6581	2.5249	1.7706	1.4682	2.2754	2.6873	2.7311	2.8351	2.8897	2.4634
58.9314	58:55:53	2.7024	1.5598	2.2955	2.6753	1.7598	2.0364	2.9283	3.5944	2.7695	1.6757	2.3363	2.5582	1.9139	2.6083	2.9447	3.0895	3.5494	1.7438	2.1509	2.1488	1.8828	2.6241	2.8453	2.7353	1.6935	2.4296	3.0658	2.2956	2.1131	2.605	3.1606	2.0629	2.0711	2.0824	2.7282	2.7636	2.2619	2.368	2.6765	2.5733	1.7788	1.4737	2.3237	2.7133	2.7607	2.8528	2.9382	2.4729
59.1817	59:10:54	2.7348	1.586	2.3211	2.6942	1.7947	2.0678	2.964	3.6132	2.8058	1.702	2.3689	2.592	1.9346	2.6523	2.9996	3.1479	3.5943	1.7607	2.1637	2.1578	1.9089	2.6494	2.9022	2.7719	1.7068	2.4367	3.0718	2.3341	2.1112	2.6455	3.1694	2.1029	2.0973	2.11	2.7595	2.8108	2.2797	2.3924	2.7432	2.6065	1.8076	1.4769	2.3552	2.7401	2.8222	2.8579	2.9841	2.4955
59.4314	59:25:53	2.7775	1.5869	2.351	2.7131	1.8111	2.1052	2.9972	3.6479	2.8695	1.7178	2.3865	2.5957	1.9573	2.6957	3.0596	3.1949	3.6607	1.783	2.1841	2.1785	1.9374	2.6719	2.9394	2.8534	1.7326	2.4781	3.0603	2.3762	2.1612	2.6775	3.2132	2.1509	2.1303	2.1424	2.7828	2.845	2.322	2.4354	2.7896	2.6434	1.8311	1.5	2.3632	2.7517	2.835	2.8924	3.0041	2.5461
59.6817	59:40:54	2.7973	1.5967	2.389	2.7418	1.842	2.1152	3.0361	3.6667	2.9019	1.7379	2.3907	2.6401	1.9721	2.7657	3.11	3.2512	3.7153	1.8155	2.231	2.1991	1.9572	2.7223	2.9887	2.9146	1.752	2.4924	3.0629	2.4081	2.1904	2.7195	3.283	2.1871	2.1687	2.1563	2.8073	2.9042	2.3245	2.4636	2.8308	2.694	1.8482	1.521	2.3724	2.797	2.9041	2.9267	3.0441	2.5814
59.9317	59:55:54	2.8338	1.6075	2.4271	2.7599	1.8586	2.1342	3.1065	3.6921	2.9335	1.7563	2.4208	2.6832	2.001	2.7877	3.1404	3.2945	3.7371	1.8557	2.2605	2.2275	1.9748	2.7627	3.0514	2.9662	1.7825	2.5066	3.1119	2.4165	2.2178	2.7576	3.3463	2.2156	2.1931	2.1935	2.8452	2.9481	2.3349	2.5162	2.8719	2.7486	1.8656	1.537	2.3696	2.82	2.9972	2.9424	3.0987	2.5866
60.1817	60:10:54	2.8511	1.6371	2.4584	2.7904	1.879	2.1594	3.1358	3.7016	2.9607	1.7835	2.4687	2.7231	2.0322	2.8397	3.1655	3.3401	3.7762	1.8758	2.2919	2.272	1.9956	2.7955	3.0929	3.0299	1.8116	2.5299	3.1318	2.4269	2.2287	2.7866	3.3649	2.2486	2.2341	2.2189	2.9149	2.9702	2.366	2.557	2.9141	2.7817	1.9006	1.5623	2.376	2.8724	3.0362	2.9941	3.1519	2.5943
60.4319	60:25:55	2.9034	1.65	2.5021	2.8368	1.8976	2.1896	3.1609	3.7397	3.0113	1.809	2.4759	2.7602	2.0839	2.8903	3.2073	3.4135	3.8181	1.8968	2.3219	2.3006	2.0108	2.8366	3.1087	3.0801	1.8283	2.5404	3.166	2.4664	2.251	2.781	3.4259	2.2969	2.2662	2.238	2.9318	3.013	2.3802	2.616	2.9754	2.8121	1.9267	1.5694	2.3749	2.9321	3.0857	3.0195	3.1461	2.6231
60.6819	60:40:55	2.9367	1.6786	2.5464	2.8801	1.9291	2.2044	3.1896	3.7855	3.0546	1.8457	2.5016	2.7931	2.1196	2.9184	3.2567	3.4902	3.8589	1.9249	2.3566	2.3242	2.025	2.8739	3.1277	3.1364	1.8485	2.5802	3.1572	2.5184	2.291	2.8217	3.4974	2.3305	2.2924	2.2618	2.9548	3.0517	2.4005	2.6659	3.0351	2.8696	1.943	1.5698	2.3957	2.9424	3.0959	3.0781	3.1773	2.6553
60.9319	60:55:55	2.9759	1.6942	2.5816	2.9192	1.9454	2.2289	3.238	3.8286	3.113	1.8653	2.5505	2.8543	2.147	3.0056	3.3312	3.5625	3.8835	1.9382	2.3876	2.37	2.0611	2.8931	3.1715	3.1659	1.8703	2.6215	3.1823	2.5498	2.3311	2.8434	3.4936	2.3564	2.3168	2.2737	3.0032	3.1337	2.4415	2.6927	3.0724	2.8886	1.955	1.5845	2.3708	2.9749	3.1444	3.0974	3.2411	2.6738
61.1819	61:10:55	3.035	1.7151	2.6042	2.9438	1.9739	2.2586	3.2587	3.8435	3.1506	1.889	2.5785	2.9226	2.1657	3.0522	3.3823	3.6267	3.8942	1.936	2.4068	2.4011	2.0932	2.9377	3.2258	3.1946	1.8992	2.6443	3.2155	2.5734	2.375	2.893	3.539	2.3963	2.3452	2.3122	3.0281	3.1798	2.4872	2.7103	3.1377	2.947	1.9814	1.6131	2.3923	3.0474	3.1511	3.1172	3.274	2.7163
61.4319	61:25:55	3.0969	1.7412	2.6442	2.9831	2.0007	2.3011	3.2661	3.8828	3.1969	1.9271	2.5934	2.9799	2.2074	3.1048	3.4752	3.6958	3.96	1.9666	2.4489	2.4332	2.1336	2.9528	3.2621	3.2434	1.9197	2.6514	3.2464	2.6183	2.4057	2.9418	3.5979	2.4396	2.3563	2.3219	3.0469	3.2143	2.5082	2.7578	3.1721	2.9787	2.015	1.6325	2.401	3.0893	3.1824	3.1682	3.3019	2.771
61.6819	61:40:55	3.1702	1.7629	2.69	3.0308	2.0259	2.3497	3.292	3.9374	3.239	1.9489	2.6139	3.0294	2.2368	3.1599	3.5585	3.7497	4.0176	1.9791	2.4893	2.4828	2.1828	2.9816	3.2949	3.2962	1.9444	2.6644	3.2681	2.6325	2.4188	2.9774	3.6312	2.4662	2.37	2.348	3.0638	3.2565	2.547	2.8066	3.2522	3.0099	2.0331	1.6339	2.4134	3.1636	3.211	3.199	3.3585	2.8221
61.9319	61:55:55	3.2421	1.7923	2.7434	3.0519	2.0557	2.3895	3.314	3.9832	3.2738	1.9616	2.6454	3.0976	2.2651	3.2292	3.625	3.8441	4.1117	1.9974	2.5355	2.5346	2.2237	3.0612	3.3048	3.3661	1.9812	2.6948	3.3074	2.6667	2.4504	3.0252	3.678	2.477	2.4073	2.3699	3.0927	3.266	2.5794	2.8546	3.3015	3.0903	2.0688	1.6487	2.4325	3.1959	3.2194	3.2481	3.369	2.8695
62.1819	62:10:55	3.3043	1.8041	2.7934	3.0484	2.0874	2.4158	3.3683	4.0427	3.3076	1.9779	2.6763	3.1479	2.3057	3.2697	3.6293	3.9001	4.1997	2.0095	2.5708	2.5615	2.2662	3.1398	3.3332	3.4365	2.0099	2.7398	3.3072	2.7223	2.4878	3.0373	3.7363	2.5241	2.4392	2.3837	3.1027	3.3237	2.6099	2.8846	3.3436	3.1085	2.087	1.6736	2.4342	3.2259	3.1946	3.2823	3.3768	2.8718
62.4319	62:25:55	3.3541	1.8322	2.8275	3.1059	2.1149	2.4552	3.4324	4.1313	3.3481	2.0164	2.7212	3.1562	2.3319	3.3126	3.6821	3.9584	4.2091	2.0238	2.617	2.593	2.3048	3.1853	3.341	3.4727	2.0436	2.7343	3.343	2.7959	2.514	3.0695	3.7983	2.5707	2.4589	2.4048	3.1424	3.359	2.6189	2.9181	3.3862	3.1524	2.1164	1.7016	2.4507	3.2501	3.2637	3.3038	3.4224	2.8893
62.6819	62:40:55	3.4268	1.8599	2.8745	3.1416	2.1408	2.4648	3.4807	4.1429	3.4046	2.0443	2.7562	3.2257	2.3657	3.3846	3.7327	4.0293	4.2838	2.0526	2.6532	2.6163	2.3256	3.2456	3.3903	3.5232	2.051	2.7687	3.3782	2.8644	2.5541	3.0896	3.8297	2.5836	2.4881	2.4114	3.1915	3.403	2.6626	2.9513	3.4449	3.1729	2.1579	1.7222	2.4854	3.3058	3.2662	3.3712	3.4521	2.9365
62.9319	62:55:55	3.4725	1.8785	2.9353	3.1728	2.1315	2.4695	3.5241	4.1331	3.4324	2.0704	2.787	3.2851	2.3823	3.4375	3.7963	4.0914	4.3033	2.0719	2.6708	2.6333	2.3817	3.2883	3.4151	3.532	2.0835	2.7994	3.3843	2.8727	2.571	3.1127	3.8518	2.6252	2.5078	2.4498	3.2108	3.4504	2.6883	2.9835	3.491	3.2281	2.1818	1.756	2.5172	3.3467	3.2663	3.4166	3.5044	2.9683
63.1819	63:10:55	3.512	1.9	2.9735	3.2077	2.1471	2.5164	3.5587	4.1361	3.4518	2.0872	2.8163	3.3157	2.4068	3.4908	3.8294	4.155	4.3337	2.1011	2.681	2.6409	2.4147	3.3021	3.4559	3.5638	2.0989	2.8242	3.4357	2.9261	2.5883	3.1177	3.9218	2.6389	2.516	2.4762	3.2478	3.4949	2.7145	2.9979	3.5177	3.2717	2.2217	1.7682	2.5378	3.385	3.295	3.4447	3.5528	2.9963
63.4322	63:25:56	3.5648	1.9102	3.0289	3.2529	2.1661	2.5477	3.6017	4.1459	3.4998	2.116	2.8515	3.3558	2.445	3.5141	3.8514	4.1648	4.3814	2.1109	2.7382	2.6444	2.4675	3.3379	3.5027	3.5913	2.1247	2.829	3.4789	3.0021	2.6024	3.1451	3.9027	2.6466	2.5389	2.4826	3.27	3.5065	2.7397	3.0095	3.5717	3.2828	2.2473	1.778	2.579	3.4322	3.3483	3.478	3.5892	2.9841
63.6822	63:40:56	3.5887	1.9313	3.0545	3.3394	2.1812	2.5719	3.6529	4.2094	3.5439	2.1263	2.8824	3.4121	2.476	3.5498	3.8635	4.2183	4.4137	2.144	2.7673	2.6753	2.4815	3.3849	3.5654	3.6611	2.1568	2.8226	3.4916	3.0549	2.6038	3.1953	3.9264	2.68	2.5706	2.4991	3.2907	3.5511	2.7578	3.0517	3.5939	3.2917	2.2945	1.8028	2.6099	3.4694	3.3862	3.5349	3.6331	2.9957
63.9322	63:55:56	3.6337	1.9727	3.0958	3.3654	2.1865	2.6122	3.6644	4.2492	3.5529	2.1494	2.8917	3.4557	2.5164	3.5982	3.8912	4.2328	4.4552	2.1745	2.7846	2.7228	2.4993	3.4383	3.5833	3.7266	2.1876	2.8728	3.4881	3.0859	2.6504	3.2058	3.9398	2.7167	2.5769	2.4938	3.3402	3.6002	2.7987	3.0864	3.6401	3.3158	2.3173	1.8095	2.6438	3.4931	3.4062	3.5518	3.6632	3.006
64.1822	64:10:56	3.6504	1.9926	3.1604	3.4148	2.2041	2.6511	3.7238	4.2717	3.5741	2.1815	2.9322	3.5081	2.5484	3.6212	3.9342	4.2682	4.4845	2.2107	2.8058	2.7659	2.5351	3.451	3.6083	3.7448	2.2302	2.8786	3.5255	3.104	2.6588	3.2658	3.9549	2.7489	2.5919	2.5117	3.3548	3.6347	2.8439	3.09	3.663	3.3383	2.3339	1.8364	2.6585	3.511	3.4387	3.5747	3.6877	3.0125
64.4322	64:25:56	3.6772	2.0233	3.1984	3.4197	2.2439	2.6776	3.7628	4.2782	3.6163	2.2122	2.97	3.5419	2.5919	3.6857	3.9573	4.2807	4.5391	2.2261	2.8375	2.811	2.5747	3.4906	3.6774	3.8136	2.2732	2.9036	3.544	3.1586	2.6949	3.2874	3.9822	2.7975	2.6212	2.5362	3.4043	3.6765	2.8744	3.1295	3.6668	3.3738	2.3457	1.8577	2.6921	3.5157	3.4894	3.625	3.6909	3.0375
64.6822	64:40:56	3.6912	2.0232	3.2531	3.4585	2.2597	2.6856	3.811	4.3212	3.6397	2.2109	3.0424	3.5895	2.613	3.7519	4.0089	4.311	4.5683	2.2425	2.8807	2.8519	2.6296	3.5833	3.7029	3.8624	2.2881	2.9059	3.5329	3.1755	2.7031	3.3237	3.9866	2.8485	2.6355	2.5592	3.4373	3.7104	2.9208	3.1609	3.6929	3.3977	2.3806	1.8798	2.7115	3.5204	3.5099	3.6731	3.6991	3.0611
64.9322	64:55:56	3.7273	2.0383	3.2835	3.5094	2.2892	2.6872	3.8477	4.3387	3.6828	2.2224	3.1044	3.615	2.6212	3.781	4.0434	4.3576	4.5963	2.2647	2.9302	2.868	2.6698	3.6056	3.7134	3.9369	2.2812	2.8849	3.5617	3.168	2.7056	3.342	4.0203	2.8542	2.6459	2.5816	3.4703	3.7258	2.9687	3.1847	3.7414	3.4197	2.4004	1.896	2.7463	3.5457	3.4658	3.7011	3.7585	3.0622
65.1822	65:10:56	3.7482	2.0808	3.3146	3.5123	2.3306	2.7213	3.9274	4.3844	3.7238	2.2172	3.153	3.6744	2.648	3.8272	4.0756	4.4268	4.6324	2.2838	2.9654	2.9039	2.6895	3.6156	3.7094	4.0007	2.2992	2.9346	3.6075	3.1869	2.7241	3.3899	4.0462	2.9121	2.6554	2.5939	3.485	3.698	3.0021	3.1916	3.7527	3.4672	2.4141	1.8962	2.7793	3.5144	3.4825	3.7407	3.7766	3.1059
65.4325	65:25:57	3.7743	2.1066	3.3147	3.5801	2.3935	2.7301	3.9636	4.3747	3.7623	2.2594	3.1621	3.7101	2.6497	3.8717	4.1258	4.485	4.6881	2.308	2.9578	2.9577	2.7354	3.6796	3.736	4.0457	2.3309	2.9753	3.6207	3.2265	2.7535	3.4394	4.05	2.9636	2.6838	2.6221	3.4996	3.744	3.038	3.2223	3.8144	3.5032	2.4407	1.9028	2.8277	3.5474	3.5262	3.7691	3.8014	3.1214
65.6828	65:40:58	3.7861	2.1183	3.3459	3.6463	2.3703	2.7618	4.0033	4.352	3.8154	2.2455	3.1866	3.7299	2.7015	3.9247	4.1574	4.5125	4.7495	2.3413	2.9932	2.9984	2.7921	3.7303	3.7876	4.0865	2.3623	3.0072	3.695	3.2643	2.7686	3.4848	4.0531	3.0134	2.6999	2.6298	3.5097	3.7652	3.0744	3.2447	3.8784	3.5003	2.4748	1.908	2.8154	3.5558	3.5411	3.8083	3.8258	3.1296
65.9325	65:55:57	3.8219	2.1314	3.383	3.6879	2.3891	2.8215	4.0707	4.3973	3.8752	2.2691	3.2181	3.7086	2.7334	3.9538	4.199	4.5587	4.8022	2.3648	3.049	3.0239	2.8263	3.7625	3.8392	4.129	2.3718	3.0319	3.7187	3.2945	2.8093	3.5167	4.0606	3.0313	2.7318	2.6872	3.5108	3.7706	3.103	3.2693	3.9031	3.5269	2.4969	1.9317	2.8448	3.5813	3.5303	3.7905	3.8486	3.1725
66.1828	66:10:58	3.8647	2.1448	3.4012	3.7161	2.4134	2.8486	4.1202	4.4332	3.9392	2.3202	3.2665	3.7788	2.7457	4.0008	4.2683	4.6131	4.8226	2.396	3.076	3.061	2.8466	3.8051	3.8829	4.1907	2.3895	3.0631	3.7259	3.3146	2.8722	3.5335	4.1052	3.0764	2.7283	2.7374	3.4955	3.7861	3.1298	3.322	3.9249	3.5581	2.5024	1.941	2.8587	3.6285	3.5694	3.7858	3.9293	3.2409
66.4328	66:25:58	3.8982	2.1855	3.4206	3.742	2.4663	2.8778	4.1749	4.4733	3.9948	2.3355	3.2955	3.8095	2.7661	4.0682	4.3662	4.7006	4.8892	2.4214	3.086	3.097	2.8784	3.851	3.9137	4.2117	2.41	3.122	3.7555	3.3194	2.8964	3.5669	4.1188	3.1328	2.7382	2.7751	3.5432	3.8016	3.1536	3.349	3.9588	3.5555	2.4957	1.9636	2.9042	3.6522	3.6107	3.8053	3.9131	3.2419
66.6831	66:40:59	3.9256	2.2023	3.4489	3.7368	2.5148	2.8925	4.2246	4.5072	4.0511	2.3371	3.2907	3.8457	2.7609	4.0971	4.3739	4.7316	4.8783	2.4351	3.0885	3.1305	2.8861	3.8592	3.8981	4.2576	2.4039	3.1686	3.7425	3.3344	2.9121	3.5639	4.105	3.1637	2.7227	2.79	3.5534	3.7859	3.1808	3.3421	3.926	3.569	2.5107	1.9916	2.9382	3.6504	3.5858	3.783	3.9314	3.2583
66.9331	66:55:59	3.9796	2.2091	3.4885	3.7629	2.5338	2.948	4.276	4.5024	4.1007	2.3609	3.3218	3.8773	2.7592	4.1139	4.4091	4.7679	4.8669	2.4319	3.096	3.1501	2.8938	3.9014	3.9109	4.3123	2.4246	3.169	3.787	3.3542	2.9655	3.5774	4.1021	3.1935	2.7265	2.811	3.545	3.7944	3.2246	3.3362	3.9185	3.572	2.5166	2.0038	2.9535	3.6495	3.6496	3.8133	3.8988	3.2867
67.1833	67:11:00	4.0646	2.2026	3.5147	3.772	2.5527	3.0021	4.3181	4.5414	4.1619	2.3637	3.3753	3.9127	2.7984	4.1698	4.4458	4.8334	4.9117	2.4579	3.082	3.164	2.9388	3.9135	3.9385	4.3134	2.4251	3.1917	3.7745	3.3571	2.9874	3.6063	4.1264	3.2237	2.7342	2.8371	3.5489	3.8142	3.2502	3.3577	3.9548	3.5882	2.5308	2.0302	2.9947	3.6666	3.6716	3.814	3.9175	3.3261
67.4333	67:26:00	4.0918	2.2238	3.5303	3.8312	2.5465	2.9927	4.3337	4.5664	4.2129	2.4	3.4045	3.9498	2.7996	4.2455	4.5226	4.8783	4.9324	2.508	3.1101	3.2295	2.9783	3.9414	3.9883	4.3455	2.4365	3.2309	3.7789	3.3498	3.0045	3.6002	4.1258	3.2722	2.7617	2.8396	3.6026	3.85	3.3008	3.3695	3.9619	3.5471	2.5328	2.0464	3.0436	3.7006	3.6655	3.8449	3.9181	3.3385
67.6836	67:41:01	4.1289	2.2292	3.546	3.8476	2.5691	3.0213	4.3631	4.5932	4.2517	2.4043	3.4598	3.965	2.8262	4.2935	4.5488	4.8767	4.9394	2.5216	3.1564	3.2735	2.99	3.9871	4.0048	4.3995	2.4357	3.2839	3.7999	3.3685	3.0085	3.6402	4.1146	3.2776	2.7734	2.8687	3.5986	3.8693	3.3487	3.4241	4.0017	3.552	2.5654	2.0599	3.0836	3.6993	3.6625	3.886	3.9267	3.3778
67.9336	67:56:01	4.1918	2.2301	3.6109	3.8667	2.5881	3.0385	4.3274	4.6065	4.2644	2.412	3.4759	3.9836	2.8494	4.341	4.5821	4.9407	4.9893	2.5297	3.178	3.2834	2.9913	4.0457	4.0307	4.4068	2.4379	3.3143	3.7863	3.4196	3.0268	3.7033	4.1478	3.2825	2.7984	2.8945	3.6011	3.9074	3.3746	3.4569	3.9885	3.5333	2.5997	2.0652	3.1384	3.7139	3.6569	3.8932	3.9341	3.3926
68.1839	68:11:02	4.2368	2.2427	3.634	3.8816	2.6043	3.064	4.3692	4.6425	4.3301	2.4316	3.4788	4.029	2.8708	4.3482	4.6095	4.9746	5.0359	2.5463	3.1715	3.2957	3.0132	4.0766	4.0437	4.4703	2.4402	3.3232	3.7747	3.4425	3.0342	3.698	4.1328	3.2983	2.8311	2.8965	3.5944	3.8738	3.3768	3.4696	4.0147	3.506	2.6051	2.0795	3.1762	3.7219	3.7199	3.8877	3.9466	3.4111
68.4333	68:26:00	4.2909	2.2698	3.6674	3.9041	2.6543	3.0949	4.4442	4.7328	4.3673	2.4438	3.4956	4.0281	2.8671	4.377	4.6597	5.0027	5.0982	2.5858	3.1844	3.3221	3.0006	4.1377	4.0803	4.5342	2.4484	3.3147	3.8187	3.4396	3.0847	3.761	4.1427	3.3099	2.8585	2.9452	3.6145	3.9102	3.4274	3.4643	4.0288	3.5431	2.6295	2.0969	3.1931	3.7197	3.7679	3.8745	3.9611	3.4453
68.6836	68:41:01	4.3354	2.2836	3.7439	3.9357	2.685	3.1021	4.4588	4.7464	4.4347	2.4514	3.5309	4.0769	2.9335	4.421	4.7042	5.0098	5.1436	2.6263	3.2037	3.3363	3.0364	4.204	4.1333	4.571	2.4384	3.3474	3.8619	3.5087	3.0796	3.757	4.1105	3.2889	2.873	2.9662	3.6237	3.9071	3.449	3.5095	4.0538	3.5228	2.6295	2.1253	3.2224	3.72	3.7877	3.8643	3.9696	3.487
68.9336	68:56:01	4.3604	2.2906	3.7433	3.9987	2.6762	3.1088	4.5056	4.7692	4.4494	2.4786	3.5824	4.082	2.9453	4.4248	4.7663	5.0283	5.187	2.6353	3.2231	3.3657	3.0571	4.2314	4.1327	4.6072	2.4466	3.3451	3.8423	3.4769	3.1127	3.762	4.1131	3.2809	2.8685	2.9743	3.6359	3.9095	3.4654	3.5334	4.0312	3.5463	2.6541	2.1303	3.2671	3.7463	3.822	3.8786	3.9792	3.5138
69.1839	69:11:02	4.3926	2.3128	3.7424	4.0747	2.6817	3.1464	4.5619	4.7727	4.4236	2.4893	3.5837	4.1282	2.9727	4.4779	4.8171	5.0762	5.185	2.6591	3.2443	3.3522	3.1005	4.3006	4.1641	4.6638	2.4638	3.35	3.8604	3.4838	3.1293	3.7774	4.0871	3.2835	2.8793	3.0006	3.6332	3.9221	3.5072	3.5628	4.0507	3.5637	2.6769	2.1428	3.2949	3.7537	3.8502	3.9034	3.958	3.5325
69.4339	69:26:02	4.4508	2.3335	3.8009	4.152	2.7059	3.1858	4.6572	4.7828	4.5021	2.5226	3.5943	4.1611	2.992	4.5395	4.8751	5.1612	5.1893	2.6648	3.2459	3.3712	3.0994	4.3274	4.1932	4.7017	2.4738	3.3234	3.8016	3.5077	3.1311	3.7937	4.0869	3.3022	2.8681	3.0273	3.608	3.9308	3.5067	3.6152	4.0704	3.6138	2.6807	2.1643	3.2999	3.7563	3.8802	3.9129	3.9502	3.5398
69.6822	69:40:56	4.4896	2.3634	3.8264	4.1629	2.7503	3.2304	4.7785	4.7993	4.5496	2.53	3.5939	4.2183	3.0247	4.6021	4.9505	5.2281	5.2014	2.6946	3.2655	3.3942	3.1475	4.3388	4.233	4.7298	2.4974	3.3414	3.8542	3.5346	3.1416	3.8258	4.0787	3.3443	2.8757	3.0503	3.5941	3.9647	3.5198	3.6411	4.0488	3.627	2.7015	2.1915	3.3231	3.7516	3.8581	3.8583	4.0063	3.5756
69.9325	69:55:57	4.4962	2.3696	3.8715	4.1807	2.803	3.2898	4.8125	4.8353	4.6098	2.5567	3.6285	4.2736	3.0383	4.6093	4.9578	5.2667	5.2379	2.7252	3.2781	3.4371	3.1456	4.3565	4.2704	4.8279	2.5018	3.3512	3.8525	3.542	3.1445	3.839	4.1273	3.3789	2.9094	3.074	3.6017	3.9951	3.5781	3.6693	4.0812	3.6346	2.7189	2.2104	3.382	3.7432	3.9008	3.8914	3.9812	3.6065
70.1828	70:10:58	4.4888	2.4174	3.8907	4.1789	2.8533	3.3183	4.8383	4.8631	4.6467	2.5575	3.6347	4.2734	3.0622	4.605	5.0125	5.345	5.2851	2.7549	3.3202	3.4736	3.1574	4.3494	4.3268	4.862	2.5051	3.3786	3.8483	3.5766	3.1711	3.877	4.1227	3.4292	2.9261	3.1164	3.5756	3.981	3.6082	3.6938	4.0909	3.6314	2.7038	2.2283	3.3687	3.7366	3.9151	3.8405	3.9741	3.6588
70.4331	70:25:59	4.5661	2.4355	3.8848	4.202	2.878	3.371	4.8578	4.8388	4.712	2.5914	3.6867	4.3452	3.0719	4.6291	5.0556	5.4119	5.3358	2.8066	3.352	3.4968	3.19	4.4075	4.3797	4.8951	2.5115	3.4082	3.8244	3.6048	3.2007	3.8774	4.0862	3.4841	2.9301	3.1376	3.5638	3.9684	3.5869	3.693	4.1002	3.6307	2.7321	2.2254	3.361	3.7441	3.9287	3.8107	3.9381	3.7235
70.6833	70:41:00	4.6188	2.4833	3.9029	4.2133	2.9204	3.4123	4.9013	4.8814	4.8032	2.6028	3.7027	4.3958	3.0858	4.6441	5.1002	5.465	5.3477	2.8275	3.3471	3.5375	3.2301	4.4187	4.3958	4.9518	2.5193	3.3948	3.819	3.6181	3.2158	3.909	4.0921	3.51	2.9381	3.2022	3.579	3.9946	3.5825	3.7157	4.1027	3.6213	2.7414	2.252	3.3832	3.7575	3.9905	3.8257	3.9402	3.7515
70.9336	70:56:01	4.6366	2.4812	3.9133	4.2261	2.9379	3.4142	4.9321	4.8705	4.8489	2.6042	3.6972	4.4375	3.1242	4.7118	5.1431	5.4774	5.3533	2.8302	3.4155	3.5614	3.2216	4.4404	4.4107	5.0941	2.5287	3.3766	3.8268	3.6385	3.2428	3.9381	4.1314	3.5195	2.9592	3.2004	3.5736	3.9975	3.6139	3.7762	4.0902	3.6574	2.757	2.2645	3.3899	3.7682	4.0112	3.7958	3.9561	3.7254
71.1839	71:11:02	4.6465	2.502	3.9253	4.2398	2.9336	3.4011	4.9544	4.8575	4.9226	2.6245	3.6861	4.4675	3.1432	4.752	5.1813	5.5548	5.4093	2.834	3.4362	3.5782	3.2495	4.4182	4.4294	5.1128	2.5408	3.4144	3.8524	3.6684	3.2589	3.9472	4.1233	3.537	2.9894	3.2426	3.5822	3.987	3.6353	3.7913	4.0988	3.7067	2.7763	2.2823	3.4186	3.7571	4.024	3.7967	3.9705	3.6938
71.4342	71:26:03	4.6599	2.5486	3.896	4.2563	2.9614	3.4335	5.0154	4.8762	4.9714	2.6626	3.7197	4.5278	3.1478	4.7745	5.1683	5.5848	5.412	2.859	3.4373	3.5885	3.2563	4.504	4.4553	5.1279	2.5369	3.4452	3.7978	3.6484	3.2938	3.9336	4.1312	3.577	2.9734	3.2268	3.6063	4.0008	3.6447	3.8113	4.1089	3.7155	2.8144	2.2956	3.4126	3.7378	4.0518	3.785	3.9949	3.6819
71.6844	71:41:04	4.7026	2.5752	3.9045	4.2614	3.0105	3.4923	5.056	4.9206	5.0108	2.699	3.7614	4.5437	3.1975	4.8134	5.2276	5.6359	5.4397	2.8936	3.4463	3.6139	3.2948	4.5494	4.4277	5.1643	2.5665	3.4483	3.8368	3.6663	3.2897	3.8951	4.1392	3.5916	2.9945	3.2199	3.6152	3.9992	3.6638	3.8028	4.0941	3.7518	2.8093	2.3135	3.4233	3.7601	4.0478	3.7248	3.9884	3.6718
71.9347	71:56:05	4.7264	2.5633	3.9177	4.3234	3.0323	3.5387	5.0831	4.9114	5.0206	2.7161	3.7632	4.5651	3.2155	4.8298	5.2712	5.6392	5.4145	2.9158	3.4826	3.6459	3.333	4.5548	4.4345	5.245	2.5962	3.4529	3.8406	3.6891	3.3211	3.9108	4.1509	3.6303	3.0179	3.2439	3.6472	4.0011	3.6715	3.8402	4.0813	3.7568	2.8371	2.3294	3.4295	3.8019	4.0568	3.7337	4.0049	3.7011
72.1847	72:11:05	4.7725	2.5726	3.9454	4.3302	3.029	3.6224	5.0672	4.9354	5.0396	2.7437	3.7575	4.5485	3.2578	4.8584	5.3241	5.6586	5.4031	2.9393	3.5127	3.6779	3.3856	4.5721	4.4363	5.3215	2.6183	3.4665	3.8542	3.7077	3.3624	3.9177	4.1702	3.6653	3.0339	3.2699	3.6246	3.9889	3.6722	3.839	4.0942	3.7922	2.8358	2.3325	3.4348	3.8284	4.0562	3.7519	4.0037	3.6904
72.435	72:26:06	4.8508	2.5974	3.9801	4.3707	3.065	3.6615	5.1019	4.9804	5.0495	2.7844	3.7946	4.6056	3.2882	4.8645	5.3485	5.7466	5.4291	2.9346	3.5254	3.7265	3.4228	4.6174	4.5248	5.3474	2.6342	3.4829	3.8313	3.7318	3.3556	3.9342	4.1345	3.6968	3.0459	3.2677	3.6273	4.0276	3.6925	3.8466	4.0877	3.8066	2.8339	2.361	3.4102	3.826	4.1092	3.7471	3.9937	3.6928
72.685	72:41:06	4.8509	2.5843	4.0166	4.3758	3.0908	3.6751	5.067	4.9917	5.075	2.7685	3.7983	4.6011	3.3196	4.8375	5.3624	5.7844	5.4226	2.9436	3.5534	3.8049	3.4348	4.6344	4.5103	5.3993	2.6582	3.4986	3.8365	3.7421	3.3796	3.9265	4.152	3.7301	3.044	3.2814	3.6335	3.9833	3.7126	3.879	4.0673	3.8382	2.8288	2.3724	3.4085	3.8199	4.1304	3.7608	4.0172	3.696
72.9353	72:56:07	4.8609	2.6094	4.0331	4.3551	3.1136	3.704	5.1229	5.008	5.0772	2.7935	3.8161	4.6595	3.359	4.8968	5.3828	5.8492	5.4568	2.9729	3.5966	3.8375	3.4583	4.698	4.5395	5.4299	2.6777	3.5209	3.7676	3.7914	3.4366	3.8823	4.1695	3.7156	3.0237	3.2702	3.6608	3.9844	3.697	3.8964	4.0969	3.8019	2.8461	2.3751	3.4147	3.8473	4.1283	3.7375	4.0047	3.6612
73.1853	73:11:07	4.8762	2.6468	4.0573	4.3569	3.1001	3.7415	5.1342	5.0584	5.0671	2.8532	3.8067	4.6837	3.4131	4.964	5.3965	5.8734	5.4968	2.96	3.6306	3.8487	3.512	4.7309	4.5676	5.4906	2.7087	3.5461	3.7852	3.7785	3.4796	3.8668	4.1242	3.752	3.0466	3.2791	3.6734	3.9594	3.7176	3.9091	4.0848	3.8051	2.8709	2.3938	3.4071	3.8727	4.1344	3.7614	3.9846	3.6911
73.4356	73:26:08	4.8991	2.6542	4.0622	4.3354	3.1053	3.7685	5.1025	5.0604	5.0848	2.8545	3.83	4.6998	3.4486	4.9916	5.4104	5.8852	5.5178	2.9669	3.6928	3.902	3.5394	4.7083	4.5761	5.5647	2.7365	3.5822	3.818	3.7683	3.4921	3.8565	4.0858	3.736	3.0549	3.2931	3.6855	3.9816	3.7628	3.9129	4.1066	3.8095	2.9071	2.4341	3.378	3.8724	4.162	3.7828	3.9837	3.7502
73.6856	73:41:08	4.9208	2.6413	4.072	4.347	3.1416	3.8082	5.0777	5.0891	5.1658	2.8372	3.8367	4.7405	3.4604	5.0152	5.403	5.9561	5.5777	2.962	3.7342	3.9039	3.5729	4.755	4.5991	5.6654	2.7669	3.5469	3.8394	3.8	3.5205	3.8993	4.095	3.7564	3.0452	3.2984	3.6694	3.9884	3.7895	3.903	4.0546	3.8067	2.9154	2.4313	3.3906	3.8697	4.1518	3.7761	3.9589	3.7454
73.9358	73:56:09	4.9014	2.6766	4.0937	4.3568	3.183	3.8625	5.0626	5.1081	5.2318	2.8613	3.8889	4.7216	3.4827	5.0166	5.3773	5.9656	5.6131	2.9897	3.756	3.9142	3.599	4.7703	4.5967	5.7391	2.755	3.5823	3.8341	3.8234	3.5657	3.9204	4.0844	3.7418	3.0834	3.3002	3.6803	3.9678	3.752	3.9469	4.0616	3.8041	2.9433	2.4523	3.3837	3.8774	4.1368	3.7523	3.9347	3.7225
74.1858	74:11:09	4.9699	2.7485	4.0907	4.3795	3.22	3.9187	5.0655	5.1674	5.2307	2.8687	3.8999	4.7366	3.515	5.0502	5.3865	5.9843	5.5966	2.9779	3.7692	3.942	3.614	4.8192	4.5841	5.7189	2.7537	3.5709	3.8582	3.8088	3.5615	3.9588	4.0687	3.7537	3.0926	3.3147	3.7226	3.9856	3.7657	3.9635	4.079	3.7788	2.9679	2.4537	3.364	3.8711	4.1138	3.772	3.9376	3.7261
74.4361	74:26:10	5.0029	2.7593	4.1139	4.3766	3.2514	3.9346	5.1019	5.1788	5.2025	2.8792	3.921	4.7748	3.5143	5.0841	5.3856	6.0318	5.5656	2.9833	3.802	3.9797	3.6457	4.8215	4.6022	5.794	2.7495	3.5795	3.8529	3.7769	3.5868	3.9262	4.0687	3.7811	3.1089	3.3155	3.7319	3.9817	3.7832	3.9666	4.0645	3.7341	2.9747	2.4344	3.3516	3.9203	4.1276	3.7655	3.944	3.7227
74.6861	74:41:10	5.0355	2.7614	4.1442	4.3949	3.2668	3.9382	5.157	5.1942	5.1917	2.9042	3.9354	4.8233	3.5615	5.0681	5.4007	6.0085	5.5482	2.9977	3.8417	3.9732	3.7146	4.8331	4.6212	5.8644	2.7823	3.603	3.8294	3.8055	3.6238	3.9164	4.0495	3.8171	3.0931	3.3005	3.727	3.989	3.8016	3.9791	4.0614	3.7531	3.0042	2.4792	3.3526	3.9111	4.1183	3.7767	3.9426	3.7316
74.9364	74:56:11	5.0572	2.7587	4.1437	4.4607	3.3207	3.9851	5.2253	5.1944	5.1989	2.9192	3.9262	4.8537	3.6036	5.0628	5.4257	6.0443	5.5627	3.0207	3.8583	3.9916	3.7378	4.8462	4.6221	5.9141	2.7918	3.6006	3.7972	3.8269	3.62	3.9029	4.0372	3.8698	3.091	3.3282	3.7577	3.9382	3.7925	4.0159	4.0822	3.7673	3.0127	2.4996	3.3502	3.9139	4.1281	3.7985	3.947	3.7023
75.1864	75:11:11	5.0631	2.808	4.1792	4.4887	3.3532	4.0167	5.2527	5.1897	5.2069	2.9349	3.9532	4.8415	3.6213	5.1154	5.4227	6.0658	5.56	3.0412	3.8629	4.0208	3.7899	4.8368	4.614	5.927	2.8279	3.597	3.8226	3.8947	3.6184	3.8937	4.0157	3.8769	3.0892	3.3223	3.7677	3.9718	3.7945	4.0189	4.0793	3.7426	3.0049	2.5323	3.3599	3.9265	4.1009	3.7656	3.9296	3.6718
75.4367	75:26:12	5.0393	2.8561	4.2197	4.4841	3.3863	4.0285	5.2527	5.2376	5.2089	2.9629	3.9855	4.8509	3.653	5.1517	5.4334	6.108	5.5583	3.0582	3.8958	4.0612	3.8286	4.8507	4.5811	5.9505	2.8953	3.5924	3.7911	3.9371	3.6565	3.8952	4.012	3.8905	3.0753	3.3362	3.7539	3.9564	3.8063	4.0058	4.0874	3.7264	3.017	2.5635	3.3908	3.9201	4.0995	3.7637	3.8922	3.6334
75.6867	75:41:12	5.0973	2.8458	4.2538	4.4417	3.3436	4.0517	5.2695	5.2297	5.227	3.0084	4.0119	4.869	3.7133	5.1341	5.4213	6.1319	5.5652	3.0587	3.9027	4.0825	3.8668	4.8447	4.5818	5.9728	2.9127	3.5793	3.7705	3.9287	3.6885	3.8969	3.993	3.9011	3.0769	3.3495	3.7483	3.9885	3.8122	3.9827	4.0616	3.7211	3.0052	2.6167	3.3593	3.9044	4.1028	3.8039	3.8307	3.6411
75.9369	75:56:13	5.1027	2.8657	4.2608	4.4542	3.3514	4.0784	5.2788	5.2484	5.2234	3.0205	4.0131	4.8402	3.714	5.1329	5.4342	6.1	5.5655	3.0858	3.9235	4.0986	3.8836	4.9092	4.5547	5.9734	2.9234	3.5715	3.7888	3.9117	3.7256	3.9188	3.9592	3.9037	3.0707	3.3568	3.74	3.9573	3.8329	3.9561	4.0935	3.7601	3.011	2.6395	3.3452	3.8751	4.0778	3.8003	3.8221	3.6821
76.1869	76:11:13	5.0998	2.888	4.2783	4.4841	3.3401	4.1038	5.3084	5.2574	5.2258	3.0449	4.0865	4.8875	3.7251	5.1764	5.3913	6.0388	5.5619	3.0612	3.9473	4.1285	3.9301	4.9178	4.5681	5.9695	2.9304	3.5516	3.8045	3.8889	3.7018	3.9016	3.9303	3.9025	3.0805	3.37	3.7332	3.9795	3.8271	3.9599	4.0809	3.75	3.0451	2.6717	3.3706	3.8899	4.0375	3.7756	3.7868	3.6716
76.4372	76:26:14	5.0538	2.8938	4.335	4.4699	3.3162	4.109	5.315	5.2649	5.289	3.0561	4.0941	4.9144	3.7202	5.2294	5.3774	6.0055	5.5527	3.0611	3.9507	4.1799	3.9017	4.9134	4.5128	5.9651	2.9592	3.5718	3.7569	3.8833	3.7076	3.8624	3.9219	3.8854	3.0983	3.3908	3.7415	3.9411	3.8705	3.9561	4.0412	3.7554	3.0564	2.6674	3.3712	3.8546	4.0384	3.7518	3.8379	3.6428
76.6872	76:41:14	5.0334	2.9267	4.3078	4.4736	3.3312	4.1038	5.3514	5.2577	5.2592	3.027	4.0823	4.9393	3.7409	5.2677	5.4344	6.0339	5.5256	3.0722	3.9677	4.1591	3.9283	4.9328	4.5284	5.9952	2.9646	3.6087	3.809	3.9118	3.7009	3.8733	3.879	3.8815	3.1101	3.3841	3.7528	3.9096	3.8731	3.9269	4.0544	3.7704	3.0707	2.6872	3.3769	3.8498	4.0194	3.7809	3.8223	3.6278
76.9375	76:56:15	5.0264	2.9306	4.336	4.4892	3.3886	4.0914	5.3854	5.2572	5.2723	3.0075	4.0927	4.9505	3.7426	5.2517	5.4422	6.0456	5.5075	3.0953	3.9897	4.1899	3.9365	4.9598	4.5406	6.025	2.9918	3.6233	3.8304	3.8786	3.7132	3.8809	3.8713	3.8563	3.1104	3.3652	3.7439	3.9146	3.8933	3.9058	4.0378	3.7585	3.0479	2.7142	3.3811	3.8258	3.9917	3.7781	3.8034	3.6323
77.1875	77:11:15	4.9818	2.9287	4.3559	4.5214	3.4267	4.1363	5.3844	5.2623	5.2762	3.0004	4.1089	4.9601	3.7297	5.2548	5.4223	6.0763	5.505	3.1492	3.9776	4.2257	3.9279	4.9668	4.5298	6.0085	3.0135	3.6223	3.8555	3.902	3.7504	3.8876	3.8811	3.8914	3.0993	3.3533	3.7448	3.9642	3.9163	3.8567	4.0138	3.727	3.056	2.7246	3.4052	3.801	4.0255	3.7694	3.7546	3.64
77.4378	77:26:16	5.0353	2.9274	4.354	4.5406	3.4505	4.1613	5.3897	5.2103	5.2965	2.9961	4.1229	4.9804	3.7574	5.2676	5.4341	6.0508	5.4943	3.1537	4.0061	4.2237	3.9511	4.9594	4.4854	6.0046	3.01	3.6202	3.8706	3.8818	3.7698	3.8518	3.8752	3.8559	3.088	3.3693	3.7706	3.9612	3.9231	3.8692	3.9808	3.7461	3.0789	2.7176	3.4307	3.8098	3.9936	3.7649	3.7659	3.6469
77.6878	77:41:16	5.0259	2.9502	4.3752	4.5854	3.4104	4.1291	5.4069	5.1834	5.3233	2.9883	4.1586	4.9714	3.744	5.2952	5.4282	5.9996	5.4875	3.1832	3.9771	4.2407	3.9858	4.9491	4.508	6.0432	3.0041	3.6193	3.8276	3.9118	3.7707	3.8852	3.8603	3.8511	3.0949	3.3839	3.7351	3.9579	3.9431	3.874	4.0263	3.7281	3.0608	2.7436	3.4225	3.8047	3.9513	3.7596	3.7704	3.6438
77.9381	77:56:17	5.0228	2.9542	4.3862	4.6025	3.4355	4.1412	5.4215	5.1858	5.3436	2.9963	4.1681	4.9925	3.7815	5.3083	5.4207	5.9884	5.4544	3.2027	3.9991	4.27	3.9906	4.9497	4.5142	6.038	3.012	3.6371	3.8453	3.8761	3.7588	3.8409	3.8405	3.8507	3.1081	3.3772	3.7254	3.9498	4.0014	3.8963	3.961	3.7183	3.0552	2.7521	3.4384	3.806	3.9136	3.7839	3.7436	3.6477
78.1881	78:11:17	5.0482	2.9799	4.3582	4.5687	3.4833	4.1697	5.4164	5.191	5.3452	2.9861	4.2017	4.9737	3.7663	5.3321	5.4372	5.9642	5.4646	3.2087	3.947	4.3304	3.991	4.9426	4.5152	6.064	3.0257	3.6421	3.8579	3.875	3.7639	3.8714	3.8413	3.8547	3.106	3.4166	3.7175	3.9415	4.0198	3.8861	3.9389	3.7073	3.0336	2.7753	3.4956	3.8426	3.8977	3.7487	3.7239	3.6604
78.4383	78:26:18	5.0619	2.9724	4.3493	4.5641	3.4842	4.2026	5.4394	5.2302	5.3833	3.0197	4.2064	5.0042	3.7738	5.2894	5.4725	5.9538	5.4329	3.2167	3.9253	4.3614	3.9755	4.9353	4.5125	6.0556	3.008	3.6665	3.8715	3.8412	3.7905	3.8904	3.8352	3.8745	3.1122	3.4366	3.6893	3.9343	3.9851	3.8584	3.9356	3.6862	3.0592	2.803	3.524	3.8233	3.9596	3.7149	3.734	3.6579
78.6883	78:41:18	5.0664	3.0006	4.3625	4.5525	3.5096	4.1971	5.4798	5.2597	5.3977	3.0351	4.1952	4.9711	3.7809	5.2951	5.442	5.9319	5.4343	3.2373	3.9593	4.3364	4.0051	4.8934	4.5278	6.0658	2.9934	3.6826	3.8568	3.8181	3.7456	3.8908	3.8308	3.8933	3.1202	3.4646	3.6692	3.9114	4.023	3.8412	3.8899	3.6782	3.0449	2.8258	3.5412	3.8187	3.9671	3.7221	3.7193	3.6229
78.9386	78:56:19	5.0621	3.0194	4.3738	4.5983	3.5548	4.2189	5.4998	5.2777	5.3989	3.0047	4.186	4.9422	3.7585	5.2951	5.4301	5.9066	5.3941	3.24	3.9621	4.3603	4.0104	4.9064	4.5307	6.0422	2.9963	3.6539	3.8783	3.8056	3.7923	3.8524	3.793	3.8735	3.1036	3.5043	3.6781	3.9058	4.0475	3.8003	3.872	3.6702	3.0339	2.8472	3.5628	3.7841	3.9674	3.7378	3.6929	3.6093
79.1889	79:11:20	5.0317	3.0114	4.4058	4.5814	3.6293	4.236	5.4898	5.2947	5.402	3.0374	4.1952	4.9644	3.7516	5.2655	5.4265	5.9439	5.3635	3.2465	3.9188	4.3535	4.0205	4.9131	4.5351	6.0419	2.9788	3.6479	3.8944	3.8022	3.7746	3.8518	3.7726	3.8668	3.1167	3.5119	3.706	3.9138	4.0939	3.7533	3.8661	3.6425	3.0292	2.8844	3.6194	3.7851	3.9424	3.7414	3.6905	3.5983
79.4392	79:26:21	5.014	3.0178	4.4123	4.5924	3.6046	4.2336	5.5001	5.3322	5.4241	3.0078	4.1928	4.9908	3.7895	5.2477	5.4402	5.9539	5.3716	3.2655	3.9274	4.3573	4.0293	4.9148	4.5373	6.0542	2.9697	3.6745	3.8385	3.8066	3.7856	3.8257	3.7613	3.8686	3.1234	3.5254	3.7307	3.8851	4.1442	3.7756	3.8588	3.6593	3.0265	2.921	3.6329	3.7558	3.9718	3.7261	3.6648	3.6174
79.6892	79:41:21	4.9824	3.0066	4.4067	4.602	3.5915	4.2487	5.4697	5.3257	5.3886	3.0272	4.1814	4.9634	3.7867	5.2627	5.4311	5.986	5.3895	3.2665	3.9167	4.3415	4.0353	4.9523	4.5603	6.023	2.9956	3.6653	3.8155	3.7759	3.7754	3.8186	3.7291	3.8689	3.1425	3.4821	3.7238	3.8604	4.1054	3.7653	3.8292	3.6528	3.0223	2.9222	3.6604	3.7341	3.9978	3.7235	3.6325	3.6296
79.9394	79:56:22	4.9456	2.9949	4.4113	4.5932	3.5761	4.2554	5.4766	5.3373	5.353	3.0368	4.1967	4.9762	3.7648	5.2633	5.4473	5.9859	5.4056	3.2753	3.9225	4.3574	4.0331	4.9578	4.5516	6.0245	2.9699	3.6887	3.8089	3.7777	3.7837	3.8299	3.7011	3.8596	3.1112	3.5113	3.7085	3.8507	4.1318	3.7424	3.8272	3.6195	3.0042	2.9561	3.6927	3.7228	3.9699	3.7114	3.6164	3.6285
80.1894	80:11:22	4.9478	2.9986	4.3703	4.5779	3.5973	4.2703	5.4999	5.3224	5.3221	3.0302	4.1667	4.9976	3.7849	5.2581	5.4959	6.0102	5.3753	3.2971	3.9059	4.3375	4.0343	4.9573	4.5383	6.0666	2.959	3.7063	3.8257	3.7775	3.7895	3.8246	3.6622	3.8276	3.1171	3.5212	3.7074	3.8444	4.1642	3.7346	3.7748	3.5936	2.9961	2.9319	3.6615	3.687	3.9706	3.6896	3.619	3.6123
80.4397	80:26:23	4.9272	3.0287	4.3587	4.5413	3.6298	4.2494	5.5116	5.3148	5.3324	2.9908	4.1587	4.9594	3.795	5.2503	5.4636	5.9891	5.3795	3.2886	3.9386	4.3569	4.044	4.9404	4.5412	6.0879	2.948	3.6788	3.8321	3.7575	3.8139	3.8301	3.641	3.8154	3.1253	3.5601	3.6803	3.8252	4.1773	3.7351	3.7276	3.5514	2.9738	2.9402	3.6464	3.6898	3.963	3.6739	3.5553	3.576
80.6897	80:41:23	4.958	3.0496	4.3677	4.5712	3.6256	4.2422	5.5055	5.3156	5.3154	2.9979	4.1977	4.9528	3.7994	5.2556	5.4196	5.9479	5.4286	3.2821	3.9065	4.3483	4.0704	4.9163	4.516	6.0793	2.9445	3.7214	3.8098	3.7754	3.8298	3.7988	3.6659	3.8149	3.1005	3.5838	3.681	3.8609	4.2011	3.77	3.7001	3.5234	2.9944	2.9491	3.6837	3.6617	3.9623	3.6606	3.5262	3.5856
80.94	80:56:24	4.9306	3.0397	4.3926	4.5552	3.6269	4.2587	5.4801	5.3335	5.3119	3.0087	4.2525	4.9408	3.8115	5.272	5.4161	5.8976	5.3797	3.2972	3.9068	4.3734	4.0297	4.8886	4.5354	6.0992	2.9384	3.7535	3.7849	3.7784	3.8235	3.7941	3.6003	3.8165	3.1032	3.5608	3.6623	3.8121	4.1681	3.7969	3.7098	3.531	3.0151	2.971	3.6724	3.6405	3.9562	3.6462	3.5235	3.5726
81.19	81:11:24	4.924	3.052	4.3859	4.5388	3.6468	4.2095	5.453	5.3481	5.3307	3.0504	4.2113	4.9155	3.8159	5.2493	5.3729	5.9361	5.3612	3.2684	3.8731	4.3698	4.018	4.8485	4.5283	6.118	2.9238	3.7403	3.7907	3.7866	3.795	3.7668	3.5552	3.8027	3.1056	3.5511	3.6612	3.753	4.1782	3.7877	3.6915	3.4918	3.0222	2.9778	3.6677	3.6224	3.9903	3.6071	3.542	3.5621
81.4403	81:26:25	4.9061	3.0306	4.4326	4.5468	3.6983	4.2052	5.4532	5.3658	5.32	3.0398	4.2313	4.9459	3.7863	5.2616	5.3214	5.9523	5.3472	3.2806	3.8242	4.3606	4.0259	4.8231	4.507	6.0575	2.9129	3.7259	3.7936	3.7691	3.8187	3.739	3.558	3.7807	3.0856	3.5412	3.6811	3.7508	4.1973	3.7849	3.6575	3.4872	3.0036	2.9807	3.6745	3.643	3.9819	3.6128	3.5419	3.5583
81.6903	81:41:25	4.9021	3.0221	4.4075	4.5947	3.6728	4.2224	5.4349	5.3321	5.3324	3.0285	4.2075	4.9453	3.7979	5.2495	5.377	5.9261	5.304	3.3129	3.8333	4.3651	3.9983	4.8771	4.5152	6.0437	2.8845	3.681	3.7776	3.7752	3.8119	3.7427	3.535	3.7406	3.0644	3.5841	3.7011	3.7494	4.1715	3.7716	3.6557	3.4914	2.9894	3.0158	3.6914	3.6306	3.9539	3.5651	3.5219	3.5921
81.9406	81:56:26	4.9135	3.0356	4.4347	4.5588	3.6555	4.2687	5.4603	5.3511	5.3683	3.0262	4.2372	4.9251	3.7822	5.2438	5.3422	5.9133	5.3271	3.3028	3.8351	4.3714	3.9742	4.9218	4.4763	6.0641	2.8913	3.6832	3.803	3.7394	3.7934	3.7208	3.5334	3.7166	3.0863	3.597	3.7121	3.7134	4.1455	3.7465	3.6598	3.4623	2.9857	3.0209	3.6806	3.6009	3.9575	3.5368	3.511	3.5748
82.1906	82:11:26	4.9308	3.0559	4.4179	4.5559	3.6504	4.3216	5.4543	5.3724	5.3683	3.0501	4.1726	4.8742	3.7813	5.2343	5.369	5.8919	5.2904	3.3117	3.8239	4.3801	3.9902	4.9006	4.4884	6.0826	2.8794	3.6714	3.7824	3.7206	3.7984	3.7241	3.5495	3.7244	3.0675	3.5736	3.728	3.7333	4.1552	3.7798	3.6338	3.4411	2.9993	3.0269	3.6703	3.5771	3.9566	3.5231	3.524	3.5609
82.4408	82:26:27	4.9384	3.0572	4.3962	4.5558	3.6703	4.3345	5.4144	5.3765	5.3502	3.027	4.1602	4.8825	3.7891	5.1918	5.341	5.9131	5.2885	3.3064	3.8533	4.376	4.0222	4.8954	4.5419	6.0596	2.8604	3.689	3.7763	3.7014	3.8273	3.6963	3.5489	3.7181	3.0565	3.5728	3.6853	3.675	4.1427	3.7479	3.607	3.4572	2.976	3.0508	3.664	3.5501	3.9497	3.4922	3.5084	3.5608
82.6908	82:41:27	4.944	3.0599	4.3646	4.5273	3.7108	4.3059	5.4233	5.3666	5.354	3.0104	4.1503	4.9309	3.8036	5.2201	5.3458	5.8863	5.2848	3.2938	3.8544	4.3507	4.0092	4.8417	4.5418	6.0461	2.8384	3.6576	3.7424	3.6616	3.8001	3.6751	3.5257	3.6883	3.0671	3.5776	3.6703	3.68	4.1673	3.761	3.6214	3.44	2.9439	3.0647	3.6485	3.5376	3.958	3.4876	3.5073	3.5145
82.9411	82:56:28	4.9318	3.055	4.3649	4.5495	3.7369	4.3468	5.4591	5.3389	5.3716	3.008	4.1234	4.8944	3.7957	5.2118	5.3713	5.9112	5.2492	3.3007	3.8815	4.3879	3.9794	4.8118	4.4937	6.0826	2.8401	3.6607	3.7495	3.6618	3.7927	3.6511	3.4931	3.6975	3.0578	3.5897	3.6481	3.653	4.1417	3.7687	3.6217	3.4119	2.9439	3.0713	3.6829	3.5174	3.8927	3.4965	3.4937	3.4732
83.1908	83:11:27	4.9314	3.0719	4.372	4.5341	3.7206	4.3825	5.4276	5.3155	5.3554	3.0139	4.1475	4.8716	3.8306	5.2171	5.3859	5.861	5.2316	3.3118	3.8388	4.4101	4.0008	4.8538	4.4534	6.1098	2.8669	3.6585	3.7335	3.6364	3.8034	3.6208	3.4819	3.6867	3.0641	3.611	3.636	3.6281	4.1139	3.757	3.5941	3.3943	2.9348	3.1018	3.6472	3.5119	3.8728	3.4748	3.4851	3.4913
83.4411	83:26:28	4.9273	3.0835	4.3721	4.5221	3.7015	4.4017	5.4277	5.3407	5.3541	3.0342	4.1249	4.901	3.7855	5.1491	5.4092	5.8493	5.2191	3.3273	3.8524	4.4237	4.0216	4.8426	4.4263	6.0663	2.8618	3.6239	3.7215	3.6263	3.8085	3.6143	3.4703	3.7019	3.0508	3.6701	3.6616	3.6667	4.1173	3.7374	3.5667	3.4034	2.9256	3.1226	3.6274	3.4891	3.8544	3.4601	3.4604	3.4927
83.6911	83:41:28	4.9033	3.1172	4.3473	4.4941	3.6712	4.4152	5.3833	5.3634	5.3197	3.0513	4.1485	4.8933	3.815	5.1341	5.3987	5.8678	5.1965	3.3341	3.8572	4.4525	4.0249	4.829	4.4156	6.0343	2.8727	3.6568	3.702	3.6186	3.7999	3.653	3.4778	3.7191	3.0428	3.6478	3.6507	3.6283	4.0869	3.7233	3.5617	3.4075	2.9202	3.134	3.5999	3.4738	3.8623	3.4428	3.4431	3.4781
83.9414	83:56:29	4.9172	3.1358	4.2839	4.4841	3.6792	4.4353	5.3559	5.2831	5.3069	3.0801	4.1513	4.8636	3.8149	5.1375	5.3105	5.8415	5.1485	3.3463	3.858	4.4294	4.0017	4.824	4.3895	6.0204	2.894	3.6756	3.717	3.6075	3.8135	3.6576	3.4735	3.7163	3.034	3.6148	3.628	3.6241	4.0648	3.7233	3.5511	3.3943	2.9266	3.1476	3.6192	3.4594	3.8655	3.3706	3.4295	3.4412
84.1914	84:11:29	4.9021	3.1166	4.2965	4.5157	3.6851	4.4223	5.338	5.2954	5.3391	3.0846	4.153	4.8553	3.825	5.1241	5.3062	5.8431	5.1145	3.3405	3.8863	4.4155	3.9817	4.8052	4.4025	6.0354	2.9048	3.6648	3.7188	3.6004	3.8158	3.6655	3.4733	3.6601	2.978	3.5949	3.6057	3.5999	4.0487	3.7413	3.5288	3.3886	2.9029	3.1946	3.6081	3.4255	3.8385	3.3776	3.429	3.4253
84.4417	84:26:30	4.8777	3.1122	4.2905	4.4271	3.7005	4.4714	5.3632	5.2772	5.3007	3.0902	4.1614	4.8208	3.7991	5.1069	5.2821	5.8279	5.1108	3.3558	3.8591	4.4242	3.9834	4.8288	4.4295	6.0703	2.9015	3.6446	3.7082	3.5995	3.8097	3.6535	3.4666	3.6334	2.959	3.5775	3.587	3.5941	3.9961	3.7647	3.5239	3.3787	2.8813	3.2115	3.6018	3.4717	3.8281	3.4017	3.4167	3.4062
84.6917	84:41:30	4.8435	3.0903	4.2558	4.4283	3.7042	4.4539	5.3116	5.2332	5.2894	3.0796	4.1582	4.7741	3.8278	5.0852	5.3149	5.7726	5.13	3.3224	3.8606	4.4287	4.0233	4.7983	4.4216	6.0521	2.8925	3.6666	3.68	3.5944	3.7652	3.6102	3.4442	3.6462	2.9699	3.5868	3.5784	3.5834	3.9986	3.7712	3.5097	3.3746	2.8809	3.2056	3.5958	3.4715	3.835	3.3549	3.4313	3.3809
84.9417	84:56:30	4.8264	3.0907	4.3062	4.4527	3.6777	4.4363	5.2867	5.2538	5.269	3.0851	4.1232	4.7253	3.8395	5.0608	5.2613	5.7692	5.108	3.3263	3.8607	4.4305	4.0157	4.7869	4.3835	6.0401	2.8886	3.6827	3.7007	3.5729	3.7628	3.5953	3.4401	3.6563	2.9609	3.5973	3.5723	3.5713	3.9839	3.7705	3.486	3.3603	2.8514	3.2129	3.5961	3.4536	3.8255	3.3514	3.4371	3.3633
85.1917	85:11:30	4.7949	3.0729	4.2954	4.4308	3.6533	4.456	5.2558	5.2642	5.2411	3.076	4.1197	4.7513	3.8589	5.0565	5.2326	5.7931	5.0539	3.2864	3.8611	4.4632	4.0272	4.7748	4.3815	6.0363	2.8787	3.6714	3.6582	3.5671	3.7701	3.5821	3.4272	3.6324	2.9416	3.6229	3.5912	3.5602	3.9247	3.7444	3.4733	3.3413	2.8563	3.2469	3.5837	3.4476	3.8526	3.3641	3.4173	3.3316
85.4417	85:26:30	4.7842	3.07	4.2992	4.437	3.6643	4.481	5.22	5.2252	5.2125	3.0598	4.1153	4.7453	3.8712	5.0762	5.2359	5.7641	5.0519	3.2564	3.8567	4.4272	4.0144	4.7662	4.3699	6.0062	2.9071	3.6714	3.6266	3.5362	3.7718	3.5714	3.4271	3.6097	2.9301	3.6323	3.6057	3.5912	3.9429	3.7246	3.437	3.3301	2.8461	3.2213	3.559	3.4508	3.8555	3.3462	3.4107	3.2992
85.6919	85:41:31	4.7899	3.1093	4.2536	4.4388	3.7187	4.4625	5.2109	5.2094	5.1957	3.0403	4.1201	4.7352	3.882	5.0428	5.1898	5.7085	5.0481	3.3018	3.8813	4.4143	4.0481	4.786	4.3759	5.9987	2.9275	3.6406	3.6496	3.5272	3.7751	3.5815	3.3795	3.6358	2.9108	3.6138	3.5976	3.5936	3.9336	3.7249	3.4581	3.3355	2.8637	3.216	3.5218	3.4262	3.8574	3.3451	3.3919	3.3025
85.9419	85:56:31	4.7607	3.1199	4.2521	4.448	3.7269	4.4818	5.2087	5.2334	5.1558	3.033	4.0955	4.6844	3.9132	4.9793	5.1958	5.7119	5.0126	3.2892	3.8603	4.3946	4.0321	4.7795	4.3756	6.0084	2.9164	3.6339	3.644	3.5177	3.7995	3.5902	3.3582	3.6348	2.8889	3.5907	3.6003	3.5407	3.9203	3.7453	3.4418	3.3327	2.8662	3.2384	3.5182	3.422	3.8552	3.3551	3.3844	3.2931
86.1922	86:11:32	4.7518	3.1319	4.2728	4.4138	3.7612	4.4628	5.2119	5.2145	5.1101	3.0407	4.0733	4.6656	3.9141	4.936	5.1614	5.6725	5.0235	3.2495	3.8341	4.3644	4.0655	4.7867	4.3504	6.0468	2.9296	3.6172	3.6502	3.5067	3.8338	3.6006	3.3816	3.6208	2.8571	3.5778	3.588	3.5302	3.9452	3.7167	3.4282	3.31	2.8462	3.2544	3.5147	3.4451	3.834	3.3512	3.3791	3.2857
86.4422	86:26:32	4.7306	3.1591	4.2562	4.3837	3.7473	4.4399	5.1659	5.1686	5.089	3.0507	4.0659	4.6165	3.8862	4.9135	5.1426	5.6732	4.9725	3.2364	3.8659	4.3598	4.053	4.7974	4.3479	5.9934	2.9144	3.6372	3.6591	3.4798	3.8514	3.554	3.391	3.6072	2.8658	3.5968	3.5845	3.5203	3.9477	3.6598	3.4394	3.2941	2.8804	3.2383	3.482	3.4521	3.8062	3.3584	3.3588	3.2736
86.6922	86:41:32	4.7237	3.1861	4.2477	4.3783	3.7398	4.4275	5.1551	5.1468	5.0545	3.0245	4.0639	4.591	3.8914	4.9712	5.14	5.6081	4.9461	3.2238	3.8566	4.3185	4.0953	4.7321	4.2909	5.9734	2.93	3.6364	3.652	3.4931	3.8877	3.5413	3.3699	3.5751	2.8285	3.6451	3.5951	3.535	3.9066	3.6237	3.4189	3.2923	2.8663	3.2443	3.4713	3.4388	3.7992	3.3589	3.3665	3.2283
86.9422	86:56:32	4.7106	3.1679	4.2692	4.3856	3.7347	4.4731	5.1557	5.1482	5.0619	3.0126	4.0572	4.5815	3.8875	4.9331	5.125	5.5546	4.9293	3.2032	3.854	4.3294	4.109	4.755	4.2597	5.9836	2.9215	3.6583	3.6445	3.4984	3.8566	3.5149	3.3756	3.5426	2.8347	3.6463	3.5947	3.5432	3.9459	3.6367	3.4063	3.2811	2.8521	3.244	3.4953	3.4273	3.7934	3.3749	3.3729	3.2437
87.1925	87:11:33	4.7144	3.1504	4.2957	4.343	3.7582	4.4807	5.158	5.1391	5.0468	2.9837	4.0334	4.5939	3.8997	4.9153	5.1307	5.5028	4.9162	3.1872	3.8491	4.3059	4.0802	4.7272	4.2669	6.0013	2.9076	3.6543	3.6705	3.4933	3.8791	3.493	3.3628	3.5539	2.8161	3.6552	3.5803	3.5031	3.9382	3.6415	3.3958	3.2789	2.8525	3.2743	3.4488	3.4119	3.8034	3.3401	3.3755	3.2373
87.4425	87:26:33	4.6843	3.0997	4.3007	4.3002	3.72	4.5104	5.1487	5.1156	5.0346	3.01	4.0159	4.5686	3.8842	4.8991	5.1205	5.5063	4.8611	3.1812	3.8718	4.3063	4.0807	4.7371	4.2877	5.9583	2.9241	3.6673	3.6695	3.4968	3.8521	3.4608	3.3343	3.5257	2.8133	3.6511	3.6009	3.473	3.9057	3.653	3.3911	3.2576	2.8417	3.2675	3.3955	3.4047	3.779	3.3212	3.3731	3.2284
87.6928	87:41:34	4.6736	3.0644	4.2872	4.3147	3.7044	4.5717	5.1445	5.1143	4.9941	3.0045	4.0305	4.5807	3.9324	4.9139	5.0697	5.4887	4.8705	3.1655	3.8936	4.2971	4.0852	4.663	4.2633	5.8963	2.9155	3.7078	3.6646	3.4825	3.8984	3.4764	3.3222	3.5373	2.7941	3.6424	3.5939	3.4707	3.8834	3.6298	3.3759	3.2556	2.8271	3.2953	3.4245	3.3836	3.7801	3.3647	3.3823	3.213
87.9428	87:56:34	4.6801	3.0498	4.258	4.3303	3.7415	4.5252	5.1366	5.1189	4.9739	3.024	4.0161	4.5681	3.8973	4.9086	5.0885	5.4712	4.8422	3.1509	3.8706	4.331	4.1142	4.6537	4.2185	5.8746	2.9345	3.731	3.6794	3.5031	3.9471	3.4504	3.334	3.5209	2.8034	3.6528	3.6066	3.4704	3.8599	3.5885	3.3618	3.2791	2.8351	3.3132	3.4054	3.3938	3.7215	3.3486	3.4134	3.1861
88.1931	88:11:35	4.661	3.068	4.2158	4.3499	3.7503	4.5049	5.1239	5.0962	4.9375	2.9753	4.0424	4.5458	3.9184	4.9292	5.0384	5.4447	4.8103	3.1594	3.8206	4.332	4.1061	4.6915	4.2263	5.8683	2.924	3.7328	3.662	3.5064	3.9371	3.453	3.3211	3.5094	2.7824	3.663	3.6123	3.4605	3.8304	3.5437	3.3477	3.2581	2.8267	3.3316	3.3947	3.3531	3.7335	3.3238	3.3673	3.1703
88.4431	88:26:35	4.6525	3.0511	4.2089	4.3272	3.7558	4.4844	5.0795	5.1166	4.9344	3.0067	4.0303	4.5306	3.9246	4.9204	5.0038	5.4292	4.7819	3.1656	3.8294	4.3464	4.0858	4.6638	4.2114	5.8448	2.9125	3.755	3.6588	3.5185	3.9433	3.4651	3.3174	3.4913	2.7611	3.6177	3.6115	3.4368	3.7945	3.5173	3.3588	3.2256	2.7927	3.3606	3.4037	3.3256	3.7229	3.3317	3.3499	3.1768
88.6933	88:41:36	4.6084	3.1093	4.194	4.3034	3.7946	4.4965	5.1127	5.1245	4.9055	3.0042	3.9932	4.5198	3.8735	4.8915	4.9685	5.4031	4.775	3.1644	3.8361	4.3024	4.1091	4.639	4.205	5.8358	2.9093	3.7381	3.7003	3.5003	3.9307	3.4596	3.3361	3.4925	2.7588	3.6337	3.6172	3.4609	3.7764	3.5263	3.3724	3.1888	2.7734	3.3585	3.4188	3.3687	3.7133	3.3178	3.382	3.154
88.9436	88:56:37	4.6006	3.1097	4.1852	4.3031	3.8085	4.4489	5.0588	5.1023	4.8858	2.9976	4.0393	4.4921	3.8751	4.9083	4.9431	5.3547	4.7825	3.1494	3.8197	4.3224	4.0948	4.5978	4.2157	5.8179	2.9333	3.7168	3.6941	3.4726	3.928	3.4313	3.3371	3.4633	2.7614	3.5856	3.6368	3.4623	3.8401	3.5201	3.3708	3.1823	2.7623	3.3874	3.4491	3.4072	3.7173	3.3498	3.3701	3.1274
89.1939	89:11:38	4.5791	3.115	4.1757	4.292	3.8211	4.421	5.0617	5.0664	4.8536	2.9875	4.0472	4.4737	3.8524	4.8917	4.9464	5.334	4.7658	3.1509	3.796	4.3597	4.0814	4.6013	4.2067	5.8247	2.9304	3.7191	3.6795	3.4985	3.9232	3.424	3.343	3.4411	2.7509	3.5831	3.6424	3.4623	3.8464	3.5093	3.3618	3.1837	2.7487	3.4286	3.4482	3.3982	3.6845	3.3253	3.3747	3.1302
89.4439	89:26:38	4.5483	3.0978	4.1656	4.285	3.8013	4.4312	5.0854	5.0623	4.8311	2.9534	4.0492	4.4966	3.8504	4.8661	4.9602	5.2824	4.798	3.1387	3.8099	4.3144	4.089	4.5728	4.1369	5.8037	2.9149	3.7201	3.6773	3.504	3.9029	3.3867	3.3255	3.4398	2.742	3.6022	3.6735	3.4549	3.8245	3.474	3.3726	3.1677	2.7449	3.4109	3.4255	3.4016	3.6451	3.3168	3.371	3.1088
89.6942	89:41:39	4.5025	3.1006	4.1889	4.2996	3.764	4.4108	5.0538	5.0381	4.808	2.964	4.048	4.4792	3.8278	4.8545	4.9681	5.2547	4.7309	3.1439	3.8258	4.2997	4.0581	4.5669	4.1672	5.8037	2.913	3.7234	3.6922	3.4706	3.8986	3.3944	3.3413	3.4442	2.6973	3.6211	3.6803	3.4448	3.8389	3.4784	3.3686	3.196	2.7461	3.4185	3.4338	3.378	3.6335	3.3121	3.3576	3.1079
89.9444	89:56:40	4.4776	3.1104	4.2034	4.2795	3.7461	4.3782	5.0426	5.0056	4.7603	2.9573	4.0276	4.453	3.7904	4.8542	4.9373	5.2031	4.6927	3.1361	3.8234	4.3178	4.0514	4.5672	4.1268	5.7464	2.9076	3.7049	3.7066	3.4616	3.8848	3.437	3.3077	3.4025	2.7059	3.5764	3.6659	3.4713	3.8172	3.4738	3.3686	3.1624	2.7243	3.4117	3.4388	3.3902	3.6467	3.2852	3.3181	3.0898
90.1947	90:11:41	4.4549	3.1077	4.1797	4.2703	3.7421	4.378	5.0672	4.9984	4.7211	2.9348	4.0419	4.397	3.7935	4.8666	4.8713	5.1606	4.6828	3.1333	3.7945	4.3215	4.0208	4.5894	4.0987	5.7494	2.8748	3.6947	3.7403	3.4374	3.8571	3.4223	3.2862	3.3937	2.6931	3.562	3.7148	3.454	3.8165	3.4586	3.3516	3.0986	2.7473	3.4403	3.4567	3.3701	3.6487	3.3065	3.3203	3.0783
90.445	90:26:42	4.4635	3.0908	4.1873	4.2844	3.7231	4.351	5.0326	4.97	4.7466	2.9184	4.0075	4.4049	3.8234	4.8538	4.8387	5.1423	4.6577	3.1112	3.7505	4.3537	3.9509	4.571	4.076	5.7264	2.8735	3.72	3.7414	3.4267	3.8591	3.45	3.2791	3.377	2.6718	3.5733	3.7677	3.4518	3.8002	3.4662	3.3483	3.0752	2.7349	3.4557	3.4648	3.3524	3.6162	3.3017	3.2834	3.0703
90.6953	90:41:43	4.4271	3.0551	4.1806	4.2669	3.7122	4.3662	5.0086	4.9334	4.7648	2.9487	4.0352	4.363	3.7979	4.8031	4.834	5.1072	4.5872	3.098	3.7171	4.3224	3.9328	4.5295	4.0693	5.6735	2.8547	3.6933	3.7702	3.4252	3.8459	3.4093	3.259	3.3593	2.6618	3.5989	3.7802	3.4347	3.799	3.4307	3.3439	3.0405	2.7246	3.4488	3.4563	3.3883	3.644	3.2901	3.2723	3.0815
90.9456	90:56:44	4.4046	3.0545	4.1757	4.2687	3.7119	4.3524	4.9935	4.9356	4.7697	2.9466	4.0095	4.3575	3.7707	4.7875	4.8212	5.0769	4.5677	3.1106	3.7483	4.3075	3.9185	4.5135	4.0784	5.6346	2.8236	3.7093	3.7648	3.4186	3.846	3.4251	3.2621	3.3387	2.6302	3.6209	3.7704	3.4605	3.8078	3.4187	3.3272	3.0458	2.6959	3.4371	3.4905	3.406	3.6637	3.3119	3.2723	3.0858
91.1958	91:11:45	4.3855	3.0508	4.1779	4.2499	3.6862	4.2989	4.9706	4.9171	4.7295	2.9336	4.0015	4.3341	3.7623	4.7684	4.8169	5.0646	4.5293	3.0885	3.7161	4.2701	3.9309	4.496	4.0743	5.6277	2.8017	3.7102	3.7631	3.4228	3.8142	3.4169	3.2502	3.3519	2.6348	3.6455	3.7848	3.466	3.8079	3.4439	3.3013	3.0264	2.6835	3.4466	3.4763	3.3926	3.6296	3.3374	3.2646	3.0852
91.4458	91:26:45	4.3574	3.0875	4.1717	4.2566	3.7022	4.2799	4.9366	4.9136	4.6834	2.9481	4.01	4.3088	3.757	4.8114	4.7897	5.0257	4.4813	3.0864	3.6916	4.2774	3.9583	4.4791	4.0692	5.5915	2.7962	3.7181	3.7436	3.4073	3.8174	3.448	3.2655	3.3585	2.6466	3.663	3.7839	3.4445	3.8021	3.4304	3.3268	3.0177	2.6524	3.4643	3.5106	3.4042	3.6226	3.3316	3.2511	3.0564
91.6961	91:41:46	4.3548	3.0852	4.1438	4.2269	3.7113	4.2465	4.9241	4.8867	4.6965	2.9462	4.0008	4.2961	3.7111	4.8016	4.8067	5.0222	4.45	3.1005	3.6762	4.2737	3.8993	4.4702	4.046	5.5803	2.7614	3.7161	3.777	3.4091	3.8314	3.4381	3.2774	3.3406	2.6389	3.6705	3.7909	3.4327	3.7777	3.4237	3.3212	2.9966	2.6228	3.493	3.5258	3.418	3.6195	3.3379	3.2096	3.0311
91.9464	91:56:47	4.3234	3.0837	4.1325	4.2372	3.7335	4.256	4.924	4.8693	4.6877	2.9376	4.0021	4.3118	3.6936	4.7719	4.8097	4.9633	4.4675	3.0992	3.6964	4.2515	3.8897	4.5087	4.037	5.5954	2.7552	3.7279	3.7891	3.4215	3.805	3.4618	3.2629	3.3147	2.6293	3.6693	3.8009	3.4295	3.7647	3.4107	3.3055	3.0006	2.6227	3.4856	3.522	3.4072	3.6242	3.3639	3.188	3.0388
92.1967	92:11:48	4.3045	3.0874	4.1498	4.23	3.7631	4.2599	4.935	4.8784	4.6652	2.929	4.0044	4.2968	3.7212	4.7227	4.8361	4.9453	4.454	3.1044	3.6972	4.2158	3.8737	4.4874	4.041	5.5956	2.7439	3.767	3.7909	3.3815	3.8191	3.4504	3.2526	3.3086	2.6451	3.668	3.8185	3.4394	3.7719	3.4117	3.3134	2.9811	2.6175	3.4902	3.5478	3.4194	3.5956	3.3514	3.2033	3.0109
92.4469	92:26:49	4.2682	3.0416	4.1574	4.2076	3.75	4.2934	4.944	4.8598	4.6493	2.9035	3.9482	4.2914	3.7123	4.7354	4.839	4.9644	4.4205	3.0817	3.6433	4.2021	3.837	4.4561	4.0198	5.5987	2.7217	3.7552	3.8219	3.3912	3.8431	3.4726	3.2727	3.271	2.6489	3.6975	3.8254	3.444	3.7871	3.4208	3.3147	2.9889	2.6307	3.5099	3.5371	3.3813	3.6151	3.3507	3.2226	2.9907
92.6972	92:41:50	4.2349	3.0491	4.1365	4.1977	3.728	4.3099	4.8944	4.8484	4.6052	2.8821	3.9334	4.2508	3.6947	4.7395	4.8104	4.9547	4.4127	3.0704	3.6131	4.2299	3.8071	4.441	4.0398	5.5364	2.7027	3.748	3.8313	3.4076	3.8592	3.4762	3.2633	3.2631	2.6445	3.7181	3.8457	3.4346	3.7976	3.4049	3.3149	2.9857	2.6118	3.5341	3.5671	3.396	3.6124	3.3219	3.2197	2.9676
92.9472	92:56:50	4.1954	3.049	4.1178	4.1799	3.7332	4.2716	4.8705	4.8561	4.6113	2.8948	3.9201	4.2391	3.6699	4.7394	4.7953	4.9181	4.4208	3.0715	3.5669	4.237	3.7951	4.4254	4.0406	5.5241	2.6859	3.79	3.8791	3.3791	3.8089	3.4973	3.2479	3.2551	2.6335	3.7154	3.8563	3.4645	3.8375	3.3865	3.3194	2.9754	2.6121	3.5382	3.5786	3.4317	3.6275	3.3185	3.1867	2.9609
93.1975	93:11:51	4.1985	3.0571	4.1095	4.1218	3.7138	4.2289	4.8573	4.8625	4.6205	2.8921	3.9417	4.2124	3.6825	4.7051	4.7978	4.8808	4.4229	3.1213	3.5475	4.2475	3.778	4.4145	4.036	5.5258	2.656	3.8338	3.8666	3.4198	3.7769	3.5338	3.2596	3.258	2.6061	3.7302	3.8776	3.4943	3.841	3.4009	3.3191	2.9817	2.5923	3.5582	3.5941	3.4343	3.6266	3.3203	3.2205	2.9661
93.4478	93:26:52	4.1345	3.0695	4.0827	4.0972	3.6907	4.2252	4.8556	4.8161	4.5935	2.8817	3.9156	4.1976	3.686	4.6727	4.7966	4.8449	4.3809	3.0977	3.5486	4.2462	3.759	4.4418	4.0099	5.5157	2.6443	3.8383	3.9125	3.4162	3.7945	3.553	3.2616	3.2497	2.6085	3.7501	3.857	3.5049	3.8601	3.4056	3.3159	2.9881	2.5819	3.5817	3.5981	3.4457	3.6232	3.3306	3.2334	2.972
93.6981	93:41:53	4.1297	3.0803	4.0566	4.0958	3.6722	4.2311	4.8614	4.7991	4.5715	2.8719	3.8834	4.2153	3.6607	4.5964	4.79	4.7966	4.3569	3.0867	3.5721	4.2006	3.7992	4.4238	4.0155	5.5275	2.6309	3.8485	3.9664	3.4111	3.8047	3.5277	3.263	3.2247	2.5979	3.7504	3.8836	3.4921	3.8777	3.4003	3.3363	2.9595	2.5595	3.5932	3.5956	3.4626	3.6345	3.3199	3.2359	2.9924
93.9481	93:56:53	4.1131	3.0938	4.0699	4.0896	3.6596	4.2202	4.8096	4.8177	4.553	2.8427	3.8868	4.2035	3.6391	4.6044	4.7958	4.7855	4.3379	3.0875	3.5562	4.1916	3.8165	4.3981	4.033	5.4864	2.6277	3.859	3.9789	3.3966	3.81	3.5438	3.2602	3.1954	2.5788	3.7659	3.9117	3.5014	3.8556	3.4471	3.3169	2.9506	2.5524	3.5797	3.612	3.486	3.6664	3.3362	3.2543	2.9818
94.1983	94:11:54	4.1237	3.0848	4.0833	4.072	3.6677	4.2438	4.7942	4.7967	4.5509	2.8398	3.8975	4.2099	3.6288	4.6144	4.791	4.7803	4.3222	3.0658	3.5639	4.1684	3.7748	4.3857	4.0736	5.4372	2.621	3.862	4.0002	3.4056	3.8161	3.5523	3.2592	3.187	2.5713	3.7849	3.9047	3.5374	3.86	3.4294	3.322	2.9287	2.5367	3.5742	3.6867	3.446	3.7072	3.3499	3.2591	2.9967
94.4486	94:26:55	4.1179	3.0574	4.0522	4.0786	3.6944	4.237	4.7965	4.7744	4.5203	2.8339	3.9413	4.1871	3.6091	4.6181	4.7305	4.7444	4.3343	3.0307	3.5574	4.2205	3.7257	4.393	4.0378	5.4195	2.6154	3.8446	3.986	3.3968	3.8465	3.598	3.2586	3.1767	2.5584	3.8247	3.924	3.5557	3.8445	3.4275	3.3305	2.9357	2.5414	3.5993	3.7065	3.4598	3.7139	3.3357	3.283	2.9902
94.6989	94:41:56	4.1031	3.0726	4.0337	4.0834	3.6738	4.2261	4.766	4.772	4.4668	2.83	3.9542	4.1991	3.6305	4.586	4.7154	4.7237	4.3418	3.0569	3.5325	4.2011	3.7004	4.384	4.0258	5.3764	2.5811	3.8594	4.0051	3.4051	3.8369	3.6045	3.2867	3.1619	2.5549	3.8304	3.9326	3.5699	3.8055	3.4412	3.334	2.9294	2.5532	3.6456	3.7092	3.4881	3.7003	3.3482	3.2658	2.9854
94.9492	94:56:57	4.0513	3.0372	4.0417	4.0852	3.6589	4.1772	4.7417	4.7713	4.4333	2.8128	3.9128	4.1785	3.6466	4.5973	4.6898	4.7208	4.2954	3.0473	3.5114	4.2002	3.6822	4.3648	4.0265	5.3816	2.5779	3.877	3.9859	3.3853	3.8324	3.5697	3.2973	3.1495	2.5648	3.8474	3.9512	3.5425	3.8156	3.4453	3.323	2.9146	2.5443	3.6452	3.7146	3.5266	3.7033	3.3229	3.2759	2.9832
95.1994	95:11:58	4.0404	3.0298	4.0532	4.0703	3.6753	4.1496	4.7181	4.7618	4.4363	2.7972	3.9228	4.1958	3.609	4.5945	4.6821	4.6889	4.3323	3.0267	3.5399	4.1982	3.6909	4.3335	4.0524	5.3405	2.5673	3.8825	4.0119	3.407	3.8127	3.5751	3.2834	3.1384	2.5632	3.8344	3.9837	3.5183	3.8314	3.4625	3.339	2.9186	2.5201	3.6483	3.725	3.5348	3.7204	3.3331	3.3043	2.9838
95.4497	95:26:59	4.0375	3.0295	4.0454	4.0633	3.6472	4.1607	4.7079	4.7409	4.4337	2.7966	3.9017	4.1195	3.5936	4.5955	4.6971	4.6955	4.3032	3.0023	3.5325	4.2151	3.7067	4.3253	4.0241	5.3053	2.5683	3.904	4.0577	3.3923	3.8219	3.5907	3.3145	3.1092	2.5561	3.875	4.0259	3.5235	3.8394	3.4932	3.3274	2.9044	2.5161	3.6934	3.7428	3.5648	3.7188	3.3347	3.2617	2.9752
95.7	95:42:00	4.0091	3.0378	4.0565	4.0683	3.6132	4.1624	4.7251	4.7331	4.4198	2.794	3.8662	4.1311	3.6173	4.5908	4.6934	4.6684	4.2497	2.9776	3.522	4.2065	3.681	4.3317	4.0149	5.3359	2.5616	3.9044	4.0976	3.4181	3.8475	3.5708	3.32	3.0949	2.5349	3.9045	4.084	3.5277	3.8419	3.4486	3.3512	2.8924	2.4938	3.7186	3.7346	3.5798	3.7653	3.3559	3.2648	3.0044
95.9503	95:57:01	4.0161	3.0409	4.0174	4.0529	3.6021	4.1379	4.7325	4.716	4.4271	2.7522	3.8701	4.1666	3.6046	4.5767	4.6611	4.6531	4.2456	2.9614	3.4819	4.2046	3.6713	4.3106	4.0089	5.3331	2.5612	3.9159	4.0995	3.4363	3.8702	3.5556	3.328	3.074	2.5356	3.9245	4.0985	3.5468	3.8253	3.4598	3.3636	2.8867	2.4851	3.7043	3.7946	3.5929	3.7742	3.3756	3.292	2.9832
96.2006	96:12:02	4.0021	3.0269	3.9979	4.028	3.5916	4.1123	4.7493	4.6984	4.3948	2.7544	3.8415	4.128	3.5905	4.5498	4.677	4.6266	4.2304	2.9683	3.4767	4.1884	3.6397	4.3209	3.9863	5.3205	2.5579	3.9052	4.1238	3.4275	3.863	3.5568	3.3656	3.0619	2.523	3.9211	4.1316	3.542	3.8275	3.4947	3.3595	2.8999	2.4965	3.7008	3.7879	3.6102	3.7569	3.393	3.3026	2.9708
96.4508	96:27:03	3.9912	3.0334	4.0118	4.0346	3.608	4.1164	4.7064	4.6734	4.3648	2.7648	3.8172	4.1229	3.5454	4.5133	4.655	4.6297	4.1803	2.9747	3.4793	4.184	3.6113	4.3495	3.9663	5.3277	2.5582	3.9218	4.1249	3.3949	3.8569	3.5546	3.3728	3.0497	2.5199	3.9112	4.107	3.5697	3.8426	3.5141	3.3696	2.9004	2.4992	3.688	3.811	3.6288	3.7706	3.428	3.3227	2.9617
96.7011	96:42:04	3.9717	3.032	4.0146	4.0118	3.5598	4.1181	4.6793	4.6667	4.3352	2.7337	3.8146	4.0971	3.5075	4.4828	4.6106	4.6508	4.1769	2.9559	3.4561	4.1796	3.6505	4.3002	3.9546	5.2799	2.5478	3.9248	4.1436	3.4289	3.8615	3.58	3.383	3.0391	2.5219	3.914	4.1407	3.6126	3.8611	3.5199	3.3916	2.8758	2.4935	3.709	3.8359	3.6293	3.8163	3.4392	3.3138	2.9552
96.9514	96:57:05	3.9584	3.0529	4.0085	4.0226	3.5653	4.1121	4.6518	4.6596	4.3688	2.702	3.8277	4.0802	3.5156	4.4707	4.5974	4.6211	4.162	2.9605	3.4573	4.1702	3.6868	4.3068	3.9942	5.2597	2.5425	3.9398	4.1475	3.4389	3.8867	3.6221	3.3864	3.0338	2.5252	3.9223	4.1672	3.6236	3.87	3.5352	3.3922	2.8693	2.4847	3.7242	3.851	3.6784	3.8242	3.4482	3.3004	2.9687
97.2017	97:12:06	3.9387	3.0435	4.0096	4.0238	3.5573	4.1087	4.6513	4.633	4.3621	2.6836	3.7939	4.0974	3.5143	4.4721	4.5677	4.5949	4.1265	2.9532	3.4611	4.1743	3.6998	4.317	4.0057	5.2451	2.5354	3.9323	4.2193	3.4712	3.8899	3.6412	3.3929	3.0354	2.5086	3.9186	4.172	3.6367	3.8493	3.5459	3.4133	2.8793	2.4909	3.7297	3.8476	3.6938	3.8605	3.4736	3.3106	2.9696
97.4519	97:27:07	3.9508	3.0385	4.0135	4.0131	3.5753	4.1195	4.6481	4.6089	4.3294	2.7048	3.7811	4.0921	3.5004	4.5235	4.5605	4.5632	4.134	2.9115	3.4673	4.1527	3.6684	4.3075	3.9787	5.2429	2.5355	3.9317	4.2518	3.4892	3.9165	3.657	3.4132	3.0503	2.497	3.9526	4.2096	3.6292	3.8359	3.5465	3.3992	2.8588	2.4814	3.7489	3.8722	3.711	3.8444	3.4856	3.3171	2.9697
97.7019	97:42:07	3.9216	3.0195	3.9825	4.0049	3.592	4.142	4.6487	4.5935	4.3136	2.6772	3.7705	4.0544	3.5452	4.4811	4.5653	4.5578	4.0779	2.9089	3.4868	4.1473	3.6301	4.2717	3.9813	5.188	2.5433	3.9527	4.2869	3.5128	3.9389	3.6394	3.4512	3.0644	2.4975	3.9462	4.2285	3.652	3.7934	3.5378	3.4462	2.8533	2.4711	3.7549	3.8848	3.7261	3.8593	3.4838	3.3069	2.9871
97.9522	97:57:08	3.9432	3.0254	3.9294	4.0166	3.567	4.1476	4.6018	4.5882	4.3159	2.6431	3.7923	4.0449	3.5263	4.4745	4.5429	4.5091	4.068	2.905	3.4588	4.1509	3.6124	4.2909	4.0255	5.1581	2.5465	3.9835	4.2798	3.5091	3.9725	3.6163	3.4816	3.0177	2.4999	3.9699	4.2529	3.6861	3.8232	3.5611	3.4806	2.8648	2.4709	3.7726	3.878	3.7924	3.8745	3.5128	3.3507	2.972
98.2022	98:12:08	3.9082	3.0229	3.936	4.0029	3.5897	4.1903	4.5959	4.5597	4.2922	2.6158	3.7737	4.0592	3.5084	4.4615	4.5081	4.504	4.0672	2.8865	3.4515	4.1343	3.6391	4.2699	4.0602	5.1149	2.5512	3.999	4.293	3.5197	3.9735	3.6781	3.4739	3.0247	2.5168	3.9599	4.2777	3.7084	3.8338	3.5971	3.4817	2.8629	2.4571	3.7788	3.9193	3.7829	3.8867	3.5	3.3551	2.9591
98.4525	98:27:09	3.8628	3.0252	3.9669	4.0196	3.5798	4.1811	4.6205	4.5569	4.2527	2.6338	3.7688	4.0779	3.5053	4.4679	4.5156	4.53	4.068	2.8711	3.4581	4.1094	3.6304	4.2468	4.0257	5.0825	2.5655	4.022	4.3336	3.5585	3.9501	3.7052	3.5183	3.0176	2.5183	3.9612	4.2825	3.7192	3.84	3.6025	3.4998	2.8561	2.4483	3.7848	3.9422	3.8095	3.9043	3.5506	3.3575	2.9513
98.7025	98:42:09	3.8771	3.0342	3.9837	4.0318	3.6111	4.2031	4.6315	4.5363	4.2077	2.624	3.7476	4.0378	3.5112	4.4653	4.5253	4.4947	4.0427	2.8756	3.432	4.0981	3.6145	4.2252	4.0391	5.0527	2.5629	4.0576	4.3613	3.564	3.9546	3.7088	3.5265	3.0122	2.5146	3.9755	4.3046	3.7413	3.8365	3.607	3.4962	2.8464	2.4601	3.8186	3.9659	3.8516	3.9608	3.5421	3.3917	2.9209
98.9528	98:57:10	3.8674	3.0443	3.9989	4.0014	3.6092	4.1891	4.5873	4.5112	4.1634	2.6426	3.7343	4.0488	3.5189	4.4528	4.5321	4.4643	4.0436	2.8711	3.4074	4.0996	3.5605	4.2545	4.0468	5.0371	2.5576	4.1066	4.3567	3.5947	3.9642	3.712	3.526	3.0194	2.5155	3.9944	4.3096	3.7588	3.8627	3.6681	3.4825	2.8666	2.474	3.834	3.9881	3.8566	3.9494	3.5639	3.431	2.9253
99.2025	99:12:09	3.8496	3.0616	3.9853	4.0104	3.5779	4.184	4.5665	4.4829	4.1888	2.6227	3.7493	4.0263	3.5262	4.4536	4.5639	4.4751	4.0215	2.8711	3.4366	4.0969	3.535	4.2638	4.0634	5.0242	2.5449	4.1151	4.3957	3.6078	4.0124	3.715	3.5286	3.0219	2.4938	4.0259	4.3706	3.7848	3.8729	3.6671	3.5158	2.9005	2.4704	3.8489	4.0142	3.8787	3.9611	3.5877	3.4317	2.9219
99.4528	99:27:10	3.8515	3.0613	3.9748	3.997	3.5866	4.1781	4.5637	4.4539	4.1466	2.6154	3.7199	4.0333	3.5455	4.4409	4.5832	4.4494	4.0202	2.862	3.4119	4.0763	3.5422	4.2192	4.0684	5.0228	2.5512	4.1037	4.4323	3.6197	4.0244	3.7476	3.5324	3.0267	2.4856	4.0493	4.3992	3.8077	3.8793	3.6736	3.5261	2.9003	2.454	3.8511	4.0143	3.892	3.9677	3.5959	3.4139	2.9216
99.7028	99:42:10	3.8392	3.0566	3.9701	3.9967	3.5739	4.1743	4.5726	4.427	4.1363	2.6216	3.7217	4.0288	3.5186	4.4513	4.5831	4.4191	4.0279	2.8596	3.4379	4.0744	3.5832	4.2143	4.0818	5.004	2.5332	4.1052	4.461	3.6564	4.0234	3.7524	3.5546	3.0063	2.4949	4.0786	4.4417	3.8364	3.9227	3.6767	3.556	2.9009	2.4354	3.8535	3.9984	3.8895	4.0064	3.6036	3.4231	2.9205
99.9531	99:57:11	3.8191	3.0401	3.9667	3.9874	3.5542	4.1721	4.5616	4.4252	4.1265	2.6156	3.721	4.0105	3.5056	4.4438	4.5692	4.3814	4.045	2.8391	3.4222	4.0823	3.5841	4.2499	4.0889	4.9772	2.5078	4.1274	4.4719	3.6685	4.0523	3.7894	3.6109	3.0245	2.5037	4.06	4.4747	3.8556	3.9161	3.709	3.5649	2.9069	2.4477	3.8592	4.0041	3.9309	4.0167	3.6011	3.4588	2.9143
100.203	100:12:11	3.8229	3.0332	3.9661	3.9703	3.5527	4.1542	4.5441	4.4109	4.1082	2.6203	3.7194	4.0493	3.532	4.4456	4.5455	4.39	3.9948	2.8437	3.3886	4.0663	3.5955	4.2315	4.0947	4.9435	2.5088	4.139	4.5081	3.6877	4.0926	3.8128	3.6482	3.0187	2.4999	4.093	4.5158	3.8781	3.9556	3.7055	3.5562	2.8836	2.4506	3.8331	4.0251	3.9618	4.0931	3.5986	3.51	2.9283
100.453	100:27:12	3.8123	3.0099	3.9603	3.9851	3.5717	4.1357	4.5144	4.4075	4.088	2.6059	3.7441	4.0678	3.5721	4.453	4.5405	4.4101	3.9909	2.8436	3.404	4.0565	3.6013	4.2382	4.1259	4.9263	2.515	4.1714	4.5409	3.6759	4.0962	3.8304	3.6626	3.0143	2.506	4.1062	4.5319	3.9066	3.9514	3.728	3.5741	2.9008	2.4629	3.8476	4.0641	4.0106	4.0878	3.6426	3.55	2.9187
100.703	100:42:12	3.8048	2.9939	4.0064	4.0076	3.5749	4.1262	4.5131	4.3876	4.0604	2.6156	3.7338	4.069	3.5258	4.4322	4.5178	4.3798	3.9844	2.8548	3.4193	4.0353	3.5892	4.2377	4.1229	4.9253	2.5196	4.2232	4.5542	3.6683	4.127	3.8403	3.6722	3.0107	2.4879	4.1357	4.5863	3.9365	3.9714	3.7222	3.5863	2.8876	2.4572	3.8755	4.0947	4.0482	4.093	3.6578	3.5736	2.9174
100.954	100:57:13	3.7786	3.0004	3.9914	4.0098	3.5584	4.1175	4.4916	4.3935	4.0548	2.6322	3.7289	4.0277	3.5307	4.4347	4.556	4.3532	3.9638	2.8503	3.4111	4.0409	3.5651	4.2595	4.13	4.9448	2.5251	4.2439	4.5715	3.6951	4.174	3.8517	3.6806	3.0128	2.4862	4.1242	4.6207	3.9449	4.0097	3.7438	3.6363	2.8885	2.4514	3.8896	4.1097	4.0649	4.1314	3.6989	3.6244	2.9061
101.204	101:12:13	3.7777	2.988	3.9691	4.0092	3.5383	4.1142	4.479	4.3371	4.0256	2.611	3.7762	4.0576	3.4981	4.4411	4.5533	4.3241	3.9545	2.8382	3.4165	4.06	3.5497	4.277	4.1407	4.9027	2.5224	4.2235	4.6312	3.7167	4.2014	3.8916	3.7057	3.003	2.5007	4.1757	4.6652	3.9453	3.9982	3.756	3.6381	2.8767	2.4447	3.9125	4.1301	4.0683	4.1671	3.7454	3.6571	2.9175
101.454	101:27:14	3.7584	2.9831	3.9683	4.0019	3.5544	4.1116	4.51	4.3036	4.0241	2.5965	3.8064	4.0329	3.5014	4.442	4.5765	4.3123	3.9586	2.8203	3.4036	4.0829	3.5488	4.2712	4.1479	4.8818	2.5252	4.2284	4.6726	3.7106	4.2225	3.9354	3.733	3.0019	2.5221	4.1837	4.7162	3.9449	3.9971	3.7829	3.6587	2.8891	2.4599	3.9302	4.1405	4.1004	4.2192	3.7734	3.6686	2.9173
101.704	101:42:14	3.759	2.9782	3.9475	4.0049	3.5224	4.1019	4.5106	4.3338	4.0133	2.5744	3.8072	4.0279	3.5182	4.4254	4.5498	4.2991	3.9365	2.8142	3.4019	4.0466	3.5415	4.2981	4.1313	4.8807	2.5483	4.2673	4.7363	3.7146	4.2588	3.9518	3.7817	2.9961	2.5049	4.1939	4.7468	4.0017	4.0162	3.7986	3.6923	2.8898	2.4453	3.9324	4.1686	4.1156	4.269	3.8076	3.6867	2.9338
101.954	101:57:15	3.7333	2.9908	3.9907	4.0197	3.5157	4.1048	4.4959	4.3269	4.0151	2.5722	3.8185	4.0275	3.5021	4.4459	4.5268	4.2927	3.9365	2.794	3.3974	4.0593	3.5179	4.289	4.1436	4.8591	2.5579	4.2892	4.7767	3.7335	4.2824	3.9579	3.7902	3.0091	2.5064	4.2237	4.76	4.0264	4.0545	3.8296	3.69	2.8736	2.4635	3.9448	4.1861	4.1528	4.2758	3.8551	3.7252	2.9253
102.204	102:12:15	3.7065	2.9804	4.0168	4.0332	3.512	4.0793	4.4867	4.3171	3.9987	2.5508	3.7989	4.0248	3.489	4.4643	4.5174	4.2969	3.8947	2.7983	3.391	4.0608	3.5101	4.3097	4.1441	4.848	2.5596	4.3083	4.8143	3.7501	4.2914	3.9905	3.8317	3.0353	2.5069	4.2315	4.7898	4.0718	4.0982	3.845	3.6914	2.8562	2.4738	3.9613	4.2305	4.1897	4.2983	3.8747	3.7233	2.9566
102.454	102:27:16	3.6915	2.9604	4.0626	4.0106	3.5047	4.0749	4.5162	4.3094	3.9791	2.528	3.7765	4.0124	3.4702	4.4508	4.5514	4.2861	3.8954	2.8076	3.3724	4.0712	3.507	4.3027	4.1609	4.8534	2.5701	4.3632	4.8314	3.7735	4.3112	4.0264	3.854	3.0263	2.4964	4.2586	4.8238	4.1008	4.1669	3.8613	3.7186	2.8591	2.4701	3.97	4.2537	4.2248	4.3198	3.9109	3.741	2.9485
102.704	102:42:16	3.6722	2.9441	4.0735	4.0734	3.507	4.0802	4.51	4.3003	3.9617	2.5397	3.8066	4.01	3.4575	4.4448	4.5658	4.2691	3.915	2.7965	3.414	4.0564	3.4792	4.3223	4.1896	4.8331	2.5704	4.3936	4.8811	3.831	4.3165	4.0481	3.9036	3.0423	2.4947	4.2879	4.8808	4.1506	4.1795	3.8608	3.7491	2.8689	2.4606	3.9924	4.2645	4.2447	4.3602	3.982	3.7323	2.9306
102.955	102:57:17	3.6494	2.9416	4.0721	4.083	3.5035	4.0711	4.5278	4.2921	3.9354	2.5306	3.8145	4.0254	3.4604	4.4266	4.5786	4.2436	3.8929	2.7878	3.4207	4.0147	3.4896	4.3458	4.1968	4.8268	2.5699	4.4017	4.9534	3.8508	4.3263	4.0579	3.9167	3.0662	2.4857	4.292	4.9154	4.2062	4.1664	3.8811	3.7878	2.8586	2.4721	4.0277	4.2877	4.3034	4.3984	4.0232	3.7587	2.9474
103.205	103:12:17	3.639	2.9604	4.0759	4.0858	3.5546	4.0647	4.5263	4.2576	3.9042	2.557	3.8287	4.0636	3.4591	4.3922	4.5834	4.2517	3.8655	2.7954	3.4292	4.0005	3.5242	4.3438	4.2229	4.8063	2.5596	4.4527	4.9578	3.8845	4.3454	4.1034	3.927	3.0541	2.4817	4.2962	4.9469	4.2324	4.1897	3.9208	3.8183	2.85	2.4915	4.0579	4.3098	4.3238	4.4423	4.0397	3.764	2.9565
103.455	103:27:18	3.614	2.9679	4.0442	4.086	3.5657	4.0387	4.5235	4.2318	3.8647	2.5554	3.817	4.0919	3.4476	4.4062	4.5798	4.2106	3.8572	2.7953	3.4221	4.0183	3.5026	4.3316	4.2301	4.7949	2.5642	4.4645	4.9927	3.9095	4.3377	4.1387	3.9693	3.0516	2.4908	4.3276	4.9326	4.2543	4.2128	3.9432	3.8434	2.8494	2.4823	4.0856	4.3363	4.3593	4.4586	4.0597	3.8037	2.9443
103.705	103:42:18	3.5976	2.9606	4.0509	4.1007	3.5338	4.0582	4.5298	4.2524	3.8852	2.5426	3.8278	4.0747	3.4411	4.4427	4.5887	4.1803	3.8552	2.8112	3.4267	4.0385	3.5103	4.3617	4.2593	4.8039	2.5386	4.4967	5.0298	3.9506	4.3513	4.1713	3.9767	3.0675	2.5075	4.3532	4.9656	4.2853	4.2269	3.9523	3.8702	2.8569	2.4891	4.0872	4.3711	4.3628	4.4868	4.1146	3.8532	2.948
103.955	103:57:19	3.6092	2.94	4.0168	4.0941	3.5041	4.0905	4.5399	4.243	3.8702	2.5271	3.8626	4.1075	3.4675	4.4298	4.6086	4.2225	3.8507	2.7909	3.4111	4.0428	3.5124	4.3587	4.2775	4.7992	2.5419	4.5192	5.0903	3.9715	4.4144	4.197	3.9944	3.0559	2.4848	4.3743	4.9997	4.2937	4.2404	3.9739	3.9077	2.8489	2.4908	4.0791	4.4122	4.3746	4.5214	4.1325	3.8835	2.9598
104.205	104:12:19	3.6016	2.9569	4.0538	4.1045	3.4712	4.1071	4.5653	4.2219	3.8633	2.5387	3.8579	4.102	3.4505	4.4781	4.6172	4.2112	3.8433	2.781	3.3899	4.0408	3.5128	4.3494	4.2696	4.7597	2.5639	4.5501	5.1361	4.0064	4.4493	4.2155	4.0127	3.0862	2.4974	4.4111	5.0234	4.3501	4.2504	4.0036	3.9471	2.8605	2.4864	4.111	4.4492	4.4071	4.5566	4.1616	3.914	2.9672
104.456	104:27:20	3.6072	2.9394	4.0692	4.1219	3.5004	4.0804	4.565	4.2016	3.8521	2.5421	3.8697	4.113	3.4421	4.4778	4.6318	4.1609	3.8457	2.7734	3.4214	4.0309	3.5088	4.3773	4.3034	4.7503	2.5604	4.5736	5.1532	4.0231	4.4643	4.2506	4.064	3.0667	2.5098	4.4288	5.0739	4.398	4.3	3.9917	3.981	2.8601	2.5003	4.1268	4.4647	4.4661	4.6109	4.2146	3.9139	2.958
104.706	104:42:20	3.5701	2.9305	4.1097	4.1058	3.526	4.0385	4.5542	4.1912	3.8871	2.5644	3.8957	4.1242	3.4519	4.482	4.6592	4.1567	3.8309	2.7726	3.436	4.0489	3.5078	4.3733	4.3276	4.7232	2.5703	4.5505	5.1993	4.0393	4.4958	4.3005	4.0966	3.0853	2.5366	4.4246	5.1144	4.4337	4.311	4.0191	3.9775	2.8837	2.4954	4.1683	4.4812	4.5113	4.6538	4.202	3.9315	2.9761
104.956	104:57:21	3.5651	2.9223	4.1364	4.1605	3.4983	4.0316	4.5452	4.1675	3.8676	2.5647	3.8891	4.1153	3.4566	4.4682	4.6548	4.1631	3.8278	2.7489	3.4459	4.0832	3.5291	4.3812	4.3167	4.7029	2.5907	4.5773	5.2114	4.0722	4.5045	4.3102	4.1048	3.083	2.555	4.4667	5.137	4.4721	4.3351	4.0487	3.9951	2.8914	2.5022	4.1849	4.5036	4.5624	4.6795	4.2222	3.9496	2.9931
105.206	105:12:21	3.558	2.929	4.1541	4.1826	3.4995	4.0068	4.5441	4.1709	3.8684	2.5733	3.8888	4.1337	3.4513	4.4713	4.6657	4.1525	3.8223	2.7407	3.4508	4.0889	3.5142	4.3965	4.3076	4.6953	2.6005	4.605	5.268	4.1067	4.5261	4.3434	4.1244	3.0833	2.5499	4.4967	5.1802	4.4927	4.3463	4.078	4.0262	2.9214	2.4967	4.1878	4.5345	4.5754	4.7168	4.2389	3.9348	3.0136
105.456	105:27:22	3.5477	2.9373	4.1586	4.2105	3.5023	4.0439	4.5647	4.1664	3.8669	2.5795	3.8872	4.1705	3.4395	4.4825	4.678	4.1345	3.82	2.7546	3.4394	4.0752	3.5022	4.4	4.3514	4.6891	2.6013	4.6465	5.2957	4.1397	4.5635	4.3703	4.1731	3.1029	2.5495	4.5137	5.2505	4.5051	4.4129	4.0877	4.0551	2.9238	2.4882	4.1989	4.5516	4.5852	4.7688	4.2851	3.9957	3.022
105.706	105:42:22	3.5662	2.9357	4.2052	4.2195	3.5119	4.0483	4.5562	4.1402	3.8612	2.5653	3.8988	4.1981	3.4471	4.4836	4.6904	4.1264	3.809	2.7676	3.4596	4.1002	3.4945	4.3883	4.3752	4.7125	2.5741	4.681	5.3274	4.1776	4.6106	4.4635	4.195	3.1127	2.5342	4.5289	5.2624	4.5463	4.4211	4.11	4.0868	2.9338	2.4779	4.2098	4.5657	4.6586	4.8158	4.3354	4.0279	3.0232
105.956	105:57:23	3.5508	2.9461	4.2241	4.2428	3.4971	4.0367	4.5648	4.1588	3.8527	2.5626	3.9593	4.1826	3.4649	4.475	4.6957	4.1275	3.8122	2.7807	3.4459	4.1014	3.466	4.3735	4.3846	4.6964	2.5698	4.6974	5.3666	4.2266	4.649	4.4958	4.2066	3.1204	2.5421	4.5556	5.2969	4.5633	4.4457	4.1398	4.1184	2.9214	2.4674	4.2135	4.591	4.7013	4.8287	4.363	4.0436	3.0473
106.206	106:12:23	3.5432	2.9628	4.2092	4.2565	3.4819	4.014	4.5278	4.1857	3.8291	2.5683	3.964	4.1998	3.4678	4.5036	4.7191	4.1112	3.8058	2.7877	3.4296	4.1675	3.4693	4.3879	4.4168	4.6601	2.5617	4.7462	5.4236	4.2844	4.6748	4.5359	4.2266	3.0988	2.5548	4.5623	5.3605	4.5985	4.4776	4.1898	4.1243	2.9424	2.4493	4.2411	4.6423	4.7279	4.845	4.393	4.0901	3.0452
106.457	106:27:24	3.5441	2.945	4.2284	4.2347	3.4825	4.0189	4.5664	4.2005	3.8369	2.5889	3.9839	4.2359	3.4667	4.4933	4.7178	4.113	3.7965	2.7761	3.4363	4.1647	3.5052	4.3843	4.4429	4.6446	2.5566	4.7651	5.4676	4.3357	4.7125	4.561	4.2854	3.0972	2.575	4.5648	5.384	4.6341	4.5136	4.1952	4.1484	2.9247	2.4469	4.2581	4.6838	4.7771	4.8663	4.4205	4.0958	3.0761
106.706	106:42:23	3.5216	2.9413	4.2613	4.197	3.5216	4.0126	4.5692	4.1623	3.8675	2.5812	3.9947	4.2709	3.4575	4.5126	4.7442	4.1255	3.7544	2.7809	3.4643	4.1567	3.5484	4.3956	4.4426	4.6034	2.5561	4.7962	5.5329	4.3486	4.7286	4.615	4.342	3.1183	2.586	4.5994	5.4274	4.6762	4.5682	4.236	4.2053	2.937	2.44	4.2841	4.7033	4.8096	4.9371	4.4533	4.1377	3.0725
106.957	106:57:24	3.521	2.9584	4.2965	4.2393	3.5148	4.0308	4.5667	4.1665	3.8481	2.5854	3.9962	4.2719	3.4582	4.5658	4.7621	4.1222	3.7656	2.7934	3.4913	4.1736	3.5596	4.3927	4.4604	4.6012	2.5489	4.8166	5.5447	4.3797	4.7656	4.6413	4.3699	3.1081	2.5947	4.6455	5.469	4.7045	4.5826	4.2815	4.2405	2.9583	2.4221	4.2929	4.748	4.8447	4.9874	4.4641	4.1663	3.0784
107.207	107:12:24	3.5072	2.9696	4.3131	4.2722	3.5404	4.0381	4.564	4.1606	3.8308	2.6169	3.996	4.2907	3.4766	4.6014	4.778	4.099	3.783	2.8015	3.5171	4.1519	3.5508	4.4038	4.457	4.5891	2.5592	4.8315	5.5559	4.4166	4.8166	4.6693	4.3901	3.1374	2.6018	4.6536	5.5132	4.7458	4.6341	4.323	4.271	2.9808	2.4271	4.2837	4.7659	4.8837	5.0127	4.5171	4.1962	3.0967
107.457	107:27:25	3.509	2.9781	4.3351	4.2708	3.5118	4.0561	4.5753	4.1402	3.8199	2.6255	4.0108	4.2971	3.4725	4.6023	4.7459	4.1053	3.7878	2.8033	3.5521	4.1433	3.5201	4.4265	4.4754	4.5839	2.5448	4.8536	5.596	4.4722	4.8247	4.6882	4.4172	3.1358	2.5962	4.664	5.5575	4.7515	4.636	4.3247	4.2896	3.0091	2.4405	4.2931	4.7725	4.9157	5.0387	4.5773	4.2133	3.1188
107.707	107:42:25	3.5145	2.9833	4.3659	4.3037	3.5	4.0723	4.543	4.1551	3.8163	2.6295	4.0315	4.2918	3.4737	4.6219	4.7849	4.0924	3.7851	2.8211	3.5519	4.1606	3.5191	4.45	4.4915	4.6015	2.5359	4.8858	5.6312	4.4976	4.8435	4.7397	4.4474	3.1471	2.6148	4.7081	5.5648	4.8201	4.6658	4.3299	4.2931	3.0134	2.443	4.2988	4.8273	4.9435	5.0768	4.5813	4.2514	3.1252
107.957	107:57:26	3.5075	2.9947	4.3826	4.3127	3.5104	4.1015	4.5626	4.1766	3.8088	2.6265	4.0464	4.3103	3.4825	4.6203	4.8179	4.0891	3.7666	2.8508	3.5591	4.1756	3.5139	4.4603	4.5306	4.6057	2.529	4.8872	5.6789	4.5221	4.8736	4.7844	4.4749	3.1452	2.6337	4.723	5.5574	4.8586	4.6993	4.3693	4.3407	3.0309	2.4292	4.3159	4.8466	4.9985	5.1399	4.6009	4.3092	3.1279
108.207	108:12:26	3.487	2.9917	4.3897	4.3257	3.5262	4.0902	4.5732	4.1324	3.824	2.6472	4.0778	4.3188	3.514	4.6556	4.8509	4.0775	3.7665	2.8571	3.5717	4.1944	3.5348	4.5177	4.5603	4.6099	2.5342	4.9201	5.6876	4.555	4.9054	4.8253	4.5077	3.1578	2.6449	4.7754	5.5903	4.9151	4.7528	4.383	4.3418	3.0398	2.4396	4.3332	4.8713	5.0534	5.2046	4.6202	4.3688	3.1233
108.457	108:27:27	3.4765	2.9943	4.4278	4.3281	3.5047	4.0584	4.5308	4.1441	3.834	2.6563	4.0952	4.3368	3.5423	4.6712	4.8618	4.0813	3.7413	2.873	3.5715	4.1841	3.5663	4.5399	4.584	4.5849	2.535	4.9486	5.7186	4.5548	4.9221	4.8299	4.5319	3.1764	2.6658	4.8073	5.5863	4.9764	4.8045	4.436	4.3534	3.0592	2.4556	4.3802	4.9177	5.0987	5.2566	4.653	4.385	3.1554
108.707	108:42:27	3.4643	2.9895	4.381	4.3385	3.5088	4.0515	4.5375	4.1586	3.8418	2.6821	4.1293	4.3544	3.5721	4.7302	4.8872	4.0896	3.7549	2.8977	3.5925	4.1771	3.5719	4.5583	4.6001	4.5535	2.5299	4.9611	5.7547	4.5873	4.952	4.8522	4.5573	3.1683	2.6676	4.807	5.627	5.0223	4.852	4.455	4.3817	3.0866	2.4662	4.3959	4.9508	5.1237	5.2676	4.7157	4.3992	3.17
108.958	108:57:28	3.443	3.0049	4.3883	4.36	3.5127	4.0724	4.5578	4.1534	3.8327	2.6788	4.1372	4.3546	3.5746	4.7214	4.8758	4.0686	3.7596	2.8742	3.6242	4.1853	3.5697	4.5652	4.5887	4.5607	2.5414	4.9924	5.8089	4.6232	4.9823	4.8886	4.584	3.1789	2.6503	4.8424	5.6817	5.0639	4.8616	4.4735	4.4013	3.078	2.481	4.3934	4.9696	5.1372	5.3222	4.7515	4.4356	3.1927
109.208	109:12:28	3.4629	3.0202	4.4201	4.4005	3.5355	4.1053	4.5648	4.1888	3.823	2.6841	4.131	4.377	3.5719	4.7541	4.8983	4.0657	3.7456	2.8747	3.6397	4.2013	3.5755	4.5689	4.6131	4.5864	2.5374	5.0348	5.8206	4.6359	5.0045	4.9123	4.614	3.2055	2.6719	4.8872	5.7039	5.0998	4.8901	4.5427	4.4452	3.075	2.4936	4.3901	5.0039	5.1843	5.3604	4.8074	4.454	3.2233
109.458	109:27:29	3.4615	3.0373	4.4425	4.4316	3.5336	4.1165	4.5604	4.178	3.8128	2.6711	4.1605	4.3808	3.6015	4.7821	4.9225	4.0915	3.7422	2.9052	3.6675	4.1998	3.5927	4.5776	4.6196	4.5976	2.4989	5.0513	5.8271	4.681	5.0268	4.9322	4.6373	3.2221	2.6748	4.9023	5.7285	5.1179	4.9406	4.5642	4.4399	3.0827	2.5143	4.4074	5.0293	5.2237	5.3926	4.8531	4.477	3.2249
109.708	109:42:29	3.4542	3.0345	4.4815	4.4484	3.551	4.1413	4.5678	4.1731	3.8132	2.6946	4.1886	4.4315	3.6301	4.7884	4.9028	4.0733	3.733	2.9083	3.6712	4.2203	3.5891	4.601	4.6701	4.5924	2.4986	5.0701	5.8886	4.6987	5.0686	4.9672	4.6615	3.22	2.6868	4.8838	5.7232	5.1621	4.9718	4.5746	4.494	3.0831	2.5258	4.4274	5.0535	5.2733	5.3924	4.8786	4.4895	3.2593
109.958	109:57:30	3.4397	3.0556	4.503	4.4618	3.5162	4.1191	4.5778	4.1468	3.7938	2.7063	4.2124	4.4472	3.6174	4.7788	4.9373	4.071	3.741	2.9253	3.6659	4.2466	3.5963	4.6138	4.685	4.5887	2.5126	5.0947	5.9433	4.7194	5.1184	5.0213	4.7225	3.2289	2.7111	4.8875	5.7445	5.204	4.9894	4.5911	4.5334	3.0863	2.5259	4.4185	5.0821	5.3049	5.4416	4.8832	4.5295	3.2767
110.208	110:12:30	3.438	3.0868	4.4946	4.4866	3.55	4.1033	4.613	4.1776	3.7685	2.7115	4.2248	4.4407	3.6493	4.7885	4.9848	4.0749	3.7471	2.9328	3.6705	4.2676	3.6253	4.6421	4.6998	4.5733	2.4886	5.1134	5.9626	4.7704	5.153	5.0415	4.7504	3.2179	2.7151	4.8983	5.78	5.2351	5.0271	4.6363	4.5582	3.1013	2.5464	4.4231	5.1506	5.3423	5.4748	4.9307	4.5345	3.2822
110.459	110:27:31	3.4175	3.0946	4.5138	4.5071	3.5411	4.1051	4.6177	4.1745	3.7788	2.7233	4.2314	4.48	3.6647	4.8148	5.0083	4.0834	3.7578	2.9529	3.6712	4.2632	3.6429	4.6432	4.6905	4.5372	2.4912	5.1484	5.9728	4.8071	5.1883	5.1074	4.7867	3.2235	2.7093	4.8937	5.7944	5.2762	5.0667	4.6931	4.6063	3.1069	2.5588	4.4321	5.2016	5.3958	5.5192	4.9746	4.5729	3.2781
110.709	110:42:31	3.4096	3.1053	4.5526	4.5382	3.534	4.1274	4.6031	4.1852	3.775	2.7395	4.2453	4.4935	3.6757	4.844	5.0133	4.0787	3.7517	2.9611	3.6935	4.2554	3.6594	4.6678	4.7222	4.5165	2.4805	5.1531	5.9545	4.8043	5.1988	5.1318	4.8226	3.2287	2.7213	4.9085	5.7954	5.3053	5.0854	4.7155	4.6154	3.1049	2.5694	4.4408	5.2203	5.4467	5.56	4.9841	4.6041	3.301
110.959	110:57:32	3.4062	3.1292	4.5886	4.5677	3.5502	4.1144	4.619	4.165	3.7878	2.7474	4.2815	4.498	3.674	4.8436	5.0178	4.0592	3.7481	2.9756	3.7005	4.2632	3.6627	4.6801	4.7551	4.5114	2.4824	5.1686	5.9903	4.8117	5.2333	5.1593	4.8563	3.2347	2.7241	4.9279	5.8152	5.3493	5.1208	4.7604	4.6456	3.1301	2.5701	4.4454	5.2384	5.4934	5.581	5.0015	4.6455	3.3157
111.209	111:12:32	3.4153	3.1314	4.6172	4.6126	3.5608	4.144	4.6226	4.1634	3.7945	2.7398	4.305	4.486	3.6561	4.8328	5.0249	4.0696	3.7502	2.9896	3.7181	4.2751	3.6624	4.6614	4.7605	4.5023	2.4881	5.1957	6.0125	4.8536	5.2891	5.1914	4.8925	3.2386	2.7361	4.9351	5.8456	5.3746	5.1853	4.7619	4.6564	3.1363	2.5954	4.4526	5.2785	5.5219	5.6183	5.0481	4.6671	3.2976
111.459	111:27:33	3.4238	3.1586	4.6335	4.6138	3.5871	4.1775	4.6133	4.1718	3.7628	2.7454	4.3733	4.519	3.6601	4.8441	5.0276	4.1019	3.744	2.9985	3.728	4.2988	3.6813	4.6826	4.7798	4.5211	2.4979	5.2285	6.0378	4.888	5.3197	5.2356	4.9118	3.2511	2.7281	4.9452	5.8695	5.4145	5.1989	4.7815	4.6955	3.146	2.6018	4.4312	5.2787	5.5556	5.6604	5.0664	4.6689	3.3033
111.709	111:42:33	3.4115	3.1656	4.619	4.61	3.5742	4.1753	4.6285	4.1734	3.7294	2.773	4.3768	4.5243	3.7071	4.843	5.0054	4.0731	3.7297	3.0144	3.7453	4.3113	3.7178	4.6912	4.7591	4.523	2.4979	5.2353	6.0418	4.9254	5.3193	5.2763	4.9417	3.2536	2.7523	4.956	5.8757	5.4577	5.2243	4.8076	4.7457	3.1255	2.6064	4.4287	5.2731	5.5746	5.6874	5.0963	4.7017	3.3179
111.959	111:57:34	3.4015	3.1655	4.653	4.6022	3.601	4.2029	4.6373	4.164	3.7366	2.7819	4.3884	4.539	3.7488	4.8624	5.013	4.0635	3.717	3.0328	3.7185	4.3446	3.7599	4.7153	4.7608	4.4875	2.5138	5.2488	6.0563	4.9734	5.3385	5.3198	4.9595	3.2666	2.7578	4.9444	5.8954	5.4917	5.2806	4.8218	4.7497	3.1353	2.6098	4.4241	5.2928	5.6239	5.7227	5.1167	4.7165	3.3308
112.209	112:12:34	3.3886	3.1728	4.6846	4.5971	3.6355	4.226	4.6468	4.1291	3.7565	2.8033	4.4259	4.5689	3.7631	4.8965	5.0466	4.0554	3.6829	3.038	3.7327	4.3621	3.7681	4.7293	4.7629	4.47	2.5178	5.2695	6.0714	4.9809	5.3712	5.3163	4.9865	3.2596	2.7674	4.9564	5.8906	5.5257	5.2832	4.8388	4.7814	3.1305	2.6163	4.4443	5.3108	5.6395	5.7645	5.1521	4.7365	3.3273
112.46	112:27:35	3.379	3.1714	4.692	4.6047	3.6282	4.2543	4.6388	4.1125	3.7424	2.806	4.416	4.5871	3.8028	4.9066	5.06	4.0527	3.6648	3.0537	3.7487	4.3739	3.7763	4.7049	4.7777	4.4936	2.5332	5.2607	6.071	4.9997	5.4014	5.3511	5.0117	3.231	2.7838	4.9752	5.9027	5.5647	5.3182	4.8992	4.8079	3.1545	2.6245	4.4261	5.3273	5.6537	5.8034	5.1865	4.7774	3.3279
112.71	112:42:35	3.3596	3.1583	4.7508	4.6304	3.622	4.2703	4.6453	4.0954	3.7506	2.8046	4.4432	4.5922	3.7901	4.9547	5.0194	4.0674	3.6702	3.0729	3.7171	4.3869	3.8199	4.7048	4.8011	4.503	2.5127	5.2492	6.0922	5.0558	5.4335	5.3837	5.0301	3.2229	2.7863	4.9845	5.9309	5.6177	5.3612	4.9208	4.8289	3.1947	2.6402	4.4134	5.3567	5.6542	5.8242	5.2055	4.8023	3.3388
112.96	112:57:36	3.3692	3.1498	4.7655	4.6687	3.6508	4.2723	4.6637	4.1084	3.7566	2.8151	4.4349	4.608	3.7945	4.9741	5.0619	4.088	3.6665	3.093	3.7341	4.4001	3.843	4.7201	4.7796	4.5052	2.528	5.2692	6.1436	5.127	5.4614	5.4465	5.0635	3.2243	2.814	4.9751	5.9545	5.6453	5.4073	4.9393	4.8591	3.1908	2.6531	4.4112	5.3828	5.6816	5.8688	5.2312	4.834	3.362
113.21	113:12:36	3.3522	3.1574	4.7681	4.6876	3.693	4.2785	4.627	4.1111	3.7513	2.8401	4.4581	4.6147	3.8352	4.962	5.0936	4.057	3.6843	3.1095	3.7629	4.4078	3.8552	4.7308	4.771	4.5173	2.5316	5.2692	6.1388	5.1472	5.4805	5.4756	5.0868	3.2146	2.8324	5.0028	5.9574	5.6642	5.4719	4.9575	4.8952	3.1816	2.6532	4.4071	5.3843	5.7035	5.9022	5.2905	4.8603	3.3819
113.46	113:27:37	3.348	3.2004	4.7596	4.7159	3.7022	4.3191	4.6265	4.0796	3.7359	2.8393	4.4995	4.6439	3.8452	4.989	5.1118	4.0606	3.678	3.1148	3.7626	4.4042	3.8712	4.7291	4.754	4.5072	2.5556	5.2498	6.1445	5.1675	5.5224	5.4732	5.1172	3.2058	2.8392	5.01	5.9435	5.756	5.5331	4.9946	4.9363	3.1944	2.6623	4.4107	5.4227	5.7426	5.927	5.3313	4.8939	3.3487
113.71	113:42:37	3.3337	3.2195	4.7737	4.7005	3.7295	4.3271	4.6229	4.0929	3.7144	2.8548	4.5134	4.6492	3.8607	4.9862	5.1139	4.055	3.6396	3.1341	3.7853	4.4192	3.8857	4.741	4.7562	4.4768	2.5786	5.2424	6.1638	5.2028	5.5545	5.4868	5.1403	3.196	2.8598	5.0044	5.9577	5.7641	5.5469	5.0212	4.9563	3.1945	2.6937	4.4229	5.4021	5.7503	5.9558	5.3459	4.9131	3.3402
113.961	113:57:38	3.3258	3.2062	4.7887	4.6829	3.7448	4.3249	4.6517	4.0671	3.7153	2.8955	4.5024	4.6526	3.9023	4.9609	5.1075	4.0574	3.6218	3.143	3.81	4.425	3.8929	4.7403	4.75	4.4804	2.5976	5.2624	6.1854	5.2193	5.5678	5.532	5.1755	3.2134	2.8611	5.0019	5.9714	5.7692	5.5762	5.0561	4.9899	3.1874	2.7112	4.4006	5.4132	5.7758	5.9925	5.388	4.9302	3.3338
114.211	114:12:38	3.3248	3.2017	4.8089	4.6761	3.7604	4.3416	4.6275	4.044	3.706	2.9089	4.5208	4.6504	3.9116	4.9916	5.1001	4.0694	3.6043	3.1544	3.8006	4.4236	3.9231	4.7419	4.7522	4.4818	2.5939	5.2631	6.1914	5.2667	5.599	5.5641	5.2213	3.2228	2.8658	5.0063	5.9676	5.7987	5.6186	5.0723	5.0265	3.2007	2.7218	4.3904	5.446	5.7963	6.0153	5.4203	4.9791	3.304
114.461	114:27:39	3.3147	3.2089	4.8315	4.6955	3.7876	4.3652	4.6451	4.0417	3.6955	2.9083	4.5451	4.6772	3.932	5.0054	5.1469	4.0731	3.6006	3.1664	3.7984	4.4375	3.9526	4.756	4.7468	4.4778	2.6049	5.273	6.2024	5.2855	5.62	5.6136	5.2304	3.2311	2.8655	5.004	5.9766	5.8536	5.6555	5.1037	5.0319	3.209	2.722	4.3907	5.4152	5.8241	6.025	5.4563	5.0002	3.2946
114.711	114:42:39	3.3117	3.2198	4.8365	4.7123	3.8146	4.3571	4.6628	4.0679	3.6901	2.916	4.5828	4.6685	3.9509	5.0121	5.1659	4.0721	3.599	3.1882	3.7982	4.4447	3.9842	4.8159	4.7287	4.4734	2.6207	5.2892	6.2046	5.3089	5.6537	5.6126	5.2564	3.243	2.8625	5.0154	5.9898	5.8737	5.6744	5.126	5.0539	3.26	2.7398	4.3818	5.4269	5.8188	6.0571	5.4976	5.023	3.2789
114.961	114:57:40	3.2954	3.2196	4.8191	4.7282	3.8316	4.3475	4.6842	4.0811	3.6703	2.9434	4.5882	4.6739	3.9531	5.012	5.1785	4.0417	3.5633	3.1944	3.7822	4.4271	4.0094	4.8489	4.7217	4.492	2.6309	5.2797	6.202	5.3682	5.682	5.6515	5.2839	3.2594	2.8757	5.0058	6.0033	5.8837	5.7102	5.1672	5.0707	3.263	2.7478	4.3825	5.414	5.8605	6.0668	5.5297	5.0676	3.267
115.211	115:12:40	3.2717	3.2402	4.8306	4.757	3.8574	4.3825	4.6882	4.0838	3.6445	2.9439	4.6011	4.6574	3.9327	5.0436	5.1579	4.0645	3.5549	3.2269	3.7866	4.4439	4.006	4.8731	4.6923	4.4731	2.6466	5.3011	6.2043	5.3909	5.7395	5.6959	5.3026	3.2828	2.8801	5.0085	6.007	5.9021	5.7602	5.1786	5.0914	3.2743	2.7528	4.3759	5.4407	5.8982	6.0886	5.521	5.066	3.2544
115.461	115:27:41	3.2686	3.2492	4.8543	4.7419	3.8683	4.3843	4.7051	4.0812	3.6436	2.9573	4.6024	4.6768	3.9911	5.0095	5.1574	4.0802	3.541	3.2411	3.7833	4.4751	4.0119	4.8677	4.7067	4.419	2.6361	5.2967	6.2188	5.4155	5.7605	5.7069	5.3252	3.3091	2.9039	5.0192	5.995	5.9508	5.7979	5.2069	5.1428	3.3012	2.7776	4.3872	5.459	5.9192	6.124	5.531	5.1119	3.225
115.711	115:42:41	3.26	3.2695	4.8579	4.735	3.8995	4.4	4.7012	4.0788	3.6352	2.9687	4.5888	4.649	4.0192	5.0242	5.1732	4.0718	3.5466	3.2433	3.7953	4.4732	4.0549	4.8807	4.7212	4.4282	2.6362	5.2997	6.1817	5.4427	5.7877	5.7634	5.3493	3.3382	2.9067	5.0055	6.0122	5.9725	5.8111	5.2287	5.1601	3.3324	2.7939	4.3839	5.4732	5.9596	6.1531	5.5472	5.1337	3.2342
115.962	115:57:42	3.2731	3.2728	4.8478	4.7577	3.9156	4.3937	4.6959	4.0727	3.6367	2.978	4.6101	4.6595	4.0634	5.0402	5.171	4.0924	3.5371	3.2374	3.788	4.4816	4.0735	4.8826	4.7086	4.4044	2.6264	5.3216	6.1994	5.4532	5.8043	5.7993	5.3657	3.3564	2.9342	5.0193	6.0276	5.9992	5.8623	5.2478	5.1608	3.3541	2.8168	4.3808	5.486	5.9608	6.154	5.5719	5.1476	3.2271
116.212	116:12:42	3.277	3.306	4.8136	4.7498	3.908	4.4209	4.7006	4.0805	3.6166	3.0119	4.6018	4.6625	4.0619	5.0409	5.1654	4.086	3.5197	3.2476	3.82	4.473	4.0923	4.8729	4.6868	4.3986	2.6323	5.3332	6.2117	5.4852	5.8255	5.8136	5.3778	3.3818	2.9308	5.0199	6.0619	6.0042	5.8827	5.2616	5.166	3.3561	2.8165	4.3838	5.4935	5.966	6.1476	5.5759	5.1538	3.2377
116.462	116:27:43	3.2678	3.3268	4.7864	4.7537	3.9392	4.4531	4.7143	4.0524	3.5823	3.0282	4.6281	4.643	4.0969	5.0332	5.1567	4.0673	3.4974	3.2629	3.8068	4.505	4.1232	4.8871	4.6465	4.4151	2.6368	5.3168	6.2162	5.4866	5.8511	5.8306	5.367	3.4124	2.9481	5.024	6.0617	6.0123	5.9135	5.2642	5.1933	3.3785	2.8264	4.3657	5.5007	5.9948	6.1716	5.5708	5.1592	3.2357
116.712	116:42:43	3.2615	3.3261	4.778	4.7432	3.9865	4.4665	4.7015	4.0191	3.5803	3.0458	4.6237	4.6789	4.1459	5.0658	5.1898	4.0536	3.5136	3.2703	3.8113	4.4861	4.1543	4.8487	4.6451	4.4281	2.6524	5.3189	6.2277	5.5341	5.8774	5.8612	5.3787	3.4127	2.9741	5.0275	6.0922	6.0222	5.9448	5.2982	5.1792	3.3687	2.846	4.3935	5.5126	6.0345	6.1498	5.5933	5.1576	3.2551
116.962	116:57:44	3.2376	3.3398	4.7717	4.7545	3.9813	4.4599	4.6934	4.0285	3.587	3.0634	4.6262	4.6754	4.1479	5.0778	5.1744	4.0527	3.514	3.2719	3.7886	4.487	4.1552	4.8541	4.6136	4.4382	2.6452	5.3145	6.2496	5.5449	5.9039	5.8808	5.4127	3.443	2.9924	5.0235	6.0855	6.0577	5.9592	5.3324	5.2033	3.3727	2.8404	4.3938	5.4972	6.07	6.1347	5.631	5.1879	3.243
117.212	117:12:44	3.2228	3.3288	4.7266	4.7316	3.9501	4.4227	4.6936	4.0426	3.5776	3.0733	4.6164	4.6789	4.1625	5.0691	5.1847	4.0441	3.5022	3.2764	3.8098	4.4812	4.1908	4.8352	4.5996	4.4437	2.6539	5.3338	6.2245	5.5639	5.9364	5.8792	5.4154	3.4853	3.0064	5.0059	6.0773	6.079	5.9797	5.3312	5.2084	3.3516	2.8445	4.3879	5.5078	6.0451	6.1707	5.6436	5.2146	3.2566
117.463	117:27:45	3.2027	3.3178	4.7407	4.7329	3.9543	4.4309	4.6681	4.0389	3.5833	3.1004	4.5766	4.6764	4.174	5.0654	5.1513	4.0401	3.5078	3.2974	3.8114	4.4629	4.2289	4.8251	4.5614	4.4453	2.6595	5.3376	6.2188	5.5586	5.9398	5.8919	5.408	3.4933	3.0248	5.0052	6.0797	6.0906	6.019	5.3418	5.2351	3.3609	2.8478	4.3817	5.5169	6.0722	6.1791	5.6793	5.1981	3.2778
117.713	117:42:45	3.1822	3.3493	4.6943	4.6808	3.9415	4.407	4.6536	4.0248	3.5706	3.1111	4.5671	4.6884	4.1817	5.0508	5.1451	4.0553	3.4727	3.3193	3.806	4.4592	4.2537	4.8151	4.5554	4.4418	2.6577	5.3399	6.2266	5.5893	5.9356	5.8851	5.412	3.5005	3.0273	5.0254	6.0889	6.0984	6.0707	5.4077	5.2702	3.3737	2.8358	4.3763	5.5149	6.0795	6.1832	5.6613	5.216	3.3061
117.963	117:57:46	3.1615	3.3609	4.6639	4.6793	3.9406	4.3749	4.6578	4.0535	3.5468	3.1107	4.5837	4.6633	4.1948	5.054	5.1525	4.044	3.443	3.3161	3.7845	4.4643	4.2613	4.8042	4.5485	4.4263	2.6694	5.3152	6.2261	5.5916	5.9421	5.9282	5.4138	3.5292	3.0357	5.0217	6.1029	6.1042	6.0943	5.4298	5.285	3.3942	2.8245	4.3643	5.5202	6.0819	6.1944	5.6605	5.1962	3.3145
118.213	118:12:46	3.1546	3.3754	4.6687	4.6335	3.948	4.3861	4.6527	4.0332	3.5428	3.1054	4.6029	4.6765	4.1943	5.0839	5.1348	4.054	3.4371	3.3069	3.782	4.4399	4.258	4.7947	4.5117	4.4218	2.6727	5.3323	6.2554	5.6087	5.9747	5.9569	5.4598	3.5578	3.0303	5.0116	6.0863	6.1135	6.1327	5.4314	5.3192	3.3996	2.8422	4.3755	5.5228	6.1016	6.2114	5.6903	5.1862	3.3446
118.463	118:27:47	3.1397	3.3578	4.6578	4.5812	3.9552	4.3744	4.6437	4.0434	3.5269	3.1159	4.6056	4.6447	4.2144	5.1088	5.1478	4.015	3.4049	3.3264	3.7455	4.4399	4.2744	4.7988	4.4638	4.4228	2.6783	5.3158	6.246	5.6403	5.9623	5.9549	5.4551	3.5674	3.0192	5.0236	6.0997	6.1357	6.1518	5.4365	5.3274	3.395	2.8496	4.3483	5.5277	6.1357	6.2338	5.7167	5.2048	3.353
118.713	118:42:47	3.1211	3.3567	4.6192	4.5736	3.9581	4.3615	4.6241	4.0335	3.5299	3.1225	4.5585	4.6293	4.2772	5.0974	5.1486	4.018	3.3934	3.3256	3.721	4.4164	4.2978	4.7543	4.4239	4.3951	2.6734	5.3141	6.2589	5.6567	5.9436	5.9791	5.4407	3.5977	3.0147	5.0335	6.0872	6.1582	6.1754	5.4715	5.3399	3.4004	2.8343	4.3325	5.5359	6.11	6.2369	5.7383	5.2051	3.3801
118.963	118:57:48	3.0997	3.3598	4.5799	4.5306	3.983	4.3388	4.607	4.0308	3.5096	3.1289	4.527	4.6199	4.2664	5.0792	5.1283	4.0171	3.3762	3.3105	3.7305	4.3931	4.3014	4.7178	4.3554	4.4079	2.6954	5.3069	6.2603	5.6728	5.9479	5.9794	5.432	3.6144	3.0197	5.0186	6.0964	6.1481	6.1936	5.4978	5.342	3.4008	2.8476	4.3209	5.5455	6.1166	6.2442	5.7571	5.1962	3.3791
119.213	119:12:48	3.0894	3.361	4.5671	4.5064	3.9923	4.3344	4.6017	4.0104	3.5066	3.1558	4.4908	4.5903	4.2933	5.0855	5.1223	4.0083	3.3553	3.334	3.7168	4.3407	4.3227	4.7077	4.3388	4.4238	2.7096	5.3135	6.2692	5.6751	5.966	5.9963	5.4398	3.6436	3.0105	5.0107	6.117	6.1687	6.195	5.5387	5.3371	3.4144	2.856	4.305	5.5505	6.1478	6.2508	5.7378	5.222	3.39
119.464	119:27:49	3.0605	3.3792	4.5454	4.4647	4.0095	4.3458	4.597	3.9708	3.5126	3.1603	4.461	4.5613	4.2967	5.0932	5.0667	3.9801	3.3181	3.3388	3.6937	4.3432	4.3246	4.6817	4.2998	4.4022	2.7304	5.289	6.2715	5.7064	5.9675	6.002	5.4516	3.6635	3.0125	5.0011	6.1373	6.1626	6.2109	5.5585	5.3564	3.4033	2.8376	4.2969	5.5457	6.1453	6.2389	5.7417	5.2249	3.404
119.714	119:42:49	3.0414	3.3855	4.5233	4.4385	4.0063	4.3327	4.5809	3.9592	3.494	3.1626	4.4441	4.5271	4.2902	5.0662	5.0423	3.9929	3.293	3.3185	3.6736	4.3166	4.3234	4.6581	4.2294	4.4054	2.7153	5.2791	6.2752	5.73	5.9699	6.0313	5.4631	3.6991	2.9883	4.9838	6.1115	6.1726	6.2005	5.5643	5.3622	3.4099	2.8519	4.308	5.5439	6.1442	6.2565	5.7522	5.2199	3.4104
119.964	119:57:50	3.0442	3.3659	4.4817	4.3945	3.9964	4.3044	4.5498	3.9323	3.4661	3.155	4.4239	4.4807	4.2975	5.0385	5.0191	3.9776	3.2774	3.3082	3.6652	4.2964	4.3005	4.6314	4.2123	4.3865	2.7132	5.2792	6.315	5.7267	5.9476	6.0458	5.5037	3.7086	2.9837	4.9818	6.1146	6.2043	6.2233	5.5799	5.3672	3.419	2.8576	4.2937	5.536	6.1729	6.2892	5.7655	5.2222	3.4299
120.214	120:12:50	3.0125	3.3435	4.4471	4.3353	4.0048	4.2712	4.5377	3.888	3.4495	3.1684	4.3958	4.4765	4.3352	5.0306	5.014	3.9735	3.2694	3.3176	3.6509	4.2789	4.2931	4.5891	4.1568	4.3697	2.7242	5.2893	6.3186	5.74	5.9681	6.0577	5.5244	3.718	2.9714	4.9695	6.1172	6.2095	6.2229	5.6138	5.3663	3.4232	2.862	4.2787	5.5115	6.1966	6.3046	5.8046	5.2656	3.4487
120.464	120:27:51	2.9902	3.3397	4.4086	4.3194	4.0028	4.2691	4.5307	3.8619	3.4412	3.1556	4.3557	4.4264	4.3362	5.037	4.9977	3.9506	3.2368	3.2837	3.6357	4.2913	4.318	4.583	4.1101	4.3755	2.7478	5.3019	6.309	5.7257	5.9803	6.0583	5.5296	3.7224	2.9856	4.9509	6.0945	6.2265	6.2616	5.624	5.3844	3.4301	2.8828	4.2553	5.5217	6.2163	6.2926	5.8128	5.2656	3.4479
120.714	120:42:51	2.988	3.3127	4.3632	4.2596	4.007	4.2556	4.5292	3.8093	3.435	3.1563	4.3019	4.389	4.3374	5.0195	4.9747	3.9162	3.2094	3.2645	3.6	4.2859	4.3094	4.5415	4.0762	4.3565	2.7522	5.2695	6.2978	5.721	6.0087	6.0697	5.538	3.7252	2.9964	4.941	6.0975	6.2506	6.253	5.648	5.3875	3.4459	2.9015	4.2454	5.5148	6.2387	6.299	5.8292	5.2729	3.4533
120.964	120:57:52	2.9589	3.29	4.3372	4.2212	4.0193	4.2233	4.495	3.7967	3.4209	3.1698	4.2726	4.3578	4.3342	4.9912	4.942	3.8912	3.193	3.2421	3.5526	4.2726	4.3073	4.5033	4.0057	4.3221	2.7581	5.2593	6.2812	5.748	5.9843	6.0795	5.5214	3.7056	3.0007	4.9444	6.1061	6.2285	6.2644	5.6504	5.43	3.4545	2.9072	4.2289	5.5191	6.2447	6.3213	5.8273	5.2978	3.4635
121.214	121:12:52	2.9315	3.2713	4.3017	4.1909	4.0196	4.2142	4.4771	3.7496	3.4216	3.1686	4.2362	4.3035	4.2973	4.9861	4.9669	3.9013	3.1858	3.245	3.5187	4.2651	4.3132	4.4652	3.9373	4.3147	2.7758	5.2543	6.2915	5.7553	5.9713	6.0689	5.5318	3.7076	3.0033	4.9363	6.0938	6.2331	6.2974	5.6355	5.4476	3.4535	2.9049	4.2163	5.4797	6.265	6.323	5.8016	5.2992	3.4982
121.465	121:27:53	2.8991	3.2465	4.2386	4.1489	4.0536	4.1771	4.4018	3.7216	3.3776	3.1658	4.189	4.2523	4.2951	4.949	4.9371	3.8901	3.1494	3.2134	3.4883	4.2282	4.2665	4.4015	3.8916	4.2995	2.7786	5.2556	6.3044	5.7689	5.9621	6.0862	5.5181	3.6922	3.0028	4.9325	6.1063	6.225	6.297	5.6657	5.467	3.461	2.9266	4.2095	5.4713	6.2925	6.3221	5.807	5.3232	3.491
121.715	121:42:53	2.8748	3.2281	4.1986	4.0972	4.0086	4.1717	4.3769	3.6871	3.3797	3.137	4.1604	4.235	4.2836	4.926	4.9157	3.856	3.1105	3.1807	3.4382	4.1986	4.2365	4.371	3.8261	4.2725	2.7826	5.2576	6.321	5.7964	5.9757	6.1158	5.5027	3.7093	3.0078	4.9072	6.1143	6.2426	6.2723	5.6692	5.498	3.4628	2.9307	4.214	5.4824	6.2825	6.3087	5.8282	5.3443	3.4995
121.965	121:57:54	2.8568	3.2234	4.1649	4.0598	3.9899	4.1552	4.3304	3.6616	3.3669	3.1328	4.1052	4.1759	4.2819	4.8858	4.8776	3.8468	3.102	3.1669	3.392	4.1729	4.2005	4.3669	3.7659	4.2602	2.7778	5.2568	6.3146	5.8256	5.9673	6.0881	5.5253	3.7088	3.0115	4.9002	6.1291	6.2553	6.2748	5.6741	5.5201	3.4695	2.9297	4.1967	5.4574	6.2857	6.3176	5.832	5.3368	3.4811
122.215	122:12:54	2.8319	3.1959	4.1269	4.0245	4.0109	4.1327	4.2903	3.6504	3.3523	3.1084	4.0496	4.1641	4.295	4.8565	4.8221	3.8537	3.0765	3.1635	3.3605	4.1301	4.1819	4.3156	3.7214	4.2523	2.769	5.2669	6.3094	5.8261	6.0114	6.1125	5.5315	3.6938	2.9996	4.8961	6.126	6.2549	6.297	5.6757	5.5053	3.4995	2.9372	4.1901	5.4596	6.3138	6.3185	5.8408	5.3505	3.4989
122.465	122:27:55	2.8209	3.1809	4.0775	3.9844	3.9887	4.1059	4.2554	3.6458	3.335	3.0918	4.0395	4.1149	4.2978	4.8246	4.7732	3.8435	3.0593	3.1445	3.3413	4.0865	4.1814	4.2766	3.682	4.2232	2.7708	5.2664	6.3066	5.8507	5.9878	6.1323	5.5339	3.6876	3.0091	4.8922	6.1187	6.2768	6.3211	5.7051	5.4971	3.5	2.939	4.1852	5.4677	6.3355	6.2801	5.8143	5.3725	3.5003
122.716	122:42:56	2.8042	3.1748	4.041	3.956	3.9884	4.0732	4.2379	3.6158	3.3146	3.0453	4.02	4.0963	4.2959	4.7949	4.7232	3.8347	3.0277	3.1058	3.2921	4.0461	4.1489	4.2161	3.641	4.2196	2.7796	5.2827	6.2965	5.8715	5.9814	6.1721	5.5478	3.6915	3.0147	4.8796	6.1376	6.2954	6.3614	5.7086	5.5101	3.521	2.9423	4.1618	5.4624	6.3339	6.3045	5.8598	5.3649	3.5258
122.966	122:57:57	2.7687	3.1846	4.0208	3.9102	3.9735	4.0289	4.1956	3.5684	3.283	3.0162	3.9839	4.0714	4.2947	4.7528	4.7215	3.8126	2.9737	3.0728	3.2539	4.0358	4.1086	4.1715	3.5808	4.1775	2.7667	5.2778	6.3058	5.8649	5.9832	6.172	5.5666	3.685	3.0365	4.8876	6.1241	6.3128	6.376	5.7147	5.5267	3.5328	2.9347	4.1732	5.4737	6.3261	6.299	5.8911	5.3925	3.5268
123.216	123:12:57	2.7298	3.1608	3.9737	3.8715	3.9367	4.0102	4.1672	3.5339	3.2665	2.9852	3.9183	4.0226	4.285	4.7223	4.6673	3.8193	2.9504	3.0328	3.256	4.0018	4.0966	4.1549	3.5189	4.1793	2.7665	5.2609	6.3054	5.8691	5.9897	6.1908	5.582	3.6832	3.0415	4.8787	6.1193	6.3319	6.3804	5.7272	5.5355	3.5492	2.9406	4.1767	5.4758	6.3621	6.3091	5.8758	5.3975	3.5264
123.466	123:27:58	2.6969	3.148	3.9425	3.8418	3.9161	3.9814	4.1204	3.5063	3.2283	2.9643	3.8745	3.9846	4.2638	4.7109	4.6328	3.789	2.929	3.011	3.2249	3.9435	4.0688	4.1031	3.4966	4.18	2.7686	5.2528	6.3065	5.8741	6.0127	6.1991	5.5891	3.6766	3.0416	4.8637	6.1002	6.348	6.3981	5.7326	5.5548	3.5576	2.9529	4.1683	5.475	6.3785	6.3291	5.8811	5.4077	3.5357
123.716	123:42:58	2.6707	3.1133	3.8994	3.7779	3.8895	3.9412	4.063	3.4883	3.2152	2.9283	3.847	3.9191	4.2492	4.6638	4.5886	3.7656	2.897	2.9672	3.2	3.9057	4.0628	4.075	3.4598	4.1926	2.7667	5.2409	6.3039	5.856	6.0158	6.207	5.6086	3.6844	3.0557	4.8545	6.0892	6.3652	6.4048	5.7353	5.5728	3.565	2.9606	4.1692	5.4754	6.3795	6.3355	5.8763	5.3901	3.5234
123.966	123:57:59	2.6514	3.0888	3.857	3.7432	3.8334	3.9289	4.0607	3.4802	3.1936	2.8892	3.8123	3.8692	4.225	4.6213	4.5534	3.737	2.8521	2.9341	3.1666	3.8737	4.0273	4.0178	3.3797	4.1842	2.7675	5.2393	6.3037	5.8904	6.0304	6.184	5.5862	3.6929	3.0676	4.8309	6.0953	6.3748	6.4118	5.7532	5.5783	3.567	2.9599	4.1563	5.4799	6.4083	6.3319	5.8774	5.395	3.529
124.216	124:12:59	2.6331	3.0636	3.808	3.6797	3.8127	3.8936	4.0335	3.4487	3.1568	2.8619	3.7728	3.8096	4.1769	4.5736	4.504	3.7186	2.8227	2.8951	3.1109	3.8059	4.0144	3.9819	3.3419	4.1292	2.767	5.2349	6.2708	5.9219	6.0233	6.2053	5.6008	3.7038	3.0682	4.8245	6.0905	6.3802	6.411	5.7554	5.6005	3.5769	2.9598	4.1657	5.4493	6.4106	6.3321	5.8879	5.4143	3.5257
124.467	124:28:00	2.6043	3.0557	3.7618	3.6553	3.7972	3.8255	3.9958	3.4054	3.1435	2.8498	3.7333	3.7509	4.1511	4.5233	4.456	3.6862	2.781	2.8565	3.0445	3.782	3.9644	3.9088	3.2839	4.1238	2.7774	5.2401	6.2799	5.9114	6.0252	6.2474	5.609	3.679	3.0644	4.8238	6.0809	6.3629	6.433	5.755	5.5887	3.5548	2.9622	4.1489	5.4599	6.4144	6.3575	5.903	5.4336	3.5418
124.717	124:43:00	2.5898	3.044	3.6999	3.6115	3.775	3.7965	3.9624	3.3579	3.1209	2.8175	3.6994	3.7153	4.1534	4.5024	4.4077	3.6862	2.7471	2.8396	3.011	3.7472	3.9252	3.8629	3.2338	4.1147	2.7877	5.2411	6.2799	5.9253	6.03	6.2366	5.6315	3.7163	3.075	4.8207	6.1151	6.3656	6.4802	5.7882	5.6177	3.5627	2.9586	4.1547	5.4686	6.3861	6.3456	5.9177	5.4277	3.5481
124.967	124:58:01	2.558	2.9755	3.6714	3.5457	3.743	3.7793	3.9281	3.3348	3.0915	2.7823	3.6523	3.6837	4.1396	4.4583	4.3678	3.6605	2.7088	2.8254	2.9822	3.7048	3.895	3.8155	3.2035	4.0928	2.8132	5.225	6.2773	5.9444	6.0245	6.2354	5.6173	3.7045	3.077	4.8369	6.114	6.4214	6.4671	5.8029	5.6046	3.5502	2.9551	4.1628	5.4689	6.3714	6.3618	5.9207	5.4379	3.5422
125.217	125:13:01	2.5297	2.9506	3.6239	3.4813	3.7012	3.7325	3.8957	3.3026	3.0711	2.762	3.6028	3.628	4.1037	4.3868	4.3045	3.6348	2.6694	2.7935	2.9299	3.6737	3.8461	3.7869	3.148	4.0815	2.8372	5.2097	6.2426	5.937	6.0397	6.2689	5.6286	3.7475	3.0742	4.8243	6.1081	6.3787	6.4622	5.802	5.6357	3.5375	2.9864	4.1352	5.4507	6.4036	6.3639	5.9322	5.4437	3.537
125.467	125:28:02	2.4991	2.9444	3.5875	3.4439	3.7	3.7004	3.8317	3.2589	3.0342	2.7304	3.5721	3.5755	4.0777	4.3429	4.2617	3.6031	2.6409	2.7609	2.8947	3.6328	3.8396	3.7481	3.0984	4.0549	2.8267	5.2248	6.2463	5.9326	6.0272	6.2816	5.6272	3.7359	3.0578	4.8244	6.0998	6.3968	6.4436	5.8136	5.6451	3.5378	3.0071	4.1278	5.4435	6.4087	6.3461	5.9519	5.4423	3.5349
125.717	125:43:02	2.4516	2.9176	3.5407	3.4014	3.638	3.6847	3.806	3.2166	3.0125	2.692	3.5372	3.5282	4.0671	4.3257	4.2012	3.5655	2.6122	2.7335	2.8619	3.5936	3.7946	3.7077	3.0533	4.0447	2.8172	5.2117	6.2635	5.963	6.0192	6.2838	5.6327	3.751	3.0652	4.8197	6.0962	6.4012	6.4637	5.8087	5.6442	3.5403	3.0022	4.1176	5.4364	6.4136	6.3496	5.9778	5.4738	3.5361
125.968	125:58:03	2.4391	2.8993	3.4824	3.3586	3.5806	3.6513	3.7562	3.1687	2.9905	2.6596	3.4915	3.4915	4.0507	4.2865	4.1981	3.5404	2.5746	2.6983	2.8405	3.5707	3.7547	3.6786	3.0022	4.0167	2.8177	5.2078	6.2449	5.968	6.0356	6.2956	5.6308	3.7433	3.0722	4.803	6.1021	6.3991	6.453	5.8059	5.6454	3.5554	3.0171	4.1088	5.4324	6.4195	6.3837	5.9615	5.4818	3.549
126.218	126:13:03	2.3986	2.8817	3.4487	3.3081	3.5437	3.625	3.7214	3.1275	2.9603	2.6342	3.4507	3.4559	4.023	4.2337	4.1177	3.5149	2.5376	2.672	2.8071	3.5498	3.7308	3.6354	2.9501	3.985	2.8239	5.2042	6.2231	5.9684	6.0171	6.3088	5.636	3.7307	3.0695	4.7959	6.1007	6.4121	6.475	5.7968	5.686	3.5632	3.0051	4.0953	5.4111	6.4224	6.3857	5.967	5.4855	3.5568
126.468	126:28:04	2.3659	2.8507	3.3963	3.265	3.5047	3.6092	3.6952	3.1186	2.933	2.6099	3.3856	3.4246	3.9766	4.1977	4.0727	3.5124	2.5011	2.6393	2.7834	3.5102	3.6839	3.5782	2.8966	3.977	2.8258	5.1952	6.2605	5.9821	6.038	6.3233	5.6551	3.7499	3.07	4.8013	6.0942	6.4377	6.4763	5.847	5.6852	3.585	3.0068	4.0957	5.394	6.4448	6.3755	5.9593	5.5063	3.5831
126.718	126:43:04	2.3373	2.8027	3.3491	3.2231	3.4921	3.5844	3.646	3.0841	2.8879	2.5765	3.3549	3.3752	3.9401	4.1527	4.0293	3.4938	2.4619	2.61	2.7526	3.4684	3.6401	3.527	2.8481	3.9675	2.8039	5.1777	6.2496	6.0077	6.009	6.3392	5.6752	3.7768	3.0597	4.776	6.062	6.4413	6.4797	5.8382	5.6696	3.6061	3.0166	4.0811	5.3995	6.4445	6.3874	5.9739	5.5017	3.6169
126.968	126:58:05	2.3092	2.7923	3.2987	3.1797	3.4553	3.5363	3.6269	3.0367	2.8634	2.5336	3.317	3.3199	3.895	4.1096	3.98	3.4632	2.4266	2.5699	2.6853	3.4063	3.6027	3.4933	2.7886	3.9382	2.8139	5.1776	6.2274	6.0279	6.0177	6.3502	5.6926	3.7664	3.0669	4.7777	6.0399	6.4354	6.4858	5.8865	5.6763	3.6126	3.0299	4.0644	5.3811	6.4414	6.3971	5.9709	5.5101	3.6241
127.218	127:13:05	2.2704	2.7523	3.2487	3.1327	3.4194	3.5033	3.6021	2.9801	2.829	2.5015	3.2931	3.2708	3.8475	4.0852	3.9368	3.4415	2.3894	2.5322	2.6442	3.3447	3.5315	3.4471	2.7405	3.9079	2.8264	5.1611	6.2235	6.0202	6.0065	6.3826	5.66	3.7562	3.0704	4.7584	6.0358	6.4379	6.501	5.891	5.6695	3.616	3.0377	4.0432	5.3621	6.4675	6.3729	5.9892	5.5233	3.626
127.468	127:28:06	2.2434	2.7363	3.2105	3.1011	3.379	3.4539	3.5742	2.9242	2.7887	2.468	3.247	3.2462	3.8101	4.0385	3.8951	3.3951	2.3794	2.4981	2.6139	3.2889	3.5047	3.4004	2.7025	3.8848	2.8207	5.1543	6.1981	6.016	6.0191	6.3932	5.6759	3.7672	3.0678	4.749	6.0314	6.454	6.5126	5.9094	5.6699	3.6155	3.0357	4.0373	5.3442	6.4895	6.3647	5.9919	5.5291	3.6295
127.718	127:43:06	2.2316	2.7204	3.1635	3.0588	3.3346	3.4152	3.5242	2.8894	2.7531	2.4456	3.2084	3.2183	3.7932	3.9905	3.8513	3.3588	2.3404	2.4713	2.5771	3.2517	3.4938	3.3448	2.6583	3.8765	2.8155	5.1459	6.1875	6.0379	6.0108	6.388	5.7016	3.7688	3.0683	4.7497	6.0234	6.4566	6.5212	5.912	5.6678	3.6252	3.0492	4.0308	5.3234	6.4986	6.343	5.9949	5.5544	3.6461
127.968	127:58:06	2.2038	2.7007	3.0899	3.0311	3.2878	3.3677	3.481	2.8451	2.7117	2.4176	3.1552	3.1738	3.7728	3.9531	3.8079	3.3317	2.316	2.4302	2.5273	3.2266	3.4466	3.3028	2.6077	3.8436	2.8128	5.1469	6.1673	6.0364	6.0166	6.3844	5.7091	3.7732	3.0764	4.749	6.0176	6.4568	6.5449	5.9058	5.6883	3.6111	3.0423	4.0065	5.3289	6.4948	6.3557	5.9999	5.5663	3.6629
128.218	128:13:06	2.1788	2.6795	3.046	2.9931	3.2596	3.3428	3.4392	2.8014	2.6922	2.3745	3.1165	3.1416	3.728	3.9177	3.7645	3.2997	2.2861	2.4044	2.4809	3.1761	3.3963	3.274	2.5417	3.8134	2.8146	5.155	6.151	6.0277	6.034	6.3896	5.7293	3.8025	3.08	4.7383	5.9907	6.4554	6.5433	5.9056	5.6681	3.6336	3.0502	3.9921	5.3008	6.4729	6.3378	6.0113	5.5772	3.6488
128.468	128:28:06	2.1439	2.6442	3.0022	2.9542	3.2391	3.317	3.3937	2.7668	2.6636	2.3362	3.0731	3.0795	3.7102	3.8775	3.7148	3.2611	2.2695	2.3541	2.4425	3.1367	3.3502	3.2486	2.5107	3.7783	2.8166	5.1444	6.1521	6.0251	6.0264	6.3756	5.7175	3.7907	3.0824	4.7355	5.9989	6.4601	6.5577	5.9216	5.6979	3.6463	3.0505	4.0023	5.2636	6.47	6.3625	6.0518	5.5408	3.6293
128.718	128:43:06	2.1281	2.6113	2.9452	2.9033	3.2231	3.2626	3.3691	2.7532	2.6496	2.3103	3.0319	3.0361	3.6496	3.8263	3.6717	3.2273	2.2291	2.332	2.3972	3.0721	3.3075	3.2087	2.4716	3.7506	2.8207	5.1427	6.1368	6.04	6.007	6.4066	5.7297	3.7804	3.0871	4.7196	5.9922	6.4332	6.5552	5.9213	5.7134	3.632	3.0548	3.9914	5.2604	6.4992	6.3658	6.0616	5.5632	3.637
128.968	128:58:06	2.106	2.5661	2.9012	2.8563	3.2012	3.2245	3.3383	2.7223	2.6175	2.2725	2.9778	2.9849	3.6077	3.785	3.6348	3.1981	2.2031	2.289	2.3631	3.0368	3.263	3.1656	2.4298	3.7336	2.8425	5.13	6.1372	6.0542	6.0105	6.4202	5.738	3.7864	3.0726	4.6992	5.9968	6.4693	6.5489	5.9261	5.7331	3.6477	3.0336	3.987	5.2603	6.5161	6.3779	6.0641	5.5783	3.6607
129.218	129:13:06	2.0854	2.5216	2.8497	2.8339	3.1708	3.1979	3.3294	2.6775	2.5773	2.2321	2.9433	2.9352	3.5826	3.7562	3.5782	3.151	2.1647	2.264	2.335	3.0001	3.2311	3.1057	2.387	3.6922	2.8379	5.1155	6.1357	6.0339	6.0256	6.4411	5.7466	3.8048	3.0705	4.6704	5.9956	6.4962	6.5348	5.9499	5.7356	3.6609	3.0451	3.9797	5.2327	6.4991	6.355	6.0612	5.6028	3.6556
129.468	129:28:06	2.0725	2.4998	2.8134	2.8007	3.1417	3.154	3.279	2.6376	2.5539	2.2052	2.91	2.8977	3.5129	3.6916	3.5162	3.1086	2.1382	2.2392	2.3025	2.9469	3.1967	3.0632	2.3546	3.6573	2.8175	5.113	6.1205	6.0377	6.0321	6.4288	5.7393	3.7992	3.0601	4.6487	5.9888	6.4663	6.524	5.9701	5.729	3.6703	3.046	3.9694	5.2265	6.5111	6.3457	6.0466	5.5666	3.6516
129.719	129:43:07	2.0515	2.4625	2.7742	2.7516	3.1039	3.1169	3.2546	2.5949	2.526	2.1671	2.8458	2.8478	3.4688	3.6454	3.4741	3.0564	2.1021	2.2065	2.2794	2.9139	3.1343	3.0237	2.3153	3.6321	2.8065	5.0982	6.1189	6.0639	6.0335	6.4094	5.7462	3.808	3.0529	4.639	5.9809	6.4885	6.5373	6.0091	5.7357	3.6471	3.0476	3.9584	5.2181	6.5081	6.3626	6.0715	5.5694	3.665
129.969	129:58:07	2.0245	2.4277	2.7298	2.7155	3.0521	3.0739	3.2293	2.5676	2.5011	2.1362	2.8059	2.8173	3.4369	3.6018	3.4268	3.0362	2.0739	2.179	2.2465	2.8764	3.1002	2.964	2.2732	3.5956	2.8111	5.0626	6.1104	6.0493	6.0188	6.4214	5.7396	3.8118	3.0618	4.6215	5.9629	6.4964	6.5416	6.03	5.7527	3.6466	3.0587	3.9526	5.1923	6.4834	6.3778	6.0813	5.5724	3.6815
130.219	130:13:07	2.0126	2.3861	2.6761	2.6765	2.9967	3.0351	3.184	2.5254	2.4737	2.1093	2.7573	2.7741	3.404	3.5469	3.3745	2.9824	2.0551	2.1446	2.2126	2.831	3.079	2.9131	2.2262	3.5607	2.8192	5.0407	6.1139	6.0806	6.0166	6.4203	5.7629	3.817	3.0712	4.5996	5.9479	6.5162	6.5759	6.0186	5.7771	3.6698	3.0461	3.955	5.1756	6.5001	6.3509	6.0637	5.5598	3.6675
130.469	130:28:07	1.9918	2.3629	2.6393	2.6464	2.9538	3.0175	3.1387	2.5024	2.4416	2.0824	2.7225	2.7473	3.3827	3.4862	3.3187	2.9353	2.0192	2.1089	2.1796	2.804	3.0407	2.8731	2.1908	3.5167	2.8281	5.0182	6.0926	6.0719	5.991	6.4476	5.7355	3.811	3.0652	4.5756	5.9397	6.5199	6.6161	6.031	5.7627	3.6846	3.0601	3.9522	5.1547	6.5093	6.3536	6.074	5.5715	3.6654
130.719	130:43:07	1.9616	2.3227	2.6115	2.6134	2.9143	2.9729	3.0888	2.4648	2.4161	2.0521	2.6926	2.696	3.3267	3.4528	3.2628	2.9009	1.9926	2.0809	2.1448	2.7567	2.9878	2.8176	2.1583	3.4671	2.8278	5.0227	6.0852	6.0696	5.9692	6.4771	5.7491	3.8291	3.0595	4.5657	5.9359	6.5172	6.6301	6.0438	5.7543	3.6849	3.0531	3.945	5.1483	6.5199	6.3535	6.0758	5.5891	3.6694
130.969	130:58:07	1.931	2.2854	2.5795	2.5785	2.8638	2.9344	3.0585	2.4323	2.3865	2.023	2.6448	2.6632	3.2689	3.3963	3.2364	2.8606	1.9662	2.0501	2.124	2.7054	2.9376	2.7818	2.1096	3.4243	2.8315	4.9934	6.0674	6.0718	5.9877	6.4673	5.7316	3.8384	3.0488	4.5571	5.9347	6.4964	6.634	6.0509	5.7857	3.6901	3.0627	3.9316	5.1512	6.5415	6.3435	6.0698	5.6028	3.6805
131.219	131:13:08	1.9024	2.2443	2.5459	2.5398	2.8438	2.9069	3.013	2.3871	2.3633	2.0032	2.5954	2.6215	3.2247	3.3569	3.1968	2.8282	1.9498	2.0277	2.0815	2.6508	2.8882	2.7396	2.0731	3.3878	2.8349	4.9776	6.0682	6.0923	5.9741	6.5021	5.7292	3.8187	3.0494	4.5412	5.9112	6.4679	6.6225	6.0372	5.7822	3.6783	3.075	3.9163	5.1354	6.5271	6.3189	6.0638	5.604	3.6768
131.469	131:28:08	1.8802	2.2121	2.5176	2.4942	2.8326	2.8835	2.9802	2.3618	2.3342	1.9649	2.5557	2.5837	3.1793	3.312	3.1695	2.7797	1.9252	1.9897	2.0437	2.6101	2.8522	2.6941	2.0416	3.3548	2.8369	4.9717	6.0591	6.0901	5.9411	6.4816	5.7342	3.8333	3.0514	4.5368	5.8966	6.5015	6.6336	6.0259	5.7957	3.6814	3.0786	3.9082	5.1294	6.5151	6.3259	6.0532	5.6181	3.6677
131.719	131:43:09	1.8613	2.1935	2.4749	2.4636	2.7983	2.8377	2.9487	2.3345	2.3123	1.9464	2.528	2.5541	3.1569	3.2674	3.1427	2.7493	1.9078	1.9675	2.0184	2.5832	2.8148	2.6662	2.0146	3.3105	2.8292	4.9518	6.0471	6.0988	5.9429	6.5059	5.7454	3.8681	3.0751	4.5288	5.8965	6.493	6.6518	6.0515	5.8094	3.6912	3.0853	3.8901	5.0942	6.5339	6.3163	6.0309	5.6471	3.6719
131.97	131:58:11	1.847	2.175	2.4424	2.4258	2.7739	2.8046	2.9118	2.324	2.2958	1.9338	2.4864	2.5132	3.1196	3.2234	3.0813	2.6967	1.8748	1.9415	2	2.5369	2.7867	2.6297	1.9837	3.2826	2.8332	4.9372	6.0324	6.1104	5.9557	6.5056	5.7452	3.8618	3.0725	4.5139	5.8727	6.4847	6.6564	6.061	5.8038	3.6919	3.0978	3.8791	5.0764	6.492	6.2911	6.0524	5.6638	3.6838
132.22	132:13:12	1.839	2.1626	2.392	2.3999	2.7464	2.7743	2.8677	2.3046	2.2653	1.8979	2.4547	2.4819	3.0866	3.2015	3.042	2.6663	1.8526	1.9118	1.9791	2.5047	2.7396	2.5933	1.9491	3.2648	2.8315	4.9512	6.0373	6.123	5.9445	6.4854	5.732	3.8479	3.0606	4.4996	5.8598	6.4834	6.6649	6.0657	5.8083	3.7009	3.0905	3.8798	5.0712	6.5019	6.2588	6.0666	5.665	3.6799
132.47	132:28:12	1.8098	2.1337	2.3534	2.3589	2.697	2.7437	2.8445	2.2777	2.2346	1.8677	2.4194	2.4283	3.0633	3.1494	2.9809	2.6249	1.828	1.8799	1.9492	2.4609	2.6941	2.5494	1.9167	3.2425	2.8606	4.9494	6.0111	6.1225	5.9283	6.4849	5.7454	3.8528	3.0502	4.4767	5.839	6.5279	6.6374	6.076	5.8025	3.7093	3.1022	3.8699	5.0619	6.5138	6.2683	6.086	5.6643	3.6582
132.72	132:43:13	1.7815	2.1043	2.323	2.3216	2.6617	2.7169	2.8174	2.2416	2.2162	1.8498	2.382	2.3882	3.0455	3.0802	2.9315	2.5978	1.8028	1.8519	1.9221	2.4211	2.6615	2.5162	1.8924	3.1962	2.8537	4.9398	5.9943	6.1038	5.9399	6.5151	5.7327	3.8435	3.0433	4.449	5.8342	6.4827	6.6755	6.1123	5.8038	3.7029	3.107	3.8566	5.0432	6.5211	6.2791	6.0617	5.6395	3.6653
132.971	132:58:15	1.7603	2.0675	2.282	2.2818	2.6271	2.6786	2.7791	2.2242	2.1819	1.826	2.3361	2.3484	3.0149	3.0224	2.8728	2.5791	1.7862	1.8241	1.8927	2.3883	2.6252	2.4888	1.8629	3.1526	2.8589	4.9291	5.9946	6.1049	5.9328	6.5192	5.7378	3.8445	3.0401	4.4263	5.809	6.4619	6.6781	6.0749	5.8044	3.7271	3.1001	3.8348	5.0197	6.5489	6.2894	6.0793	5.6534	3.6676
133.221	133:13:15	1.7441	2.0393	2.2493	2.2526	2.5976	2.6468	2.7272	2.1974	2.1422	1.803	2.3019	2.3125	2.9778	2.9965	2.834	2.5448	1.7645	1.7975	1.8579	2.3553	2.5856	2.4553	1.8389	3.1396	2.8634	4.9343	5.9825	6.1282	5.9465	6.529	5.743	3.8326	3.0479	4.4024	5.7744	6.4599	6.6671	6.0616	5.7895	3.7271	3.096	3.8345	5.0035	6.547	6.2893	6.0604	5.6691	3.6616
133.471	133:28:16	1.721	2.0039	2.224	2.2198	2.5571	2.6093	2.6929	2.1641	2.1107	1.7828	2.2712	2.271	2.9382	2.9698	2.7965	2.5232	1.7351	1.7678	1.8303	2.3257	2.5562	2.4135	1.8181	3.0994	2.8642	4.9121	5.9434	6.1124	5.9201	6.546	5.751	3.8019	3.0469	4.383	5.7557	6.46	6.654	6.078	5.8107	3.7018	3.0911	3.8374	4.9822	6.5259	6.2677	6.0571	5.6637	3.6789
133.721	133:43:17	1.7027	1.9828	2.1899	2.1747	2.5398	2.5853	2.6464	2.1273	2.0777	1.774	2.2408	2.2349	2.8916	2.9196	2.7581	2.48	1.7074	1.7457	1.8075	2.2967	2.508	2.3803	1.7895	3.077	2.882	4.8883	5.9353	6.1083	5.8981	6.5327	5.7531	3.811	3.0332	4.3894	5.7575	6.4914	6.6687	6.0874	5.8148	3.7053	3.0974	3.841	4.9669	6.5199	6.2888	6.0312	5.656	3.6665
133.972	133:58:18	1.6812	1.9561	2.1648	2.1582	2.4919	2.5516	2.6061	2.1031	2.064	1.7502	2.2105	2.2	2.8562	2.8817	2.716	2.4477	1.6824	1.7164	1.778	2.2693	2.4693	2.3467	1.757	3.037	2.8655	4.8806	5.9477	6.0914	5.8864	6.5288	5.7577	3.8195	3.023	4.3587	5.7397	6.4724	6.6878	6.0968	5.8171	3.701	3.1099	3.8363	4.9511	6.499	6.2639	6.0353	5.6543	3.6613
134.222	134:13:19	1.6528	1.9284	2.1327	2.1259	2.4611	2.5171	2.5714	2.0735	2.0446	1.7336	2.1822	2.1689	2.8202	2.8349	2.6735	2.413	1.6559	1.6946	1.7515	2.2334	2.4287	2.2991	1.7198	2.9909	2.853	4.8678	5.9153	6.0753	5.8614	6.5086	5.7686	3.8352	3.0191	4.3434	5.7245	6.4512	6.6923	6.0848	5.8262	3.694	3.105	3.8137	4.9278	6.5072	6.2585	6.0385	5.6577	3.6514
134.472	134:28:19	1.6334	1.9058	2.0951	2.0921	2.4348	2.5013	2.5362	2.0415	2.0234	1.7086	2.1517	2.1323	2.7835	2.7851	2.6482	2.3728	1.6257	1.6616	1.7225	2.2	2.3893	2.2644	1.6923	2.9589	2.8486	4.8427	5.8939	6.0992	5.8519	6.54	5.7601	3.8314	3.0372	4.327	5.7169	6.4458	6.6864	6.0968	5.8594	3.7104	3.0893	3.803	4.9161	6.4957	6.2214	6.0523	5.6689	3.6692
134.722	134:43:20	1.6123	1.8752	2.0702	2.0531	2.4035	2.4753	2.5093	2.0174	2.0039	1.6822	2.1131	2.1014	2.7487	2.7663	2.6046	2.34	1.5995	1.6319	1.699	2.1755	2.3547	2.2313	1.6645	2.9099	2.8445	4.8319	5.8912	6.1176	5.8363	6.5378	5.7551	3.827	3.0289	4.3094	5.6823	6.4313	6.7055	6.1342	5.8457	3.7062	3.0858	3.8123	4.902	6.4945	6.2262	6.0485	5.6843	3.6414
134.972	134:58:21	1.6019	1.8424	2.0325	2.0203	2.3569	2.4451	2.4807	1.9919	1.9853	1.6564	2.0809	2.0701	2.715	2.7264	2.5612	2.3027	1.5759	1.5987	1.6723	2.1415	2.3073	2.2067	1.6503	2.8802	2.8456	4.8252	5.8738	6.1434	5.8139	6.5427	5.7543	3.8181	3.0324	4.2879	5.6605	6.4483	6.6978	6.1462	5.8293	3.729	3.1008	3.793	4.8862	6.4812	6.2064	6.0597	5.6624	3.6459
135.223	135:13:22	1.5767	1.8311	2.0033	1.9955	2.3152	2.4123	2.4469	1.9611	1.9622	1.6265	2.0455	2.0462	2.6647	2.684	2.5169	2.2715	1.5545	1.5751	1.6513	2.1194	2.2753	2.1694	1.6291	2.8332	2.8207	4.8123	5.8524	6.126	5.8123	6.5526	5.744	3.8146	3.0432	4.2802	5.6407	6.4602	6.6901	6.1669	5.831	3.7118	3.0921	3.79	4.8726	6.4721	6.1751	6.0611	5.6626	3.6621
135.473	135:28:22	1.5677	1.8108	1.9793	1.9522	2.2807	2.3871	2.4022	1.9399	1.9412	1.6053	2.0143	2.0163	2.6189	2.6608	2.4805	2.247	1.5294	1.5621	1.6234	2.0828	2.2368	2.1374	1.6056	2.7864	2.8317	4.7858	5.8352	6.1253	5.7983	6.5679	5.7423	3.8159	3.0275	4.2607	5.6193	6.4513	6.6788	6.1905	5.8419	3.697	3.096	3.7894	4.8534	6.4792	6.1541	6.075	5.685	3.646
135.723	135:43:23	1.5554	1.7874	1.9495	1.9282	2.2424	2.3548	2.3713	1.9106	1.9223	1.5781	1.9763	1.9957	2.5771	2.6165	2.443	2.2133	1.5056	1.5273	1.5949	2.0413	2.1986	2.1082	1.5756	2.7511	2.8286	4.7797	5.7934	6.1209	5.7757	6.5671	5.7433	3.8112	3.0351	4.2404	5.5918	6.4635	6.6821	6.1895	5.857	3.7177	3.0888	3.7858	4.8249	6.4829	6.143	6.0837	5.6993	3.619
135.973	135:58:23	1.5432	1.7539	1.9153	1.8881	2.2113	2.3097	2.3318	1.8895	1.8956	1.5514	1.9424	1.9694	2.5407	2.5836	2.418	2.1975	1.4856	1.5072	1.5798	2.0053	2.1714	2.0771	1.5478	2.7198	2.8289	4.7922	5.7765	6.1448	5.7596	6.5716	5.7399	3.7978	3.0187	4.2462	5.586	6.4516	6.6989	6.1874	5.846	3.7279	3.0862	3.7682	4.826	6.479	6.1672	6.083	5.6986	3.5989
136.223	136:13:24	1.5307	1.7372	1.8934	1.8589	2.1771	2.2856	2.2987	1.8545	1.8725	1.525	1.9085	1.9472	2.5169	2.5445	2.3877	2.1705	1.4576	1.4843	1.5563	1.9867	2.1386	2.0381	1.5246	2.6734	2.8213	4.7728	5.7865	6.1294	5.7612	6.5763	5.7564	3.7873	3.0038	4.2236	5.5676	6.4536	6.6998	6.2038	5.8603	3.7273	3.0854	3.7669	4.8122	6.4735	6.1595	6.0801	5.6757	3.6129
136.473	136:28:24	1.5192	1.7161	1.8694	1.8358	2.1431	2.2523	2.2649	1.8403	1.8557	1.506	1.8708	1.9155	2.4877	2.5143	2.3565	2.132	1.4375	1.4666	1.5317	1.9577	2.1103	2.0157	1.4937	2.6448	2.8325	4.7533	5.7465	6.1155	5.7408	6.589	5.7608	3.7901	2.988	4.1929	5.5432	6.446	6.6817	6.1952	5.8577	3.7358	3.076	3.7583	4.7949	6.4466	6.1546	6.0831	5.6889	3.621
136.723	136:43:24	1.4904	1.6944	1.8491	1.8134	2.1175	2.2205	2.2426	1.815	1.8316	1.4856	1.8449	1.8802	2.4502	2.4903	2.3211	2.1051	1.42	1.4466	1.5102	1.9216	2.0934	1.9857	1.4701	2.611	2.8302	4.7418	5.7266	6.1292	5.7312	6.5859	5.7557	3.7854	2.9906	4.1756	5.5311	6.4492	6.6654	6.1756	5.8708	3.7373	3.069	3.7492	4.7645	6.4419	6.1562	6.0578	5.7111	3.6178
136.974	136:58:25	1.4708	1.669	1.8243	1.7838	2.0944	2.1989	2.2114	1.7817	1.8181	1.4645	1.8233	1.8543	2.4126	2.4604	2.3001	2.0861	1.4062	1.4338	1.492	1.8911	2.067	1.9672	1.4449	2.591	2.837	4.7262	5.7173	6.1081	5.7206	6.6116	5.7185	3.788	2.9891	4.1605	5.5024	6.4384	6.6701	6.1828	5.874	3.7312	3.0685	3.748	4.7417	6.4491	6.1448	6.0512	5.7219	3.6051
137.224	137:13:26	1.45	1.6519	1.8042	1.7685	2.0715	2.1718	2.1872	1.7523	1.8038	1.4425	1.7892	1.8296	2.3801	2.4328	2.2662	2.0544	1.3817	1.4197	1.4755	1.8695	2.0321	1.9465	1.4276	2.5667	2.8211	4.7278	5.7089	6.1133	5.7082	6.5862	5.7039	3.7834	2.9905	4.1371	5.4703	6.4368	6.6817	6.1835	5.8714	3.7272	3.0662	3.7467	4.7353	6.4392	6.104	6.0633	5.7085	3.6043
137.474	137:28:26	1.4355	1.6328	1.7785	1.7575	2.0493	2.1563	2.1571	1.725	1.7947	1.421	1.7595	1.8063	2.3419	2.4001	2.2356	2.0148	1.3724	1.4026	1.4626	1.8292	2.0037	1.9164	1.403	2.5289	2.8239	4.7099	5.7011	6.0964	5.6775	6.5778	5.7062	3.7837	2.9827	4.1347	5.4233	6.4397	6.6953	6.1985	5.8642	3.7213	3.0657	3.7409	4.702	6.4488	6.0898	6.0881	5.7	3.5892
137.724	137:43:27	1.4187	1.6123	1.749	1.7374	2.0202	2.1266	2.1301	1.6923	1.7692	1.4063	1.7497	1.7775	2.2923	2.3658	2.2041	1.9805	1.3558	1.3905	1.4399	1.807	1.9659	1.8837	1.3797	2.5026	2.8072	4.7115	5.6804	6.0875	5.6688	6.578	5.6941	3.7693	2.9645	4.1172	5.4223	6.4361	6.6817	6.1904	5.856	3.7121	3.0635	3.7227	4.6702	6.455	6.088	6.0582	5.6838	3.5794
137.974	137:58:28	1.4007	1.5971	1.7258	1.7056	1.9925	2.0907	2.106	1.6813	1.7431	1.387	1.7205	1.7581	2.2674	2.3174	2.1576	1.9482	1.3357	1.3736	1.4169	1.7851	1.9438	1.8591	1.3602	2.4653	2.8114	4.7066	5.6642	6.0983	5.6473	6.5968	5.6811	3.765	2.9707	4.0961	5.401	6.4203	6.6647	6.1954	5.8607	3.7178	3.0588	3.7133	4.6558	6.4557	6.0835	6.0537	5.6976	3.5786
138.225	138:13:29	1.3822	1.5704	1.6964	1.688	1.9566	2.0613	2.0762	1.6445	1.7267	1.3719	1.6934	1.7365	2.2397	2.2813	2.1209	1.921	1.3199	1.3511	1.4068	1.7573	1.933	1.8401	1.3447	2.4362	2.8236	4.6777	5.6313	6.1077	5.6366	6.6167	5.6535	3.7604	2.968	4.0724	5.363	6.4	6.6615	6.2051	5.8534	3.7202	3.054	3.7062	4.6322	6.4599	6.0873	6.0591	5.6887	3.579
138.475	138:28:29	1.3663	1.5442	1.6633	1.664	1.9422	2.0406	2.0598	1.6215	1.7081	1.3562	1.662	1.7165	2.2181	2.2571	2.0873	1.8944	1.3026	1.3362	1.3908	1.7369	1.9014	1.8209	1.3281	2.4036	2.818	4.6558	5.6134	6.1102	5.6183	6.6035	5.6237	3.746	2.9648	4.055	5.3174	6.3855	6.6877	6.2058	5.8515	3.7237	3.0631	3.6955	4.6148	6.4359	6.0679	6.0321	5.6943	3.5655
138.725	138:43:30	1.3522	1.5239	1.6425	1.6423	1.9342	2.0134	2.0273	1.6034	1.6973	1.3433	1.6385	1.6923	2.1933	2.222	2.0563	1.8653	1.2854	1.3293	1.3731	1.7195	1.8848	1.8003	1.3122	2.3739	2.8081	4.6312	5.6145	6.1248	5.5972	6.6144	5.6185	3.7134	2.9479	4.0373	5.2943	6.3712	6.6996	6.2084	5.8288	3.7434	3.0516	3.6804	4.5898	6.4367	6.0736	6.0404	5.7031	3.5807
138.975	138:58:30	1.334	1.5045	1.6218	1.6226	1.9163	1.9874	2.0006	1.5798	1.683	1.3312	1.6112	1.6688	2.1683	2.1855	2.02	1.8438	1.2772	1.3088	1.3463	1.6934	1.8548	1.7678	1.2976	2.3437	2.7923	4.6244	5.6152	6.13	5.5676	6.5976	5.6276	3.7128	2.9481	4.0141	5.2761	6.3729	6.7006	6.2082	5.8189	3.7372	3.0377	3.6739	4.5422	6.4285	6.0686	6.0328	5.702	3.5664
139.225	139:13:31	1.3164	1.4899	1.5977	1.6012	1.8929	1.9695	1.9768	1.561	1.6608	1.314	1.5959	1.6457	2.1385	2.1641	1.9811	1.8217	1.2654	1.2912	1.3264	1.6746	1.8196	1.7391	1.2776	2.3237	2.7883	4.605	5.5994	6.1122	5.5465	6.6053	5.6107	3.6962	2.9297	3.9852	5.2697	6.341	6.6921	6.1984	5.8397	3.7365	3.0365	3.6782	4.5183	6.4169	6.0401	6.0215	5.6979	3.5615
139.476	139:28:32	1.3045	1.4694	1.5788	1.5836	1.8645	1.9427	1.9566	1.5426	1.6428	1.295	1.5794	1.6338	2.1139	2.1413	1.9565	1.7925	1.2528	1.2723	1.3066	1.6448	1.8005	1.7173	1.2533	2.3053	2.7881	4.5848	5.5587	6.1207	5.5064	6.608	5.6099	3.6938	2.9185	3.9771	5.2466	6.3641	6.6625	6.2018	5.8254	3.7327	3.025	3.6688	4.5048	6.4102	6.0377	6.015	5.7017	3.5382
139.726	139:43:32	1.292	1.4488	1.5594	1.5635	1.8306	1.9248	1.9381	1.5134	1.6269	1.28	1.5529	1.6179	2.091	2.1129	1.9343	1.7628	1.2406	1.256	1.2904	1.6336	1.7699	1.6923	1.2339	2.2857	2.7766	4.5673	5.529	6.0903	5.4798	6.6128	5.6066	3.6882	2.9134	3.9566	5.2448	6.3522	6.6621	6.2101	5.7983	3.7303	3.0256	3.6522	4.4695	6.3854	6.0114	6.0138	5.6995	3.5355
139.976	139:58:33	1.2773	1.4263	1.5461	1.5357	1.8107	1.9035	1.9196	1.5035	1.6032	1.2666	1.5319	1.6027	2.0628	2.075	1.9031	1.7434	1.22	1.2358	1.2691	1.6092	1.7397	1.6714	1.2207	2.255	2.7739	4.5535	5.5066	6.0819	5.4524	6.5994	5.5968	3.6931	2.9139	3.938	5.203	6.3444	6.6656	6.2118	5.7824	3.7186	3.0105	3.639	4.4492	6.3631	5.9951	6.0229	5.6935	3.5338
140.226	140:13:33	1.2614	1.409	1.5321	1.5177	1.7881	1.8754	1.9037	1.476	1.5846	1.262	1.5153	1.5845	2.0404	2.0444	1.8851	1.7274	1.2064	1.2207	1.2577	1.5989	1.7164	1.6473	1.2041	2.2095	2.7883	4.5325	5.4702	6.0723	5.4278	6.5639	5.5705	3.6878	2.9084	3.9173	5.1774	6.326	6.6719	6.2	5.7875	3.7101	3.0082	3.6246	4.4157	6.3222	5.9589	5.9974	5.6496	3.5151
140.476	140:28:34	1.253	1.3963	1.5273	1.4987	1.7607	1.8498	1.8915	1.4531	1.563	1.2517	1.499	1.5669	2.0151	2.0192	1.8554	1.7108	1.1975	1.2066	1.2436	1.5726	1.686	1.6234	1.1909	2.1772	2.7795	4.5106	5.4483	6.0861	5.4221	6.5555	5.5599	3.6723	2.8924	3.9036	5.1253	6.2954	6.6562	6.2047	5.7857	3.702	3.0145	3.6065	4.4057	6.3444	5.9381	5.9951	5.6608	3.4942
140.726	140:43:34	1.2446	1.3788	1.5165	1.4822	1.7358	1.819	1.8713	1.4331	1.5506	1.2425	1.4847	1.5404	1.9851	1.9859	1.8281	1.6931	1.1797	1.1879	1.2216	1.5576	1.6645	1.6013	1.1765	2.1589	2.7637	4.4909	5.4263	6.0761	5.3848	6.551	5.5509	3.6639	2.8837	3.8956	5.1049	6.3117	6.6532	6.1803	5.7909	3.7003	3.0129	3.5987	4.3852	6.3435	5.8901	5.9858	5.6763	3.4822
140.976	140:58:33	1.2308	1.358	1.5026	1.4644	1.7098	1.8043	1.846	1.4073	1.5373	1.2324	1.4629	1.5259	1.9543	1.9529	1.8089	1.6695	1.1687	1.1744	1.2113	1.5402	1.6416	1.5847	1.1639	2.1253	2.7476	4.4652	5.3909	6.0755	5.3406	6.5523	5.5112	3.6609	2.877	3.8822	5.0796	6.3082	6.6437	6.1713	5.7818	3.6849	3.0102	3.5876	4.3695	6.3282	5.8832	5.9669	5.6577	3.4722
141.226	141:13:33	1.2175	1.3343	1.4849	1.449	1.6872	1.7809	1.8287	1.3814	1.5236	1.22	1.4443	1.5134	1.9322	1.9347	1.7831	1.651	1.1531	1.1651	1.2071	1.5209	1.6262	1.5576	1.1534	2.1018	2.7604	4.442	5.3605	6.0555	5.3381	6.5342	5.5126	3.6517	2.8628	3.8474	5.0471	6.2753	6.639	6.159	5.7814	3.6939	3.0047	3.5595	4.3469	6.2865	5.8771	5.9599	5.6436	3.4703
141.476	141:28:34	1.203	1.3222	1.4682	1.4324	1.6595	1.7544	1.8037	1.3641	1.5123	1.2142	1.4249	1.5006	1.9027	1.9069	1.7577	1.6386	1.1418	1.1579	1.1947	1.5018	1.6081	1.541	1.1418	2.0761	2.7567	4.4201	5.3297	6.0482	5.3324	6.5758	5.4881	3.6338	2.8576	3.8357	5.0162	6.2685	6.6485	6.1704	5.7801	3.69	3.0013	3.5437	4.3216	6.2608	5.8738	5.9552	5.6441	3.4793
141.726	141:43:34	1.1855	1.314	1.4544	1.4198	1.6378	1.7377	1.7751	1.3519	1.5004	1.1948	1.4099	1.4811	1.8744	1.8689	1.737	1.6291	1.1339	1.1462	1.1843	1.4798	1.5951	1.5212	1.1313	2.0426	2.7589	4.3956	5.2942	6.042	5.3024	6.5644	5.4852	3.6126	2.842	3.8186	4.9878	6.2588	6.6272	6.1606	5.7548	3.6806	2.9864	3.5276	4.3024	6.2338	5.8555	5.9412	5.6281	3.4693
141.976	141:58:35	1.1809	1.295	1.4386	1.3965	1.6255	1.7212	1.7517	1.3402	1.4911	1.1824	1.3966	1.458	1.8473	1.856	1.712	1.5991	1.1233	1.1341	1.1745	1.4618	1.5745	1.5043	1.1156	2.0216	2.7613	4.3787	5.2729	6.0244	5.2771	6.5775	5.4831	3.608	2.8146	3.8069	4.9571	6.2577	6.6376	6.1477	5.7479	3.6584	2.9765	3.5059	4.265	6.242	5.8334	5.9121	5.591	3.4457
142.226	142:13:35	1.1711	1.278	1.4294	1.3815	1.6017	1.7045	1.7317	1.3187	1.4776	1.1731	1.3784	1.4408	1.8142	1.8359	1.6872	1.582	1.1088	1.1169	1.1607	1.4457	1.5569	1.4928	1.0998	1.9881	2.7611	4.359	5.2517	5.9821	5.2507	6.5557	5.4558	3.5895	2.8071	3.7849	4.9237	6.2251	6.6371	6.1363	5.7203	3.6532	2.9576	3.4959	4.2253	6.2247	5.7794	5.9011	5.5831	3.4335
142.477	142:28:36	1.1589	1.266	1.4094	1.3643	1.5772	1.6864	1.7102	1.3041	1.4562	1.1618	1.3616	1.4307	1.7883	1.8175	1.6649	1.5629	1.1043	1.1018	1.1502	1.4353	1.5342	1.4708	1.084	1.9603	2.7653	4.3367	5.2249	5.9743	5.2379	6.5554	5.4308	3.581	2.7898	3.7629	4.9093	6.2022	6.6345	6.138	5.7193	3.6375	2.9523	3.4861	4.1884	6.227	5.7488	5.9016	5.5935	3.443
142.727	142:43:36	1.1486	1.2585	1.3923	1.356	1.5603	1.669	1.6782	1.2913	1.4414	1.1561	1.3424	1.4141	1.764	1.7805	1.6462	1.5363	1.0942	1.0842	1.1387	1.424	1.515	1.4558	1.0775	1.9438	2.7659	4.3066	5.1872	5.9758	5.2224	6.5314	5.4161	3.5547	2.7873	3.7547	4.8678	6.1608	6.6231	6.16	5.7006	3.6351	2.9464	3.4893	4.1601	6.2237	5.7388	5.8982	5.5766	3.4517
142.977	142:58:37	1.1342	1.2442	1.3766	1.3454	1.5364	1.6517	1.6598	1.277	1.4312	1.1516	1.328	1.395	1.7403	1.746	1.6272	1.514	1.0832	1.0719	1.1256	1.404	1.4991	1.4433	1.0612	1.921	2.7508	4.3042	5.1711	5.9514	5.21	6.5409	5.3898	3.5489	2.7717	3.7285	4.8668	6.1063	6.6159	6.1694	5.7188	3.6477	2.9303	3.4827	4.1327	6.1902	5.7035	5.8874	5.5652	3.4261
143.227	143:13:38	1.1218	1.234	1.3643	1.3338	1.5203	1.6287	1.6366	1.2677	1.4163	1.142	1.3098	1.3825	1.7197	1.7159	1.6032	1.4958	1.0742	1.0681	1.1145	1.3868	1.4804	1.4297	1.0513	1.8944	2.7321	4.267	5.1323	5.9433	5.1767	6.5357	5.3878	3.5542	2.7645	3.7175	4.8367	6.106	6.6048	6.1494	5.7041	3.6361	2.9271	3.4724	4.1086	6.1743	5.6757	5.8533	5.5294	3.4306
143.477	143:28:39	1.1103	1.2144	1.3466	1.3209	1.5082	1.6128	1.6026	1.2628	1.4027	1.1348	1.2967	1.3655	1.7037	1.6962	1.5864	1.4831	1.0654	1.0584	1.1079	1.3635	1.4638	1.417	1.0424	1.8713	2.724	4.257	5.103	5.9363	5.14	6.5187	5.3684	3.5372	2.7418	3.6973	4.7896	6.0714	6.5908	6.1426	5.6836	3.6329	2.9282	3.459	4.0943	6.167	5.6743	5.8269	5.5233	3.4187
143.728	143:43:40	1.1022	1.1982	1.3388	1.2997	1.4968	1.5949	1.589	1.2489	1.392	1.1156	1.2827	1.3568	1.6877	1.6666	1.56	1.4705	1.0568	1.05	1.1024	1.3482	1.4549	1.403	1.0331	1.8422	2.7152	4.2516	5.0756	5.934	5.1256	6.5123	5.3356	3.5152	2.7284	3.677	4.775	6.0499	6.5681	6.141	5.6508	3.6236	2.9137	3.4585	4.0636	6.1463	5.6574	5.815	5.5107	3.4011
143.978	143:58:41	1.0964	1.1895	1.33	1.2828	1.4776	1.5738	1.579	1.2335	1.376	1.1036	1.2655	1.3432	1.6627	1.6465	1.5418	1.4478	1.0501	1.0414	1.094	1.3299	1.4361	1.3849	1.0226	1.8348	2.7055	4.2213	5.0496	5.9017	5.1068	6.5039	5.3081	3.5114	2.7147	3.658	4.7334	6.0491	6.5501	6.1316	5.6447	3.6195	2.9032	3.4519	4.0523	6.0982	5.6562	5.8273	5.5154	3.3826
144.228	144:13:42	1.0869	1.172	1.3119	1.2702	1.4617	1.5565	1.561	1.217	1.3656	1.0884	1.2487	1.3337	1.6415	1.6334	1.5278	1.434	1.0396	1.0326	1.0847	1.3163	1.4147	1.3662	1.0153	1.8186	2.6947	4.1965	5.0367	5.8872	5.0805	6.4725	5.2742	3.4949	2.7153	3.6358	4.6899	6.0187	6.5365	6.1412	5.6271	3.6192	2.9111	3.4476	4.0259	6.0815	5.6313	5.7795	5.4917	3.3718
144.479	144:28:43	1.0831	1.1635	1.2964	1.2561	1.4447	1.5383	1.5368	1.2031	1.3536	1.073	1.2452	1.3224	1.6208	1.6192	1.5061	1.4157	1.0361	1.0155	1.0712	1.2932	1.401	1.3551	1.0029	1.7925	2.6841	4.1709	5.0122	5.8839	5.0631	6.4879	5.2699	3.4959	2.6973	3.626	4.6513	5.9937	6.5448	6.1212	5.5991	3.6085	2.9003	3.4486	4.0021	6.0595	5.6057	5.7607	5.4907	3.3537
144.729	144:43:43	1.0762	1.1505	1.2858	1.2455	1.4251	1.5222	1.5133	1.1808	1.3429	1.0663	1.2259	1.3083	1.5975	1.5982	1.49	1.401	1.0311	1.0043	1.066	1.28	1.3841	1.348	0.9933	1.7605	2.6752	4.1332	4.9788	5.861	5.0381	6.4831	5.2332	3.499	2.686	3.6079	4.6041	5.9757	6.5363	6.1066	5.5727	3.5922	2.8954	3.4338	3.9889	6.0448	5.555	5.7727	5.4936	3.3633
144.979	144:58:44	1.0701	1.1393	1.2694	1.2327	1.4004	1.5072	1.5007	1.1661	1.3287	1.0585	1.2117	1.2947	1.5828	1.5744	1.4684	1.3778	1.0185	0.9925	1.0565	1.2675	1.3705	1.3316	0.9845	1.7314	2.6682	4.1098	4.9429	5.8316	5.0144	6.457	5.2178	3.4898	2.6779	3.5822	4.5712	5.9683	6.5337	6.1009	5.5747	3.5863	2.8816	3.4315	3.9675	6.0092	5.5468	5.7473	5.4605	3.3559
145.229	145:13:44	1.0556	1.1303	1.2619	1.2222	1.3908	1.4915	1.4806	1.1541	1.315	1.0424	1.1943	1.2813	1.5661	1.5454	1.4529	1.3661	1.0095	0.9847	1.0482	1.2582	1.3561	1.3172	0.977	1.7062	2.6432	4.0885	4.9156	5.833	4.9941	6.4498	5.1962	3.4697	2.6499	3.5573	4.5473	5.9497	6.5251	6.0827	5.5394	3.5701	2.8589	3.417	3.9468	5.997	5.5367	5.7077	5.4357	3.3335
145.479	145:28:45	1.0521	1.1151	1.2488	1.2103	1.3692	1.4777	1.4674	1.1386	1.3031	1.0314	1.1846	1.2658	1.5556	1.5321	1.4401	1.3488	1.0069	0.9743	1.0404	1.2433	1.3296	1.3052	0.9654	1.6826	2.6285	4.067	4.8862	5.8175	4.9609	6.4377	5.1641	3.4553	2.6427	3.5345	4.5336	5.9295	6.4943	6.0685	5.5127	3.5714	2.8535	3.4107	3.9294	5.9822	5.524	5.6754	5.4376	3.3217
145.729	145:43:45	1.0418	1.0982	1.2399	1.193	1.3513	1.4629	1.4453	1.1254	1.2893	1.0254	1.1707	1.2601	1.5452	1.5162	1.4307	1.3301	0.9952	0.9651	1.0316	1.2248	1.3149	1.2912	0.9592	1.6674	2.6171	4.0582	4.8694	5.8059	4.9292	6.4342	5.1415	3.443	2.6338	3.5175	4.5162	5.8848	6.4863	6.0778	5.4977	3.5629	2.8488	3.4016	3.9277	5.9652	5.4943	5.6701	5.4139	3.3162
145.979	145:58:46	1.0307	1.0889	1.2281	1.1864	1.3378	1.4445	1.431	1.1173	1.2752	1.0157	1.1603	1.2468	1.5202	1.4951	1.4162	1.3122	0.9871	0.9523	1.0241	1.2095	1.3016	1.2786	0.9535	1.6571	2.6028	4.0381	4.8616	5.7666	4.898	6.4386	5.1213	3.4333	2.6203	3.4957	4.4783	5.8652	6.4616	6.0626	5.4954	3.5362	2.8484	3.3952	3.9033	5.9471	5.4777	5.6572	5.3889	3.2977
146.229	146:13:46	1.0201	1.0836	1.2163	1.1737	1.3277	1.4315	1.4202	1.1048	1.2588	1.0048	1.1493	1.2301	1.5097	1.4753	1.4043	1.2998	0.9767	0.9415	1.0155	1.1962	1.2826	1.2619	0.9489	1.6438	2.5961	4.0234	4.8453	5.7387	4.8727	6.426	5.0856	3.411	2.6017	3.4779	4.4665	5.8277	6.4739	6.055	5.4771	3.521	2.8341	3.3993	3.8628	5.9368	5.4447	5.6391	5.3695	3.2656
146.48	146:28:47	1.0177	1.0689	1.2102	1.1652	1.3173	1.4123	1.4087	1.0944	1.2496	0.9937	1.1375	1.2177	1.488	1.4546	1.3902	1.2838	0.969	0.937	1.0101	1.1874	1.2693	1.2479	0.9431	1.6202	2.5941	4.0104	4.8176	5.734	4.8411	6.4001	5.0647	3.4082	2.5776	3.4561	4.4324	5.8176	6.4559	6.0371	5.4314	3.5155	2.8257	3.3905	3.8192	5.8993	5.4273	5.6214	5.3447	3.2717
146.73	146:43:48	1.0103	1.0643	1.2008	1.1578	1.3072	1.3928	1.3965	1.0818	1.2384	0.9825	1.1263	1.2048	1.4701	1.4427	1.3768	1.2755	0.959	0.9324	1.0017	1.1794	1.2578	1.2389	0.936	1.6062	2.5821	3.9699	4.7757	5.7301	4.8099	6.3795	5.035	3.3939	2.5557	3.418	4.3955	5.7949	6.4566	6.0232	5.4028	3.5021	2.8181	3.3945	3.7854	5.8673	5.3848	5.5648	5.3291	3.2665
146.98	146:58:49	1.0049	1.0531	1.1885	1.1469	1.3015	1.3773	1.3812	1.0723	1.2214	0.9748	1.116	1.1909	1.4572	1.4277	1.3606	1.2594	0.9474	0.9239	0.9962	1.1701	1.242	1.2268	0.9287	1.5873	2.5791	3.9591	4.7578	5.7038	4.7763	6.3547	5.0036	3.3985	2.5374	3.4015	4.3724	5.7729	6.4602	6.0271	5.4004	3.4815	2.8111	3.3848	3.7679	5.845	5.335	5.554	5.3186	3.2229
147.23	147:13:49	0.9973	1.0382	1.1782	1.1382	1.2917	1.3648	1.3713	1.0645	1.2126	0.9662	1.107	1.1768	1.4447	1.4091	1.3466	1.242	0.9383	0.9165	0.9879	1.1573	1.2269	1.2169	0.9215	1.5682	2.5674	3.9316	4.7292	5.6689	4.7641	6.3628	4.9798	3.4015	2.5157	3.3893	4.3492	5.7392	6.4704	5.9932	5.3727	3.4895	2.7849	3.3857	3.7305	5.8262	5.3027	5.5049	5.2962	3.2022
147.481	147:28:50	0.9907	1.0215	1.1652	1.1273	1.2756	1.3485	1.3545	1.0551	1.2013	0.9589	1.0999	1.1653	1.431	1.3919	1.3303	1.232	0.9315	0.9074	0.9805	1.1488	1.2121	1.2049	0.9149	1.5528	2.5673	3.9078	4.7057	5.653	4.7274	6.34	4.953	3.3734	2.515	3.3743	4.3126	5.71	6.4556	5.968	5.3432	3.4764	2.7674	3.3741	3.6983	5.806	5.2985	5.4817	5.2803	3.1854
147.731	147:43:51	0.9863	1.0155	1.1563	1.1173	1.2634	1.3298	1.3491	1.0469	1.1961	0.9497	1.0911	1.1614	1.4204	1.3725	1.3168	1.2234	0.9243	0.897	0.9715	1.1369	1.2011	1.1905	0.9082	1.5349	2.564	3.8913	4.7042	5.6503	4.7094	6.3229	4.8975	3.3401	2.5078	3.3401	4.2719	5.6838	6.4439	5.9604	5.3133	3.4791	2.7541	3.3532	3.671	5.785	5.2857	5.4521	5.2666	3.1674
147.981	147:58:52	0.9817	1.0054	1.1504	1.1089	1.2466	1.3168	1.3353	1.0343	1.1815	0.9428	1.0765	1.1522	1.4018	1.3549	1.2992	1.2099	0.914	0.8864	0.9651	1.1241	1.1923	1.1816	0.9026	1.5187	2.5683	3.8675	4.6723	5.617	4.6954	6.3064	4.8939	3.3397	2.4931	3.3301	4.225	5.6578	6.4145	5.9549	5.3036	3.4578	2.7464	3.3333	3.6521	5.7372	5.2601	5.4428	5.2432	3.1393
148.231	148:13:52	0.9767	0.995	1.1448	1.0993	1.2288	1.3031	1.328	1.024	1.1722	0.9344	1.0653	1.1426	1.3874	1.3397	1.2862	1.2013	0.91	0.8772	0.9536	1.1181	1.1838	1.1727	0.8945	1.5097	2.5651	3.8406	4.6321	5.5592	4.6527	6.3102	4.8695	3.3397	2.4636	3.309	4.2039	5.6324	6.4092	5.947	5.2689	3.4356	2.7466	3.326	3.6182	5.6904	5.2378	5.4093	5.2114	3.1143
148.481	148:28:53	0.9675	0.9872	1.1358	1.0927	1.2167	1.2883	1.3101	1.0144	1.1595	0.9242	1.06	1.1322	1.3723	1.3198	1.2717	1.1955	0.9025	0.8657	0.9483	1.1118	1.171	1.1692	0.8891	1.4872	2.5599	3.8352	4.5989	5.5361	4.613	6.2883	4.8273	3.3251	2.4405	3.2953	4.1658	5.5859	6.4095	5.9238	5.2094	3.4204	2.7491	3.3255	3.5941	5.6675	5.2075	5.3806	5.1963	3.1089
148.732	148:43:54	0.9587	0.9811	1.1253	1.0851	1.21	1.2774	1.3004	1.0027	1.1467	0.9202	1.0592	1.1183	1.3606	1.3124	1.2558	1.1845	0.8981	0.8565	0.9434	1.1008	1.1583	1.1586	0.8853	1.4765	2.544	3.8191	4.5543	5.5149	4.5801	6.2732	4.7829	3.317	2.4162	3.2822	4.1368	5.5602	6.396	5.8933	5.1844	3.3971	2.7295	3.3147	3.5706	5.6368	5.1846	5.3324	5.1595	3.109
148.982	148:58:55	0.9502	0.9774	1.1154	1.0784	1.1981	1.2667	1.2902	0.986	1.1376	0.9148	1.0452	1.1149	1.3452	1.2978	1.2402	1.1691	0.8925	0.8522	0.9365	1.0967	1.151	1.152	0.8788	1.4612	2.5199	3.7997	4.5347	5.4967	4.5578	6.2535	4.7526	3.2977	2.3933	3.2577	4.1053	5.526	6.384	5.8627	5.1639	3.3723	2.728	3.3197	3.5457	5.5994	5.164	5.3031	5.1492	3.0875
149.232	149:13:56	0.9386	0.9669	1.1092	1.0717	1.1846	1.2575	1.2794	0.9793	1.1298	0.9057	1.0346	1.1061	1.3278	1.2828	1.23	1.1603	0.881	0.8453	0.9286	1.0877	1.144	1.1434	0.871	1.4475	2.5014	3.7764	4.4914	5.4769	4.5235	6.2331	4.7207	3.2709	2.3912	3.2224	4.0751	5.4827	6.3804	5.8411	5.1296	3.359	2.7102	3.314	3.5266	5.5527	5.1448	5.2773	5.1024	3.056
149.482	149:28:57	0.9303	0.9558	1.0994	1.0621	1.1742	1.2446	1.2618	0.9683	1.1218	0.8981	1.0277	1.0957	1.3158	1.2757	1.22	1.1501	0.8761	0.8387	0.9229	1.0803	1.1275	1.1366	0.8637	1.4319	2.5083	3.77	4.4694	5.4515	4.5011	6.2174	4.6787	3.2524	2.3773	3.2039	4.0309	5.4587	6.3629	5.8144	5.1223	3.3391	2.6877	3.3042	3.5024	5.5283	5.1104	5.2458	5.0913	3.0516
149.732	149:43:57	0.9272	0.9478	1.0885	1.0556	1.1658	1.2263	1.2504	0.9598	1.1145	0.8895	1.0235	1.0849	1.307	1.2591	1.2102	1.1352	0.876	0.8321	0.9186	1.074	1.1187	1.1288	0.8592	1.4241	2.5005	3.7558	4.4388	5.4123	4.4679	6.1916	4.6285	3.2381	2.3691	3.1795	3.9998	5.4178	6.3262	5.7741	5.0747	3.3271	2.6761	3.2916	3.4671	5.4724	5.0844	5.2019	5.0919	3.0374
149.983	149:58:58	0.9225	0.9381	1.0793	1.0477	1.1556	1.2188	1.235	0.9486	1.1037	0.8816	1.0114	1.0778	1.2957	1.2513	1.1979	1.1244	0.8702	0.8274	0.9117	1.0645	1.1058	1.1203	0.8543	1.4157	2.4936	3.7256	4.4124	5.3848	4.4341	6.1645	4.6011	3.2002	2.3596	3.1522	3.9683	5.3833	6.32	5.7839	5.0563	3.3169	2.6624	3.2841	3.4438	5.4437	5.0701	5.1689	5.0404	3.0109
150.233	150:13:58	0.9218	0.937	1.0736	1.0434	1.1449	1.2029	1.2244	0.9409	1.0967	0.8798	1.0016	1.0713	1.2851	1.2391	1.1881	1.1189	0.8669	0.8208	0.9029	1.0574	1.0953	1.1113	0.8492	1.4081	2.4866	3.7047	4.3864	5.3577	4.4025	6.1362	4.5821	3.1988	2.3534	3.1214	3.9423	5.3376	6.2945	5.7494	5.032	3.2874	2.6505	3.263	3.4096	5.4137	5.0579	5.1475	5.0159	2.9962
150.483	150:28:59	0.9156	0.9272	1.0682	1.0344	1.1348	1.1926	1.2117	0.9333	1.0889	0.8747	0.9934	1.0616	1.2743	1.2246	1.1833	1.1078	0.8677	0.8186	0.8952	1.0445	1.0897	1.1026	0.8455	1.4002	2.4694	3.6778	4.3623	5.333	4.3878	6.1127	4.5473	3.1837	2.3273	3.0998	3.9066	5.2824	6.2717	5.73	4.9853	3.2847	2.6333	3.2533	3.3774	5.3761	5.0238	5.1106	4.9895	2.9853
150.733	150:43:59	0.9125	0.9207	1.059	1.0326	1.1258	1.1816	1.2059	0.9262	1.0813	0.8677	0.994	1.0544	1.2546	1.2142	1.1724	1.0941	0.8591	0.8133	0.8882	1.037	1.0753	1.093	0.8355	1.3915	2.458	3.6669	4.3286	5.2884	4.3649	6.0791	4.5205	3.1619	2.3128	3.0751	3.8729	5.2615	6.2538	5.7201	4.9811	3.2658	2.627	3.2575	3.3518	5.3342	4.9653	5.0619	4.9616	2.9681
150.983	150:59:00	0.9097	0.914	1.0533	1.0215	1.1179	1.1701	1.1977	0.9246	1.0715	0.8618	0.9879	1.0506	1.2399	1.2043	1.1664	1.08	0.8561	0.8054	0.8832	1.0305	1.0655	1.0884	0.8295	1.3843	2.444	3.6439	4.2968	5.2683	4.3421	6.0606	4.4907	3.1482	2.2964	3.0555	3.8283	5.2044	6.2454	5.6797	4.9472	3.243	2.6091	3.2517	3.3362	5.3074	4.937	5.0394	4.9291	2.9403
151.233	151:14:00	0.9023	0.9068	1.052	1.0148	1.1085	1.1632	1.1876	0.9239	1.0651	0.8545	0.977	1.0416	1.2332	1.1925	1.154	1.0695	0.8505	0.7986	0.8764	1.0269	1.0608	1.0817	0.8229	1.3687	2.4401	3.6236	4.27	5.2525	4.3334	6.0278	4.4317	3.1187	2.2843	3.0397	3.8074	5.1816	6.2397	5.6569	4.8924	3.2279	2.594	3.2264	3.3152	5.2628	4.9147	5.0348	4.9056	2.9281
151.484	151:29:01	0.8981	0.9037	1.0425	1.0085	1.0986	1.1519	1.1791	0.9185	1.0543	0.8431	0.9648	1.0332	1.2233	1.1821	1.1455	1.0641	0.8438	0.7935	0.8715	1.0187	1.0503	1.0698	0.8174	1.3579	2.4241	3.6097	4.2426	5.225	4.303	6.0088	4.3879	3.116	2.2706	3.0122	3.7635	5.1653	6.2102	5.6216	4.8632	3.22	2.5802	3.2103	3.2999	5.2359	4.8807	4.9853	4.8671	2.9035
151.734	151:44:02	0.8924	0.8973	1.0396	1.0032	1.092	1.1435	1.1679	0.9137	1.0513	0.8347	0.9555	1.0252	1.213	1.1679	1.1308	1.0624	0.8381	0.7868	0.8645	1.0157	1.0442	1.0622	0.8136	1.3399	2.4089	3.5718	4.2145	5.1973	4.2781	5.9911	4.3505	3.0842	2.2431	2.9985	3.7393	5.1106	6.1754	5.5986	4.8247	3.1944	2.5654	3.2026	3.2669	5.2131	4.8492	4.9506	4.8379	2.8866
151.984	151:59:03	0.8875	0.8955	1.0349	0.9953	1.0829	1.1398	1.1613	0.9076	1.0452	0.8256	0.9494	1.0184	1.2005	1.1611	1.121	1.0536	0.8338	0.7829	0.8591	1.0088	1.0403	1.0598	0.8134	1.3363	2.3954	3.5587	4.1917	5.1763	4.2462	5.9676	4.3186	3.0652	2.2392	2.9778	3.7131	5.0901	6.1626	5.5761	4.7876	3.186	2.5549	3.1961	3.2506	5.1798	4.8286	4.9158	4.8112	2.8774
152.234	152:14:04	0.8837	0.8892	1.0274	0.9874	1.0706	1.1323	1.1545	0.904	1.0345	0.8218	0.9436	1.0114	1.1896	1.1531	1.115	1.0495	0.8304	0.7801	0.8517	1.0072	1.0271	1.052	0.8085	1.3212	2.3927	3.5327	4.1555	5.1391	4.2181	5.9453	4.2944	3.0447	2.2358	2.9553	3.6721	5.0407	6.1657	5.5577	4.7799	3.1754	2.5446	3.1984	3.2228	5.1457	4.8058	4.8876	4.7813	2.8638
152.485	152:29:05	0.8812	0.882	1.0203	0.9823	1.061	1.1206	1.1411	0.8951	1.0294	0.8187	0.9396	1.0026	1.1783	1.1428	1.1037	1.0424	0.8232	0.7747	0.8469	1	1.0164	1.0437	0.8048	1.3055	2.3798	3.522	4.1205	5.1223	4.1938	5.8945	4.2774	3.0281	2.2117	2.9419	3.646	4.9989	6.1437	5.5174	4.7268	3.1711	2.5426	3.1743	3.1937	5.1165	4.7861	4.8307	4.7506	2.8361
152.735	152:44:06	0.8768	0.8774	1.0133	0.9742	1.054	1.1145	1.1309	0.8883	1.0253	0.8109	0.9338	0.9987	1.1663	1.1327	1.0988	1.0291	0.8165	0.7736	0.8415	0.9923	0.9977	1.0364	0.7964	1.2968	2.3739	3.5027	4.0927	5.074	4.1731	5.8614	4.2304	3.0267	2.1996	2.924	3.6286	4.9602	6.1233	5.486	4.7086	3.1563	2.528	3.1499	3.1615	5.0741	4.7462	4.7901	4.7377	2.8275
152.985	152:59:07	0.8686	0.8715	1.0036	0.971	1.0463	1.1017	1.1267	0.8792	1.0175	0.8059	0.9278	0.9954	1.165	1.1229	1.09	1.0189	0.8114	0.7698	0.8351	0.9897	0.99	1.03	0.7972	1.2944	2.3699	3.4802	4.0582	5.0534	4.1558	5.832	4.1941	3.0236	2.1869	2.8986	3.6157	4.9188	6.0917	5.4645	4.6784	3.1319	2.5112	3.1459	3.1321	5.0267	4.7177	4.7606	4.704	2.8242
153.236	153:14:08	0.865	0.8641	0.9977	0.962	1.0396	1.0971	1.1189	0.8718	1.0123	0.8013	0.9205	0.9885	1.1586	1.113	1.0796	1.0143	0.8108	0.7671	0.8332	0.9836	0.984	1.0259	0.7926	1.287	2.3596	3.4525	4.0315	5.0193	4.1447	5.8026	4.1549	3.0062	2.1746	2.8812	3.5822	4.8941	6.0724	5.4345	4.637	3.1005	2.5047	3.1361	3.1155	4.9807	4.7123	4.7142	4.6811	2.79
153.486	153:29:09	0.8631	0.8575	0.9884	0.9572	1.0285	1.0896	1.1065	0.8639	1.0066	0.7968	0.915	0.98	1.1436	1.1075	1.0721	1.0067	0.8061	0.7619	0.8279	0.9798	0.9833	1.021	0.7892	1.2833	2.3287	3.426	4.0058	4.99	4.109	5.7777	4.1185	2.9876	2.1521	2.859	3.5508	4.8644	6.0626	5.4081	4.5936	3.0998	2.4929	3.1213	3.086	4.9566	4.7139	4.6826	4.6214	2.7709
153.736	153:44:10	0.8624	0.8596	0.9839	0.9581	1.0234	1.0821	1.1024	0.856	1.0041	0.7914	0.9089	0.9769	1.1401	1.095	1.0661	1.0041	0.7986	0.7564	0.8228	0.9718	0.982	1.0178	0.786	1.2783	2.3232	3.3931	3.9746	4.9404	4.0745	5.7406	4.0938	2.9635	2.1383	2.8553	3.5207	4.8335	6.0323	5.394	4.5659	3.092	2.4782	3.1137	3.0596	4.9427	4.6592	4.6616	4.589	2.7578
153.986	153:59:09	0.8601	0.8528	0.977	0.9573	1.0153	1.0691	1.0992	0.8498	0.9969	0.7901	0.9062	0.9693	1.1307	1.0847	1.0587	1.0003	0.7951	0.7566	0.8196	0.9672	0.9681	1.012	0.7811	1.2698	2.3093	3.3698	3.9364	4.9065	4.056	5.7319	4.0529	2.961	2.1244	2.8367	3.4898	4.7988	6.0291	5.3482	4.5157	3.0614	2.4665	3.1036	3.0305	4.9042	4.619	4.6189	4.5549	2.7288
154.236	154:14:10	0.8579	0.8466	0.9695	0.9528	1.0036	1.0592	1.0951	0.8466	0.9972	0.7848	0.8999	0.961	1.1239	1.0777	1.0479	0.9925	0.7959	0.75	0.8141	0.9596	0.964	1.006	0.7775	1.2593	2.2969	3.3559	3.8997	4.8552	4.0358	5.6936	4.0186	2.9465	2.1167	2.8136	3.4595	4.7769	5.9925	5.3336	4.4664	3.0596	2.4459	3.0877	3.0127	4.8447	4.5925	4.5726	4.5377	2.717
154.486	154:29:11	0.8545	0.8422	0.9679	0.9484	0.998	1.0526	1.0924	0.8403	0.9915	0.7797	0.8928	0.9525	1.1164	1.0666	1.0391	0.9878	0.7949	0.744	0.8102	0.9537	0.9599	0.9981	0.7729	1.2509	2.2831	3.3229	3.8825	4.8333	3.995	5.6505	3.9861	2.9025	2.1046	2.7905	3.4344	4.7279	5.9709	5.2764	4.4385	3.0411	2.4341	3.0759	2.9923	4.8141	4.5568	4.5155	4.5112	2.6908
154.737	154:44:12	0.849	0.8384	0.9599	0.9472	0.9974	1.0482	1.0846	0.8368	0.9872	0.7758	0.887	0.9489	1.1015	1.0599	1.0336	0.9867	0.7954	0.7378	0.8039	0.9486	0.9542	0.993	0.7703	1.2459	2.2762	3.2875	3.8581	4.8031	3.9644	5.633	3.9478	2.8786	2.082	2.7753	3.4085	4.7017	5.9519	5.2327	4.3898	3.03	2.4146	3.0622	2.971	4.7773	4.5371	4.4904	4.4797	2.6738
154.987	154:59:13	0.8508	0.8303	0.9538	0.9427	0.9883	1.0416	1.0751	0.8347	0.98	0.7741	0.8855	0.9452	1.0948	1.0489	1.0273	0.9809	0.7965	0.7355	0.7992	0.9422	0.946	0.9885	0.7697	1.2381	2.2753	3.2624	3.8259	4.7665	3.9321	5.5855	3.9081	2.867	2.0688	2.7618	3.3893	4.6593	5.9402	5.2062	4.3652	3.0143	2.3929	3.0419	2.9496	4.7388	4.5275	4.454	4.4621	2.6467
155.237	155:14:14	0.8482	0.8292	0.9478	0.9323	0.982	1.0369	1.0706	0.8313	0.9772	0.7701	0.8803	0.9429	1.0861	1.0452	1.0209	0.9739	0.7949	0.731	0.7964	0.9368	0.9365	0.9817	0.7665	1.229	2.2661	3.2431	3.7976	4.7385	3.8937	5.5649	3.8858	2.8346	2.0574	2.7479	3.362	4.6119	5.9228	5.1611	4.3426	2.9881	2.3824	3.0284	2.9189	4.7119	4.5034	4.4129	4.4206	2.6353
155.488	155:29:15	0.8425	0.8248	0.9428	0.9336	0.9766	1.0317	1.0646	0.8278	0.9757	0.7645	0.8723	0.9384	1.077	1.0389	1.0177	0.962	0.7947	0.7285	0.794	0.9324	0.9311	0.972	0.764	1.2234	2.2594	3.2149	3.7706	4.6944	3.8747	5.5261	3.8659	2.8211	2.0404	2.7182	3.344	4.5657	5.899	5.1211	4.3053	2.9788	2.365	3.0146	2.8945	4.6906	4.4958	4.3791	4.3785	2.6237
155.738	155:44:16	0.8422	0.8178	0.9405	0.9279	0.9693	1.0231	1.0639	0.8221	0.9684	0.7549	0.8715	0.934	1.071	1.0322	1.0123	0.954	0.7917	0.7269	0.7881	0.9325	0.9257	0.9663	0.7593	1.2118	2.2492	3.2127	3.7464	4.6603	3.8517	5.5101	3.8053	2.8034	2.0262	2.6936	3.311	4.5404	5.884	5.0887	4.2675	2.9529	2.3479	3.0164	2.8699	4.6681	4.4689	4.3494	4.3549	2.6127
155.988	155:59:17	0.8439	0.8149	0.93	0.924	0.9586	1.0173	1.0555	0.8199	0.9694	0.7494	0.8658	0.9305	1.0656	1.0245	1.0087	0.9545	0.7896	0.7224	0.7867	0.9226	0.9232	0.9624	0.7597	1.2045	2.2473	3.1984	3.7124	4.643	3.8202	5.4568	3.7619	2.7877	2.0147	2.6672	3.2882	4.4989	5.8479	5.0633	4.2319	2.9469	2.3381	3.0054	2.8555	4.6484	4.4593	4.3173	4.3127	2.5763
156.238	156:14:18	0.8416	0.8108	0.9239	0.9248	0.9504	1.0116	1.0516	0.8184	0.9639	0.7467	0.8589	0.9308	1.0561	1.0158	1.0016	0.9469	0.7853	0.7217	0.7826	0.9196	0.9193	0.9562	0.759	1.1971	2.2282	3.1755	3.6866	4.6176	3.7857	5.4364	3.719	2.7785	2.0115	2.6445	3.2572	4.4586	5.8453	5.0215	4.205	2.9462	2.3295	2.9828	2.8349	4.6109	4.4436	4.2745	4.2686	2.565
156.489	156:29:19	0.8395	0.8057	0.923	0.9222	0.9418	1.0082	1.0467	0.8105	0.9599	0.7437	0.8529	0.9294	1.0566	1.0079	1.0013	0.9407	0.783	0.7187	0.7802	0.9164	0.9113	0.9554	0.7586	1.1897	2.2255	3.1586	3.6606	4.5824	3.7621	5.3942	3.6869	2.7629	2.0079	2.6263	3.2449	4.4194	5.8088	4.9802	4.1905	2.941	2.319	2.967	2.8145	4.5616	4.4272	4.2444	4.2306	2.5379
156.739	156:44:19	0.838	0.8041	0.9161	0.9197	0.9363	0.9985	1.0411	0.8054	0.9582	0.7387	0.8511	0.9242	1.0504	1.0027	0.9922	0.9331	0.7801	0.7176	0.7761	0.911	0.9083	0.949	0.7576	1.1738	2.2128	3.1404	3.6368	4.5358	3.728	5.3606	3.6575	2.7357	1.9886	2.5987	3.2185	4.393	5.8135	4.94	4.1654	2.9227	2.3075	2.9659	2.7942	4.516	4.3823	4.2141	4.2036	2.5224
156.989	156:59:20	0.8357	0.8022	0.9118	0.9149	0.9287	0.9911	1.0373	0.8015	0.9516	0.7362	0.8473	0.9182	1.0458	0.9955	0.9931	0.929	0.7823	0.7141	0.7737	0.906	0.8991	0.9467	0.7516	1.1659	2.2181	3.1183	3.6194	4.4978	3.7068	5.3353	3.6324	2.703	1.9807	2.5849	3.1832	4.351	5.7926	4.9177	4.1469	2.8936	2.2972	2.9508	2.7764	4.4821	4.3491	4.1562	4.1642	2.4972
157.239	157:14:21	0.8316	0.7948	0.9068	0.9127	0.9211	0.988	1.0327	0.7965	0.9472	0.7344	0.8436	0.9143	1.0382	0.9836	0.9883	0.9239	0.7784	0.7086	0.7707	0.907	0.8981	0.9427	0.7511	1.1617	2.2135	3.0955	3.5873	4.4731	3.6731	5.2935	3.5855	2.6899	1.9669	2.5659	3.1554	4.3072	5.7849	4.8714	4.1166	2.8722	2.2729	2.9374	2.7528	4.4392	4.3077	4.114	4.114	2.4749
157.489	157:29:22	0.8297	0.7917	0.8993	0.9104	0.9119	0.9829	1.0294	0.7956	0.9449	0.7344	0.8387	0.9101	1.0327	0.9782	0.9861	0.9198	0.7769	0.7063	0.7683	0.8982	0.8923	0.939	0.7455	1.1571	2.1963	3.0766	3.5632	4.4608	3.6409	5.2696	3.5442	2.6722	1.954	2.5472	3.1443	4.2673	5.7529	4.8292	4.0773	2.8476	2.2606	2.926	2.7234	4.3886	4.2794	4.0715	4.0853	2.4553
157.74	157:44:23	0.8301	0.7845	0.8938	0.909	0.9079	0.9794	1.027	0.7922	0.9408	0.7313	0.8374	0.9094	1.0233	0.9722	0.9753	0.9128	0.7744	0.7054	0.7652	0.8948	0.886	0.9355	0.7461	1.1522	2.1793	3.0477	3.542	4.4327	3.6102	5.2095	3.4968	2.6614	1.9412	2.5323	3.1216	4.2222	5.7294	4.7905	4.0361	2.83	2.2399	2.9147	2.703	4.3655	4.2513	4.0431	4.0541	2.4356
157.99	157:59:24	0.8275	0.7803	0.8892	0.9029	0.8975	0.9744	1.0245	0.7883	0.9377	0.7263	0.8348	0.9061	1.0129	0.9621	0.9694	0.906	0.7712	0.7039	0.762	0.8931	0.8817	0.9348	0.7422	1.138	2.1712	3.0333	3.525	4.4059	3.5767	5.1705	3.4638	2.6401	1.928	2.5185	3.0964	4.1932	5.7009	4.7556	4.0068	2.8105	2.2284	2.9099	2.6725	4.3391	4.2256	3.9996	4.0088	2.4306
158.24	158:14:25	0.8204	0.7739	0.8841	0.9025	0.8881	0.9671	1.0178	0.7834	0.9357	0.7232	0.8298	0.9028	1.0089	0.9574	0.9679	0.9008	0.7683	0.7011	0.756	0.8873	0.8769	0.934	0.7408	1.1358	2.1674	3.0194	3.5036	4.3552	3.5528	5.1344	3.4235	2.6123	1.9245	2.5167	3.0674	4.1716	5.6604	4.7036	3.9671	2.7884	2.227	2.8988	2.663	4.3023	4.197	3.9659	3.9743	2.4295
158.49	158:29:25	0.8151	0.7705	0.8776	0.8991	0.881	0.9591	1.0165	0.7788	0.9324	0.7209	0.828	0.9039	1.0026	0.9554	0.9647	0.895	0.765	0.6983	0.7529	0.8859	0.873	0.9282	0.7326	1.128	2.1573	2.998	3.4754	4.3123	3.5451	5.0987	3.3901	2.5907	1.906	2.5112	3.042	4.1387	5.6338	4.6751	3.9204	2.7661	2.2192	2.8899	2.6553	4.2717	4.1554	3.9179	3.9337	2.4115
158.741	158:44:26	0.8132	0.7632	0.8732	0.8973	0.8767	0.9532	1.0116	0.7767	0.9318	0.7178	0.8267	0.9012	0.9986	0.9475	0.9647	0.891	0.7609	0.697	0.7489	0.8808	0.8682	0.9272	0.733	1.1161	2.1404	2.9853	3.4322	4.2914	3.5194	5.0655	3.3632	2.5727	1.8856	2.495	3.0242	4.1106	5.6043	4.649	3.8859	2.749	2.2002	2.8802	2.6325	4.2291	4.1203	3.8711	3.8923	2.3969
158.99	158:59:25	0.8125	0.7599	0.8674	0.8907	0.8709	0.9498	1.0083	0.7732	0.9285	0.7127	0.8247	0.8931	0.9903	0.9397	0.9614	0.889	0.7593	0.6954	0.7462	0.8798	0.8645	0.9196	0.733	1.1097	2.1271	2.9605	3.4187	4.2603	3.5022	5.0563	3.3374	2.5459	1.8774	2.4819	3.0022	4.0822	5.5721	4.6206	3.857	2.734	2.1937	2.8704	2.6094	4.1741	4.0992	3.8495	3.8611	2.3847
159.241	159:14:26	0.8096	0.7559	0.8625	0.8881	0.8658	0.9404	1.0022	0.7688	0.9291	0.7091	0.8202	0.8896	0.9857	0.9335	0.9569	0.8886	0.7569	0.6929	0.7416	0.8717	0.8579	0.917	0.7307	1.1066	2.1124	2.9372	3.3943	4.2036	3.4659	5.0106	3.2989	2.5261	1.8645	2.4648	2.9783	4.0385	5.5593	4.579	3.8071	2.713	2.1837	2.8588	2.5882	4.1391	4.0901	3.8183	3.8333	2.3644
159.49	159:29:25	0.8068	0.7535	0.8551	0.886	0.8602	0.9318	0.9959	0.7657	0.9264	0.7044	0.8165	0.8836	0.9795	0.932	0.9538	0.8827	0.753	0.6909	0.7398	0.8714	0.8562	0.9106	0.7311	1.1044	2.1007	2.9188	3.3737	4.166	3.4467	4.9876	3.2709	2.5232	1.8475	2.4402	2.9496	3.9911	5.5571	4.5341	3.7674	2.6911	2.174	2.8441	2.5642	4.0929	4.0572	3.8068	3.8034	2.3445
159.741	159:44:26	0.8076	0.7474	0.8533	0.8824	0.8556	0.9276	0.9927	0.764	0.9235	0.6972	0.8114	0.8815	0.9712	0.9242	0.9503	0.8784	0.7506	0.6859	0.7373	0.8699	0.8515	0.9098	0.7278	1.1004	2.0893	2.9029	3.3327	4.1463	3.431	4.9712	3.2428	2.5034	1.8316	2.4179	2.9286	3.9649	5.5597	4.4982	3.7255	2.6877	2.1631	2.8335	2.5479	4.0694	4.0335	3.7681	3.7654	2.3193
159.991	159:59:26	0.8041	0.7415	0.8474	0.878	0.8502	0.922	0.9867	0.7616	0.9242	0.6953	0.8094	0.8793	0.9654	0.9182	0.9504	0.8763	0.7486	0.6839	0.7316	0.8669	0.8499	0.9044	0.7266	1.096	2.0895	2.8863	3.3067	4.1131	3.4035	4.9097	3.2135	2.4956	1.815	2.3949	2.9003	3.9434	5.5443	4.4633	3.684	2.66	2.1403	2.8203	2.5308	4.0421	3.9985	3.7346	3.7362	2.3138
160.241	160:14:27	0.8016	0.7387	0.8404	0.8797	0.8449	0.9231	0.9846	0.7604	0.9197	0.6919	0.8046	0.8732	0.9592	0.9133	0.9451	0.874	0.7447	0.6823	0.7292	0.8638	0.8441	0.9018	0.724	1.0962	2.0868	2.8728	3.2777	4.0793	3.3916	4.8693	3.1871	2.483	1.8164	2.3607	2.8772	3.9159	5.4894	4.4272	3.6524	2.6387	2.1281	2.8083	2.5229	3.999	3.9553	3.6995	3.6981	2.3073
160.491	160:29:27	0.7996	0.7359	0.8368	0.8739	0.8383	0.9191	0.9811	0.7522	0.9163	0.6907	0.8059	0.8751	0.9512	0.9096	0.9355	0.8712	0.7456	0.6797	0.7223	0.8601	0.8453	0.8987	0.7231	1.091	2.0733	2.8537	3.249	4.0395	3.3691	4.8498	3.1563	2.4819	1.8182	2.3362	2.8519	3.8793	5.4455	4.3901	3.6156	2.6261	2.1163	2.8011	2.5003	3.9706	3.9276	3.6788	3.6743	2.3004
160.741	160:44:28	0.7966	0.7314	0.8322	0.8699	0.8349	0.9162	0.978	0.7466	0.9094	0.6859	0.8026	0.8706	0.9456	0.9042	0.9329	0.8688	0.7423	0.6768	0.7202	0.8593	0.8359	0.8969	0.7221	1.082	2.0508	2.8356	3.234	4.0057	3.3384	4.8329	3.1348	2.4737	1.8106	2.3173	2.834	3.857	5.4165	4.3521	3.5839	2.6049	2.0997	2.7926	2.4878	3.9175	3.9156	3.6544	3.6274	2.2844
160.991	160:59:28	0.7905	0.7259	0.8285	0.8684	0.8309	0.9133	0.967	0.7417	0.9062	0.6831	0.7998	0.8705	0.9427	0.8995	0.9311	0.8672	0.7393	0.6724	0.7179	0.856	0.8341	0.8929	0.7202	1.0791	2.044	2.8318	3.2179	3.9825	3.3171	4.7853	3.1082	2.4552	1.8011	2.3103	2.8054	3.843	5.3902	4.3172	3.5467	2.5942	2.0949	2.7874	2.4732	3.8798	3.881	3.6163	3.5975	2.2752
161.241	161:14:29	0.7868	0.7185	0.8262	0.8636	0.8268	0.9063	0.9625	0.7426	0.8998	0.6789	0.7947	0.8684	0.9366	0.8941	0.9283	0.8608	0.7396	0.6691	0.7182	0.8588	0.8305	0.895	0.7183	1.0734	2.0314	2.8118	3.1927	3.9535	3.3001	4.7325	3.0788	2.44	1.7963	2.2857	2.7789	3.8055	5.3585	4.2769	3.5328	2.5769	2.0833	2.7846	2.457	3.8429	3.8471	3.5866	3.5682	2.258
161.491	161:29:29	0.7862	0.7145	0.8196	0.8587	0.8241	0.9015	0.9547	0.7398	0.897	0.6772	0.7912	0.8647	0.9347	0.8895	0.9229	0.8622	0.7411	0.666	0.718	0.8585	0.8258	0.8885	0.7183	1.067	2.0219	2.7885	3.1793	3.9085	3.2809	4.7037	3.0484	2.4204	1.7887	2.2717	2.762	3.7726	5.347	4.2476	3.494	2.5631	2.0807	2.7749	2.4449	3.8005	3.8139	3.5633	3.5295	2.2445
161.742	161:44:30	0.7839	0.7089	0.8164	0.8559	0.8217	0.8973	0.9537	0.738	0.8971	0.6725	0.7912	0.8598	0.9289	0.8844	0.9197	0.8631	0.7392	0.6625	0.7144	0.8598	0.8207	0.8887	0.7195	1.0623	2.0154	2.7708	3.1577	3.8728	3.2446	4.666	3.0307	2.4035	1.7829	2.2554	2.7281	3.7368	5.3182	4.1922	3.4629	2.5422	2.072	2.7547	2.4265	3.765	3.7919	3.5306	3.4926	2.2299
161.992	161:59:30	0.7814	0.7045	0.8105	0.8542	0.8175	0.8936	0.9492	0.7376	0.8996	0.6676	0.7877	0.8595	0.9291	0.8794	0.9154	0.8614	0.7364	0.6601	0.7142	0.8518	0.8185	0.8891	0.7191	1.0567	2.0003	2.7493	3.1212	3.8455	3.2182	4.6166	2.9956	2.3923	1.7729	2.2445	2.7131	3.7145	5.2863	4.1597	3.4331	2.5332	2.0679	2.7319	2.4095	3.7311	3.7721	3.4837	3.461	2.2097
162.242	162:14:31	0.777	0.7019	0.8044	0.8477	0.8132	0.8865	0.9429	0.7362	0.8965	0.6668	0.7861	0.8557	0.923	0.8757	0.9099	0.8618	0.7323	0.6627	0.7121	0.8527	0.8155	0.883	0.7178	1.0551	1.9863	2.7328	3.0907	3.8166	3.1943	4.5691	2.9727	2.3785	1.759	2.2285	2.6937	3.6816	5.2558	4.1277	3.4072	2.5122	2.0593	2.7284	2.4036	3.704	3.7547	3.4403	3.4235	2.1896
162.492	162:29:31	0.7746	0.6968	0.8	0.8503	0.8093	0.8851	0.9422	0.7326	0.8958	0.664	0.7847	0.8525	0.9174	0.8705	0.9049	0.8596	0.7289	0.6583	0.7073	0.8472	0.8109	0.8809	0.719	1.0523	1.9871	2.7221	3.079	3.777	3.1718	4.5159	2.9374	2.3605	1.7504	2.2164	2.6731	3.6521	5.2305	4.0878	3.3727	2.4902	2.0579	2.7006	2.3926	3.6694	3.7301	3.404	3.3969	2.1769
162.742	162:44:32	0.7713	0.6903	0.8	0.8451	0.8046	0.8764	0.9409	0.7299	0.8938	0.6644	0.7819	0.851	0.9157	0.8696	0.9034	0.8574	0.7292	0.657	0.7085	0.8483	0.8068	0.8813	0.7154	1.0446	1.9666	2.6987	3.063	3.752	3.1535	4.4655	2.9108	2.36	1.7414	2.2011	2.6626	3.6271	5.1932	4.0446	3.3382	2.4696	2.0452	2.6863	2.3775	3.6498	3.7192	3.3636	3.3589	2.1669
162.992	162:59:31	0.7716	0.6827	0.7929	0.8418	0.8027	0.8701	0.9358	0.7295	0.8912	0.6607	0.7776	0.8499	0.911	0.8618	0.8958	0.8557	0.727	0.6552	0.7041	0.8452	0.8033	0.8776	0.7129	1.0414	1.9631	2.6831	3.0335	3.7289	3.1452	4.4162	2.8727	2.3517	1.7293	2.184	2.6379	3.603	5.1695	4.0099	3.3045	2.4527	2.0451	2.6743	2.3629	3.6249	3.6892	3.3487	3.324	2.1508
163.242	163:14:31	0.7711	0.6807	0.7905	0.8409	0.7933	0.8636	0.9315	0.7274	0.8915	0.6616	0.7783	0.8486	0.9081	0.8629	0.8923	0.854	0.7276	0.6534	0.7011	0.841	0.7983	0.8773	0.7115	1.0372	1.9582	2.6569	3.0154	3.7034	3.1229	4.399	2.8452	2.3403	1.7218	2.169	2.6211	3.5847	5.1371	3.9739	3.2711	2.4384	2.0483	2.6595	2.3458	3.6031	3.6587	3.325	3.3019	2.1277
163.492	163:29:32	0.7679	0.6792	0.7864	0.8394	0.7941	0.8603	0.9271	0.7229	0.8892	0.6595	0.7713	0.8448	0.9053	0.8553	0.8884	0.848	0.7245	0.6467	0.6985	0.838	0.798	0.8752	0.7122	1.0318	1.9489	2.6323	2.9893	3.6802	3.1139	4.3757	2.8234	2.3193	1.7082	2.1512	2.5956	3.5607	5.1206	3.9471	3.2263	2.414	2.0414	2.6447	2.3274	3.5682	3.6195	3.2977	3.2679	2.1102
163.743	163:44:33	0.7669	0.6745	0.7849	0.8369	0.7906	0.857	0.9256	0.7228	0.8901	0.6591	0.7705	0.8449	0.8983	0.8513	0.8892	0.8479	0.7257	0.6425	0.6978	0.8354	0.7942	0.8729	0.7114	1.0287	1.9377	2.611	2.9693	3.6418	3.0972	4.3497	2.7951	2.3074	1.7064	2.1299	2.5708	3.528	5.0773	3.9234	3.2006	2.4017	2.0318	2.635	2.3083	3.5242	3.6065	3.277	3.2323	2.0921
163.993	163:59:33	0.7626	0.6695	0.7795	0.8342	0.7826	0.8509	0.9237	0.7244	0.887	0.6573	0.7655	0.844	0.8936	0.8483	0.884	0.8448	0.7274	0.6405	0.6943	0.8332	0.7919	0.8709	0.7109	1.0257	1.9228	2.5861	2.9399	3.6128	3.0631	4.2977	2.7767	2.2909	1.6976	2.1098	2.5446	3.4969	5.0367	3.885	3.1709	2.3837	2.0193	2.6248	2.2925	3.502	3.5753	3.2498	3.1959	2.0661
164.243	164:14:34	0.7618	0.6659	0.7786	0.8307	0.7817	0.8498	0.9225	0.7204	0.8862	0.6534	0.7635	0.8396	0.8917	0.8457	0.8837	0.8427	0.7248	0.6353	0.6956	0.832	0.7903	0.8643	0.7101	1.0264	1.9098	2.5674	2.9134	3.5817	3.0486	4.2252	2.7435	2.2837	1.692	2.0955	2.526	3.4705	4.9988	3.8414	3.1317	2.3719	1.9962	2.611	2.2828	3.4674	3.5525	3.2134	3.1658	2.0649
164.493	164:29:34	0.7631	0.6608	0.7725	0.8286	0.7755	0.8472	0.9177	0.7201	0.885	0.6494	0.76	0.8412	0.8874	0.8448	0.881	0.8412	0.7255	0.6356	0.6914	0.8317	0.7887	0.8598	0.7071	1.0204	1.9162	2.5582	2.8884	3.5485	3.0205	4.1989	2.7109	2.2695	1.683	2.0798	2.5052	3.4486	4.9766	3.8027	3.1059	2.3489	1.9809	2.5896	2.2663	3.4322	3.5351	3.1921	3.1369	2.0566
164.743	164:44:34	0.7646	0.6545	0.7696	0.8275	0.7688	0.8473	0.92	0.7181	0.8842	0.6473	0.7568	0.8395	0.882	0.8443	0.8772	0.8397	0.7267	0.6304	0.6894	0.8306	0.7868	0.8596	0.7063	1.0196	1.8991	2.5423	2.8805	3.5163	2.9976	4.1635	2.6953	2.248	1.6755	2.0641	2.4859	3.4265	4.9437	3.7802	3.0846	2.3357	1.981	2.5768	2.2558	3.3954	3.5058	3.1652	3.1079	2.0437
164.993	164:59:34	0.763	0.6496	0.7669	0.8239	0.7651	0.8453	0.9192	0.7149	0.8807	0.6458	0.7555	0.8349	0.8749	0.8432	0.8788	0.8391	0.7264	0.6282	0.6873	0.8261	0.7856	0.8565	0.7052	1.0174	1.8898	2.5195	2.8622	3.4786	2.9778	4.1351	2.6608	2.2258	1.6669	2.0512	2.4705	3.4001	4.92	3.7463	3.0443	2.3305	1.9729	2.5606	2.241	3.3787	3.4764	3.1197	3.0732	2.0236
165.243	165:14:34	0.7629	0.6428	0.7609	0.8266	0.7611	0.8421	0.9183	0.7122	0.8783	0.6434	0.7525	0.8367	0.8683	0.8414	0.8753	0.8349	0.7255	0.6265	0.6852	0.8285	0.78	0.855	0.7025	1.0123	1.8817	2.5047	2.8436	3.4269	2.9573	4.0952	2.6366	2.2172	1.6691	2.0488	2.4597	3.3762	4.8929	3.7065	3.0134	2.3217	1.9578	2.5413	2.2245	3.3592	3.4545	3.0951	3.0346	2.006
165.493	165:29:33	0.7625	0.6401	0.7587	0.8224	0.7561	0.8384	0.9117	0.707	0.8777	0.6426	0.7524	0.8335	0.8654	0.8373	0.8736	0.8325	0.7245	0.6218	0.6833	0.8204	0.7788	0.8554	0.7005	1.0115	1.8791	2.4956	2.8239	3.3988	2.9244	4.0711	2.6156	2.2056	1.6635	2.0348	2.448	3.3601	4.8602	3.6696	2.9873	2.3043	1.9401	2.5384	2.2005	3.3269	3.4333	3.0563	3.0046	1.9872
165.743	165:44:33	0.7643	0.6389	0.7529	0.8203	0.7516	0.8365	0.9119	0.7055	0.875	0.6377	0.7522	0.8299	0.8625	0.8365	0.871	0.8299	0.7259	0.6205	0.6813	0.819	0.7726	0.8532	0.7018	1.0064	1.8644	2.4768	2.8113	3.3669	2.8923	4.0367	2.5853	2.1813	1.6568	2.0133	2.4368	3.3275	4.8525	3.6271	2.9548	2.3017	1.9326	2.5189	2.1955	3.2959	3.4104	3.0253	2.9715	1.9783
165.993	165:59:34	0.7613	0.6355	0.7492	0.8189	0.7465	0.8343	0.9071	0.7045	0.874	0.6333	0.7495	0.8271	0.8569	0.834	0.8686	0.8294	0.7263	0.6194	0.6792	0.8194	0.7727	0.8489	0.7002	0.9979	1.8572	2.4531	2.7969	3.3385	2.8806	4.003	2.5595	2.1689	1.6471	2.0053	2.4234	3.3008	4.83	3.6071	2.921	2.2952	1.9211	2.5059	2.1809	3.2707	3.3888	2.9935	2.9416	1.9687
166.243	166:14:34	0.7598	0.6314	0.7458	0.8116	0.7465	0.8301	0.9014	0.7036	0.8697	0.6301	0.7468	0.8265	0.8538	0.8304	0.8649	0.8262	0.7242	0.6189	0.6769	0.8203	0.7683	0.8466	0.6999	0.9923	1.8439	2.4337	2.7775	3.3223	2.8637	3.9737	2.5414	2.172	1.6318	1.9898	2.4	3.2635	4.7858	3.565	2.9108	2.273	1.91	2.4975	2.1668	3.2504	3.3588	2.9757	2.9179	1.9587
166.493	166:29:33	0.7583	0.6283	0.7444	0.8087	0.7427	0.8266	0.8962	0.7003	0.8709	0.6265	0.7429	0.8257	0.8481	0.83	0.8666	0.825	0.7227	0.6163	0.6748	0.8168	0.7673	0.8447	0.6969	0.9893	1.8383	2.419	2.7614	3.2983	2.8345	3.9366	2.5074	2.1611	1.6201	1.9773	2.3916	3.2297	4.7694	3.5243	2.8874	2.258	1.8972	2.4834	2.1554	3.2191	3.3275	2.9444	2.8847	1.942
166.743	166:44:33	0.7531	0.6278	0.7387	0.8081	0.7368	0.8222	0.8979	0.6982	0.8693	0.6227	0.742	0.8245	0.8425	0.8253	0.8658	0.8231	0.7228	0.6113	0.6746	0.8137	0.7668	0.8437	0.6987	0.9841	1.8288	2.3956	2.7388	3.2707	2.8213	3.8893	2.4812	2.1365	1.6149	1.9647	2.3685	3.2084	4.7379	3.4873	2.8562	2.2422	1.8719	2.4737	2.1472	3.2122	3.3092	2.9003	2.8588	1.9296
166.992	166:59:30	0.7518	0.6213	0.7384	0.8041	0.7316	0.8208	0.8965	0.6954	0.8662	0.6187	0.7423	0.824	0.8424	0.8249	0.8638	0.8218	0.7211	0.6112	0.6719	0.8119	0.7613	0.8429	0.6994	0.9805	1.8169	2.3681	2.7113	3.2515	2.8032	3.8503	2.4612	2.131	1.6134	1.9441	2.3396	3.1853	4.7006	3.454	2.8404	2.2287	1.8771	2.4659	2.1353	3.1846	3.2806	2.8718	2.8253	1.9269
167.144	167:08:39	0.7532	0.6198	0.7375	0.8023	0.729	0.8168	0.8947	0.6953	0.8659	0.6163	0.7409	0.8232	0.8372	0.8266	0.8627	0.8214	0.7202	0.6105	0.67	0.8113	0.7602	0.8405	0.6988	0.9835	1.8099	2.3601	2.6971	3.2333	2.7853	3.824	2.4468	2.1188	1.6047	1.9396	2.329	3.1622	4.6767	3.4324	2.8329	2.2251	1.8669	2.4525	2.1307	3.1683	3.2718	2.8536	2.8073	1.919
[truncated: 48 more columns]

## Sheet: flowcytometry
2000 HT1080 plating
Well ID	IL13Ra2 on Tumor�	Residual Target	Live Effector Count
A2	0	9758	0
B2	0	752	1832
C2	0	540	256
D2	0	1086	50
E2	0	1800	70
F2	0	576	140
G2	0	1274	1192
H2	0.03	7338	62
A3	91.11	5672	2
B3	9.57	836	2262
C3	49.39	490	224
D3	93.26	1336	58
E3	92.41	1976	102
F3	57.02	470	144
G3	8.36	1412	1158
H3	94.74	4182	56
A4	0	27236	4
B4	0	2056	1096
C4	0	1956	284
D4	0.05	8182	184
E4	0	7130	184
F4	0	4516	460
G4	0	2016	748
H4	0.01	25472	48
A5	79.7	22848	4
B5	23.61	1796	1118
C5	79.63	2170	376
D5	86.11	7158	190
E5	86.81	9858	180
F5	80.08	3152	434
G5	22.88	2212	760
H5	86.22	21112	28
A6	0.01	26246	0
B6	0	1796	3004
C6	0.11	5604	1136
D6	0	13284	226
E6	0.01	14410	208
F6	0	5426	848
G6	0	2068	1714
H6	0.01	23222	20
A7	53.73	24894	0
B7	25.54	1472	3238
C7	40.81	5754	866
D7	57.84	14328	226
E7	54.14	10690	272
F7	36.83	5674	800
G7	13.24	1828	1584
H7	55.28	21404	32
A8	0.01	18098	2
B8	0.14	2920	2512
C8	0.03	12970	682
D8	0.02	19384	168
E8	0	12620	134
F8	0.03	7542	718
G8	0.13	3068	1462
H8	0.01	18876	30
A9	6.1	18848	0
B9	4.55	2332	2604
C9	10.72	7372	788
D9	7.64	12560	184
E9	10.96	9870	130
F9	6.82	3140	644
G9	9.31	2406	1622
H9	6.43	15836	34
A10	0.04	13606	2
B10	0.02	9246	3428
C10	0.04	9598	866
D10	0.06	12792	328
E10	0.04	10620	242
F10	0.06	9980	730
G10	0.04	4922	2288
H10	0.04	9948	26
A11	0.63	9528	0
B11	3.08	8126	2768
C11	0.89	7876	882
D11	0.68	10008	290
E11	1.02	9244	222
F11	2.11	6160	736
G11	2.31	3028	2268
H11	2.15	7708	30
