# Supplementary material for: Mathematical deconvolution of CAR T-cell proliferation and exhaustion from real-time killing assay data
Source: J R Soc Interface. 2020 Jan 15;17(162):20190734. doi: 10.1098/rsif.2019.0734 (PMC7014796; doi:10.1098/rsif.2019.0734)
Supplement: PBT138-high-medium-low [file rsif20190734supp7.xlsx]

## Sheet: Cover
Created By:	USER1
Creation Date:	2019/07/27 17:46
File Name:	C:\Users\Public\RTCA Data\XY\1907221431P4R.plt
Exp ID:	1907221431P4R

## Sheet: Layout
		low	low	low	medium	medium	medium	high	high	high
		1	2	3	4	5	6	7	8	9	10	11	12
Tumor Only	A	PBT138L(0)	PBT138L(0)	PBT138L(0)	PBT138M(0)	PBT138M(0)	PBT138M(0)	PBT138H(0)	PBT138H(0)	PBT138H(0)
BBz(E:T- 1:5)	B	PBT138L(0) BBz(2500Cell)	PBT138L(0) BBz(2500Cell)	PBT138L(0) BBz(2500Cell)	PBT138M(0) BBz(2500Cell)	PBT138M(0) BBz(2500Cell)	PBT138M(0) BBz(2500Cell)	PBT138H(0) BBz(2500Cell)	PBT138H(0) BBz(2500Cell)	PBT138H(0) BBz(2500Cell)
BBz(E:T - 1:10)	C	PBT138L(0) BBz(1250Cell)	PBT138L(0) BBz(1250Cell)	PBT138L(0) BBz(1250Cell)	PBT138M(0) BBz(1250Cell)	PBT138M(0) BBz(1250Cell)	PBT138M(0) BBz(1250Cell)	PBT138H(0) BBz(1250Cell)	PBT138H(0) BBz(1250Cell)	PBT138H(0) BBz(1250Cell)
BBz(E:T - 1:20)	D	PBT138L(0) BBz(625Cell)	PBT138L(0) BBz(625Cell)	PBT138L(0) BBz(625Cell)	PBT138M(0) BBz(625Cell)	PBT138M(0) BBz(625Cell)	PBT138M(0) BBz(625Cell)	PBT138H(0) BBz(625Cell)	PBT138H(0) BBz(625Cell)	PBT138H(0) BBz(625Cell)
28z (E:T - 1:20)	E	PBT138L(0) 28z(625Cell)	PBT138L(0) 28z(625Cell)	PBT138L(0) 28z(625Cell)	PBT138M(0) 28z(625Cell)	PBT138M(0) 28z(625Cell)	PBT138M(0) 28z(625Cell)	PBT138H(0) 28z(625Cell)	PBT138H(0) 28z(625Cell)	PBT138H(0) 28z(625Cell)
28z(E:T - 1:10)	F	PBT138L(0) 28z(1250Cell)	PBT138L(0) 28z(1250Cell)	PBT138L(0) 28z(1250Cell)	PBT138M(0) 28z(1250Cell)	PBT138M(0) 28z(1250Cell)	PBT138M(0) 28z(1250Cell)	PBT138H(0) 28z(1250Cell)	PBT138H(0) 28z(1250Cell)	PBT138H(0) 28z(1250Cell)
28z(E:T-1:5)	G	PBT138L(0) 28z(2500Cell)	PBT138L(0) 28z(2500Cell)	PBT138L(0) 28z(2500Cell)	PBT138M(0) 28z(2500Cell)	PBT138M(0) 28z(2500Cell)	PBT138M(0) 28z(2500Cell)	PBT138H(0) 28z(2500Cell)	PBT138H(0) 28z(2500Cell)	PBT138H(0) 28z(2500Cell)
Mock	H	PBT138L(0) Mock()	PBT138L(0) Mock()	PBT138L(0) Mock()	PBT138M(0) Mock()	PBT138M(0) Mock()	PBT138M(0) Mock()	PBT138H(0) Mock()	PBT138H(0) Mock()	PBT138H(0) Mock()

## Sheet: Data Analysis-Curve
	Legend Table
		ID	Addition			Target
			Effector		Mock
			Cell	No.	Cell	Cell
		A7				PBT138H
		A8
		A9
		G7	28z	2500
		G8
		G9
		F7		1250
		F8
		F9
		E7		625
		E8
		E9
		B7	BBz	2500
		B8
		B9
		C7		1250
		C8
		C9
		D7		625
		D8
		D9
		H7			Mock
		H8
		H9
		A1				PBT138L
		A2
		A3
		G1	28z	2500
		G2
		G3
		F1		1250
		F2
		F3
		E1		625
		E2
		E3
		B1	BBz	2500
		B2
		B3
		C1		1250
		C2
		C3
		D1		625
		D2
		D3
		H1			Mock
		H2
		H3
		A4				PBT138M
		A5
		A6
		G4	28z	2500
		G5
		G6
		F4		1250
		F5
		F6
		E4		625
		E5
		E6
		B4	BBz	2500
		B5
		B6
		C4		1250
		C5
		C6
		D4		625
		D5
		D6
		H4			Mock
		H5
		H6
Cell Index---Time		2	3	4	5	6	7	8	9	10	11	12	13	14	15	16	17	18	19	20	21	22	23	24	25	26	27	28	29	30	31	32	33	34	35	36	37	38	39	40	41	42	43	44	45	46	47	48	49
Time (Hour)	Time (hh:mm:ss)	Y (A1)	Y (B1)	Y (C1)	Y (D1)	Y (E1)	Y (F1)	Y (G1)	Y (H1)	Y (A2)	Y (B2)	Y (C2)	Y (D2)	Y (E2)	Y (F2)	Y (G2)	Y (H2)	Y (A3)	Y (B3)	Y (C3)	Y (D3)	Y (E3)	Y (F3)	Y (G3)	Y (H3)	Y (A4)	Y (B4)	Y (C4)	Y (D4)	Y (E4)	Y (F4)	Y (G4)	Y (H4)	Y (A5)	Y (B5)	Y (C5)	Y (D5)	Y (E5)	Y (F5)	Y (G5)	Y (H5)	Y (A6)	Y (B6)	Y (C6)	Y (D6)	Y (E6)	Y (F6)	Y (G6)	Y (H6)
0	00:00:00	0	0	0	0	0	0	0	0	0	0	0	0	0	0	0	0	0	0	0	0	0	0	0	0	0	0	0	0	0	0	0	0	0	0	0	0	0	0	0	0	0	0	0	0	0	0	0	0
0.003889	00:00:14	-0.0003	0.0002	-0.0026	-0.0015	0.0004	-0.0005	0.0004	0	-0.0009	0.0013	-0.0016	-0.0024	0.0012	-0.0007	-0.0017	0.001	-0.0003	0.0015	-0.0018	-0.0011	0.0014	0.0023	-0.003	0.0005	-0.001	-0.0004	0.0004	0.0016	-0.001	0	0	0.0012	-0.0004	-0.0018	-0.002	0.0021	-0.0003	-0.0002	0.0017	-0.0015	-0.0003	0.0008	0	0.0005	-0.0003	-0.0011	-0.0009	0.0005
0.253611	00:15:13	-0.0008	-0.0006	0.0018	0.0008	-0.0029	-0.0054	-0.0031	-0.0059	0.0022	0	-0.0007	0	0.0046	-0.0023	0.0025	-0.0045	-0.0036	0.0013	-0.0043	-0.0006	0.0005	-0.0039	-0.0013	-0.0073	-0.0057	0.0012	-0.0011	-0.001	-0.0027	-0.0027	-0.0048	-0.0023	-0.0036	-0.0032	-0.0037	-0.0003	-0.0012	-0.0047	-0.0015	-0.0092	-0.0064	-0.0028	-0.0024	-0.0012	0.0003	-0.0056	-0.0067	-0.0011
1.40861	01:24:31	0.1612	0.1445	0.1097	0.0825	0.082	0.0807	0.128	0.1415	0.1553	0.1511	0.0943	0.0902	0.0811	0.1239	0.1468	0.1773	0.1582	0.1439	0.1211	0.0963	0.1052	0.1172	0.1518	0.1799	0.1154	0.0955	0.0707	0.0432	0.0501	0.0731	0.0944	0.1298	0.1215	0.0767	0.0697	0.0389	0.0482	0.0702	0.1081	0.1289	0.13	0.0741	0.0707	0.0623	0.0492	0.0684	0.102	0.1097
1.65833	01:39:30	0.1498	0.1304	0.1156	0.1122	0.1118	0.0941	0.1251	0.1282	0.1356	0.1383	0.1013	0.1044	0.0978	0.1197	0.1352	0.1501	0.1293	0.1197	0.1241	0.116	0.1164	0.1157	0.1277	0.1504	0.0561	0.0522	0.0461	0.0358	0.0436	0.0506	0.0474	0.0597	0.0632	0.0346	0.0403	0.0312	0.0422	0.0439	0.0568	0.0583	0.0699	0.0306	0.0459	0.0433	0.0379	0.0421	0.0557	0.0445
1.90806	01:54:29	0.2859	0.2545	0.25	0.2518	0.2579	0.2397	0.2637	0.2666	0.257	0.2667	0.2393	0.2357	0.2323	0.2436	0.2684	0.2861	0.2413	0.2369	0.2387	0.2485	0.2339	0.2274	0.2446	0.2748	0.0818	0.0762	0.0698	0.0608	0.0644	0.0743	0.071	0.091	0.0895	0.0592	0.0647	0.057	0.0607	0.0663	0.0829	0.0843	0.0987	0.0527	0.0671	0.0701	0.0647	0.0683	0.0799	0.0796
2.15833	02:09:30	0.3971	0.3725	0.3704	0.3701	0.3836	0.3695	0.3899	0.3868	0.3624	0.3798	0.3608	0.3604	0.3584	0.3648	0.3952	0.3984	0.3386	0.3456	0.3545	0.3726	0.3567	0.3328	0.3514	0.3841	0.1085	0.1059	0.096	0.0916	0.0935	0.1013	0.0952	0.1195	0.1194	0.0884	0.0943	0.0875	0.0945	0.0946	0.1146	0.1133	0.1312	0.0822	0.096	0.103	0.1004	0.0979	0.1074	0.117
2.40806	02:24:29	0.487	0.4642	0.4642	0.4612	0.4873	0.4546	0.4902	0.4813	0.4433	0.4666	0.459	0.4619	0.4608	0.4633	0.4932	0.4871	0.4178	0.4322	0.4507	0.4689	0.4497	0.4241	0.4448	0.4695	0.1327	0.1348	0.1203	0.1157	0.1193	0.1288	0.119	0.1477	0.1464	0.1189	0.1199	0.118	0.1206	0.1164	0.1445	0.1431	0.1579	0.1106	0.1209	0.1317	0.1311	0.1242	0.1344	0.1526
2.65833	02:39:30	0.5586	0.5366	0.5365	0.5377	0.5598	0.5259	0.5661	0.5529	0.5079	0.5387	0.5372	0.5329	0.537	0.534	0.5726	0.552	0.4814	0.5054	0.5311	0.5453	0.5216	0.4969	0.5225	0.5383	0.1541	0.1598	0.1432	0.1366	0.142	0.156	0.1434	0.1742	0.1698	0.142	0.1436	0.1442	0.1447	0.1392	0.1667	0.1646	0.1789	0.1342	0.144	0.1564	0.1563	0.1479	0.157	0.1814
2.90861	02:54:31	0.6133	0.5902	0.5935	0.592	0.6187	0.5787	0.6242	0.6093	0.5629	0.5908	0.5957	0.5942	0.6039	0.5948	0.6337	0.6047	0.5243	0.5593	0.5918	0.6075	0.5863	0.554	0.5788	0.5913	0.1721	0.1771	0.1607	0.1554	0.1633	0.1783	0.163	0.1973	0.1905	0.162	0.1645	0.1633	0.1637	0.1596	0.1855	0.1843	0.1997	0.1563	0.1648	0.1782	0.1745	0.1667	0.1766	0.2024
3.15833	03:09:30	0.661	0.6342	0.6453	0.6362	0.6656	0.6208	0.6744	0.6533	0.6092	0.6357	0.6378	0.6433	0.6536	0.6429	0.6835	0.6478	0.5619	0.6054	0.6426	0.6552	0.6327	0.5977	0.6263	0.6341	0.1873	0.1942	0.1833	0.1713	0.1799	0.1972	0.1798	0.2131	0.2056	0.181	0.1839	0.1806	0.1845	0.1791	0.2022	0.2023	0.2152	0.1754	0.1813	0.1979	0.1948	0.1844	0.1923	0.2196
3.40861	03:24:31	0.6979	0.6682	0.6826	0.6716	0.7019	0.6563	0.7132	0.6859	0.6459	0.6713	0.6736	0.6757	0.6898	0.678	0.7113	0.6771	0.5925	0.6393	0.6825	0.6941	0.6734	0.6329	0.6667	0.6728	0.1965	0.2081	0.1973	0.188	0.1954	0.2144	0.1928	0.2318	0.2194	0.1958	0.1988	0.199	0.2025	0.1954	0.2164	0.215	0.2292	0.1923	0.1956	0.2143	0.2118	0.2027	0.2087	0.2339
3.65861	03:39:31	0.7312	0.6957	0.7126	0.7019	0.7353	0.6794	0.7391	0.7153	0.6732	0.7085	0.7012	0.7007	0.7227	0.7058	0.7394	0.7048	0.6188	0.6663	0.7138	0.7247	0.7012	0.6641	0.6986	0.6968	0.2052	0.2207	0.2102	0.2016	0.2091	0.2301	0.205	0.2465	0.2301	0.2108	0.2139	0.2112	0.2171	0.2103	0.231	0.2251	0.2426	0.2083	0.2095	0.231	0.2247	0.2161	0.22	0.2496
3.90889	03:54:32	0.7591	0.7177	0.7396	0.7261	0.7606	0.7041	0.7621	0.7424	0.6998	0.7404	0.7247	0.7275	0.7496	0.7329	0.7612	0.7284	0.6426	0.6934	0.7378	0.7524	0.7285	0.6928	0.7249	0.7239	0.2162	0.2323	0.2237	0.2141	0.2211	0.244	0.2168	0.2582	0.2411	0.2244	0.2265	0.2234	0.2306	0.2231	0.2437	0.2347	0.2536	0.2185	0.2209	0.2445	0.2412	0.2276	0.2286	0.26
4.15861	04:09:31	0.784	0.7406	0.7664	0.7492	0.777	0.7247	0.7846	0.7671	0.7243	0.7628	0.7502	0.7516	0.773	0.7558	0.7862	0.7512	0.6654	0.7182	0.7613	0.7761	0.7508	0.7169	0.7491	0.7479	0.2248	0.2427	0.2362	0.2267	0.23	0.2562	0.2276	0.2717	0.2526	0.2356	0.2362	0.236	0.2447	0.2352	0.2556	0.2452	0.2655	0.2276	0.2277	0.2596	0.2522	0.2379	0.2392	0.2689
4.40889	04:24:32	0.8066	0.7607	0.7866	0.7698	0.8	0.746	0.8095	0.7891	0.7476	0.7876	0.7745	0.7721	0.8002	0.7744	0.805	0.7729	0.686	0.7397	0.7868	0.8005	0.7729	0.7353	0.7733	0.7718	0.2336	0.2539	0.2473	0.2327	0.2422	0.27	0.2361	0.2833	0.261	0.2454	0.2496	0.2493	0.2549	0.2486	0.2664	0.2544	0.2744	0.2404	0.2409	0.2723	0.2658	0.2493	0.2491	0.2791
4.65889	04:39:32	0.8283	0.7792	0.8089	0.7939	0.8198	0.7654	0.8328	0.813	0.7725	0.8075	0.7881	0.791	0.8198	0.7954	0.8254	0.7937	0.7065	0.7561	0.8083	0.8219	0.7919	0.7524	0.7943	0.7878	0.2394	0.2626	0.2565	0.2446	0.2493	0.2811	0.2478	0.2931	0.2698	0.2577	0.2578	0.2588	0.2653	0.2584	0.2756	0.2618	0.2821	0.2513	0.2505	0.2854	0.2754	0.2609	0.2569	0.287
4.90889	04:54:32	0.8501	0.7954	0.8277	0.8141	0.8437	0.7826	0.8514	0.8315	0.7923	0.8278	0.8091	0.8112	0.8449	0.8156	0.8476	0.8128	0.7232	0.774	0.8331	0.8436	0.812	0.7752	0.8149	0.8112	0.2462	0.2716	0.2656	0.2504	0.2605	0.2909	0.2557	0.302	0.2787	0.2678	0.2658	0.2686	0.2732	0.2683	0.2857	0.2694	0.29	0.2622	0.2603	0.2974	0.2867	0.2715	0.2673	0.2958
5.15917	05:09:33	0.8696	0.8141	0.8406	0.8334	0.8585	0.8004	0.8705	0.8451	0.8145	0.8458	0.8281	0.8289	0.8608	0.8317	0.8636	0.8331	0.7402	0.7862	0.8479	0.8631	0.8291	0.792	0.8324	0.8292	0.2526	0.281	0.2731	0.2629	0.2685	0.3003	0.2623	0.3094	0.2865	0.2772	0.2743	0.2779	0.2833	0.2745	0.2943	0.2766	0.2979	0.275	0.2699	0.3089	0.2979	0.2831	0.2764	0.3048
5.40917	05:24:33	0.8874	0.8294	0.8606	0.8525	0.8724	0.8165	0.8857	0.867	0.8294	0.8645	0.8454	0.8465	0.875	0.8522	0.8838	0.8467	0.7545	0.8031	0.866	0.8814	0.8481	0.807	0.8463	0.8463	0.2577	0.2899	0.2832	0.2701	0.2785	0.3085	0.2703	0.3164	0.2959	0.2868	0.281	0.2871	0.2919	0.2852	0.3031	0.285	0.3058	0.2848	0.2769	0.3188	0.3045	0.2935	0.2814	0.3119
5.65944	05:39:34	0.9041	0.8374	0.877	0.8648	0.8928	0.8312	0.9009	0.8807	0.8455	0.8783	0.8631	0.8572	0.8893	0.8671	0.898	0.855	0.7693	0.8131	0.883	0.894	0.8621	0.8215	0.8591	0.8607	0.2632	0.2981	0.2861	0.2775	0.2879	0.3154	0.2793	0.325	0.3022	0.2935	0.289	0.2972	0.2989	0.2929	0.3096	0.2905	0.3112	0.2914	0.2839	0.3278	0.3142	0.3012	0.2891	0.3178
5.90944	05:54:34	0.9156	0.8449	0.8853	0.8716	0.9049	0.8475	0.9141	0.8951	0.8604	0.8904	0.8728	0.8721	0.8993	0.8829	0.9088	0.8681	0.7803	0.8249	0.8955	0.9075	0.8701	0.8342	0.869	0.8718	0.2684	0.3034	0.2913	0.2849	0.2936	0.3243	0.2873	0.3296	0.3122	0.3023	0.2954	0.3034	0.3037	0.2981	0.318	0.2975	0.3145	0.3003	0.2939	0.3351	0.3217	0.3115	0.2958	0.3224
6.15972	06:09:35	0.9256	0.8565	0.8949	0.8749	0.915	0.8593	0.9244	0.8999	0.8739	0.9016	0.8841	0.8856	0.9087	0.8905	0.9156	0.874	0.7869	0.8359	0.903	0.9179	0.8826	0.845	0.8823	0.8815	0.2719	0.3076	0.2998	0.2913	0.2978	0.3311	0.2914	0.336	0.318	0.3056	0.3018	0.3083	0.3077	0.301	0.3263	0.3007	0.3204	0.3051	0.2988	0.3442	0.327	0.3175	0.2999	0.3285
6.40944	06:24:34	0.9354	0.8629	0.9027	0.8856	0.9239	0.8686	0.9266	0.905	0.8837	0.9096	0.8886	0.8964	0.9142	0.899	0.9217	0.8787	0.7958	0.8443	0.9121	0.9272	0.8907	0.8555	0.8904	0.8921	0.2757	0.3108	0.3049	0.2925	0.305	0.3378	0.2972	0.3409	0.3236	0.311	0.3065	0.3152	0.3125	0.3084	0.33	0.3058	0.3251	0.3105	0.3039	0.3484	0.3311	0.3217	0.3052	0.3356
6.65972	06:39:35	0.9426	0.8651	0.914	0.8882	0.9254	0.8773	0.9289	0.9081	0.8882	0.9132	0.8932	0.8982	0.9184	0.9085	0.9241	0.8856	0.8001	0.8504	0.9216	0.9339	0.8984	0.8624	0.8934	0.8975	0.2797	0.313	0.3098	0.2978	0.3108	0.3416	0.3025	0.3432	0.3274	0.3173	0.3126	0.3186	0.3171	0.3132	0.3346	0.308	0.3289	0.3146	0.3076	0.3548	0.3346	0.3277	0.308	0.3399
6.91	06:54:36	0.948	0.8694	0.9139	0.8935	0.9293	0.8816	0.9327	0.9074	0.8949	0.9193	0.9002	0.9007	0.9222	0.9093	0.9293	0.8903	0.7967	0.8544	0.9245	0.9384	0.9057	0.8655	0.8922	0.9042	0.2829	0.3169	0.3121	0.3021	0.316	0.346	0.3038	0.3487	0.3326	0.3211	0.3173	0.3223	0.3179	0.3165	0.3381	0.3095	0.331	0.3189	0.3131	0.3593	0.3403	0.3304	0.3125	0.3421
7.16	07:09:36	0.9515	0.8694	0.917	0.8927	0.9286	0.8876	0.9351	0.9107	0.8986	0.9184	0.9021	0.9015	0.92	0.9098	0.9286	0.8938	0.7995	0.8588	0.9303	0.943	0.9034	0.8692	0.8941	0.9045	0.2868	0.3181	0.3154	0.3051	0.3212	0.346	0.3053	0.3511	0.3343	0.3276	0.3181	0.325	0.3226	0.3203	0.3419	0.3121	0.332	0.3218	0.3162	0.3658	0.3422	0.334	0.3166	0.3423
7.41056	07:24:38	0.954	0.87	0.9172	0.8967	0.935	0.8866	0.9333	0.9138	0.9006	0.925	0.8977	0.9029	0.9226	0.9104	0.9258	0.8935	0.799	0.8604	0.931	0.941	0.9034	0.8625	0.8954	0.9071	0.2872	0.3202	0.3172	0.3064	0.3257	0.3507	0.3049	0.3547	0.3387	0.3297	0.3209	0.3291	0.3244	0.3264	0.3452	0.3164	0.3365	0.3262	0.3205	0.3705	0.3481	0.3359	0.3199	0.3424
7.66056	07:39:38	0.9548	0.8745	0.9187	0.8894	0.9365	0.8876	0.9348	0.9175	0.899	0.9277	0.9013	0.8999	0.928	0.9103	0.9265	0.8965	0.8025	0.8595	0.9347	0.9411	0.9033	0.8626	0.897	0.9094	0.2906	0.3239	0.3206	0.3063	0.3269	0.3534	0.3075	0.3577	0.3438	0.3342	0.3254	0.3339	0.3246	0.3305	0.3471	0.3186	0.3363	0.3285	0.3251	0.374	0.3512	0.3389	0.3238	0.3441
7.91056	07:54:38	0.9559	0.8753	0.9198	0.8905	0.932	0.8832	0.9296	0.9202	0.9014	0.9258	0.8986	0.9035	0.9283	0.915	0.926	0.8965	0.7999	0.8657	0.9335	0.9395	0.9046	0.8637	0.8972	0.9091	0.2932	0.3272	0.3198	0.3084	0.3306	0.3543	0.3105	0.3612	0.347	0.3346	0.3273	0.3345	0.3275	0.3344	0.3512	0.3196	0.3382	0.332	0.3269	0.3786	0.3537	0.3432	0.3254	0.3463
8.16028	08:09:37	0.9548	0.8756	0.9215	0.8849	0.9276	0.8861	0.9329	0.918	0.9035	0.9287	0.8993	0.9023	0.9309	0.9158	0.9251	0.8915	0.803	0.8632	0.9362	0.9382	0.9078	0.8653	0.8955	0.908	0.2954	0.3309	0.3245	0.3129	0.3339	0.3588	0.313	0.3623	0.3484	0.3376	0.3282	0.3362	0.3317	0.3371	0.3531	0.3227	0.342	0.3325	0.3289	0.3803	0.3558	0.3436	0.3282	0.349
8.41056	08:24:38	0.9536	0.8718	0.9174	0.8893	0.9237	0.88	0.9354	0.9147	0.9004	0.9286	0.8955	0.8983	0.9302	0.9124	0.9284	0.8927	0.807	0.8593	0.9313	0.937	0.9054	0.867	0.8958	0.9077	0.2988	0.3339	0.3245	0.3153	0.3364	0.3636	0.3136	0.3643	0.3492	0.3398	0.3326	0.3414	0.3348	0.3426	0.3569	0.3237	0.3404	0.3358	0.3317	0.3828	0.3582	0.3448	0.3301	0.3513
8.66056	08:39:38	0.9517	0.8732	0.9127	0.8884	0.924	0.8807	0.9341	0.9122	0.904	0.9298	0.8981	0.9014	0.9325	0.9169	0.9278	0.8921	0.8077	0.8566	0.9304	0.9359	0.9047	0.8673	0.8916	0.9083	0.3001	0.3348	0.3274	0.3165	0.3406	0.3631	0.3148	0.3664	0.3527	0.3437	0.3347	0.3446	0.3373	0.3438	0.3562	0.3264	0.3433	0.3383	0.3313	0.3843	0.3613	0.3481	0.3316	0.3525
8.91056	08:54:38	0.953	0.8716	0.9097	0.8798	0.9284	0.8728	0.9314	0.912	0.9039	0.9306	0.9009	0.9035	0.931	0.92	0.9273	0.8906	0.8077	0.86	0.929	0.9365	0.9053	0.8687	0.8936	0.9083	0.3015	0.3367	0.3293	0.3167	0.3422	0.3674	0.3149	0.3665	0.3558	0.3444	0.3376	0.3454	0.3375	0.3482	0.3565	0.3275	0.3443	0.34	0.3343	0.3867	0.3663	0.3508	0.3345	0.3544
9.16083	09:09:39	0.9519	0.8754	0.909	0.8798	0.9209	0.8713	0.9357	0.9059	0.905	0.9358	0.899	0.902	0.9307	0.9228	0.9284	0.8904	0.8097	0.8614	0.93	0.9383	0.9065	0.8669	0.8958	0.9102	0.3032	0.337	0.3306	0.3218	0.3446	0.3667	0.3145	0.3696	0.3586	0.3464	0.3417	0.3484	0.3394	0.3505	0.3598	0.3287	0.3448	0.3409	0.3362	0.3895	0.3711	0.3554	0.3359	0.3544
9.41083	09:24:39	0.9528	0.8754	0.9089	0.8792	0.9229	0.8668	0.9359	0.908	0.9082	0.9356	0.9019	0.9067	0.9305	0.9238	0.9273	0.8895	0.8108	0.8585	0.9353	0.9368	0.9063	0.8637	0.8971	0.9097	0.3052	0.3399	0.3311	0.3217	0.3469	0.3709	0.3169	0.3694	0.3586	0.3494	0.3426	0.3505	0.3375	0.3544	0.3615	0.3313	0.3452	0.3415	0.3385	0.3902	0.3725	0.3567	0.3359	0.357
9.66083	09:39:39	0.9517	0.8749	0.9075	0.882	0.919	0.8655	0.9294	0.906	0.9117	0.937	0.9029	0.9045	0.9289	0.9206	0.9324	0.8889	0.8122	0.8587	0.9285	0.9392	0.91	0.8688	0.8987	0.9088	0.307	0.3407	0.3328	0.3233	0.3477	0.371	0.3185	0.3715	0.3612	0.3498	0.3442	0.3498	0.3401	0.3568	0.3616	0.3348	0.3472	0.3442	0.3393	0.3938	0.3761	0.3589	0.3385	0.3583
9.91111	09:54:40	0.956	0.875	0.9042	0.8805	0.9162	0.8639	0.929	0.9065	0.9146	0.9389	0.9087	0.9089	0.9287	0.9259	0.9327	0.89	0.8141	0.8614	0.9357	0.9422	0.9108	0.8694	0.8993	0.9109	0.3076	0.3435	0.3368	0.3243	0.3508	0.37	0.3208	0.3718	0.3624	0.3499	0.3459	0.3511	0.3408	0.3595	0.3639	0.3351	0.3484	0.3467	0.3425	0.3973	0.3772	0.3594	0.3388	0.3599
10.1614	10:09:41	0.9534	0.8727	0.9038	0.8835	0.9158	0.8653	0.9283	0.9093	0.9182	0.9421	0.908	0.9085	0.9273	0.9248	0.9406	0.8904	0.8142	0.8643	0.9375	0.9423	0.9149	0.8726	0.9051	0.9081	0.3092	0.345	0.3356	0.3244	0.3525	0.3729	0.3234	0.3753	0.3647	0.3515	0.3492	0.3558	0.3424	0.359	0.3674	0.3395	0.3491	0.3477	0.3439	0.3972	0.3775	0.36	0.34	0.3584
10.4114	10:24:41	0.9548	0.8739	0.9035	0.8822	0.9208	0.8658	0.9284	0.9097	0.9194	0.9454	0.9102	0.9093	0.926	0.928	0.944	0.8951	0.817	0.8606	0.9411	0.9492	0.9188	0.8758	0.9028	0.9093	0.31	0.3458	0.3394	0.3285	0.3529	0.3738	0.326	0.377	0.364	0.3529	0.3493	0.3556	0.3445	0.3606	0.3668	0.3392	0.3491	0.347	0.3441	0.4	0.3795	0.3588	0.341	0.363
10.6617	10:39:42	0.9563	0.88	0.9064	0.8811	0.9216	0.8651	0.9286	0.9117	0.9216	0.9466	0.9103	0.9149	0.931	0.9298	0.9429	0.8967	0.8181	0.8667	0.9442	0.9517	0.9192	0.8816	0.906	0.9129	0.3122	0.3474	0.3413	0.3278	0.3554	0.377	0.3287	0.3773	0.3662	0.3531	0.3543	0.3577	0.348	0.3626	0.3701	0.341	0.3491	0.3502	0.3485	0.4019	0.3844	0.3611	0.3424	0.3607
10.9119	10:54:43	0.9632	0.8801	0.9051	0.884	0.926	0.8666	0.9311	0.9126	0.9246	0.9538	0.9124	0.9138	0.9352	0.9314	0.948	0.8999	0.8258	0.8627	0.9507	0.9536	0.9223	0.8874	0.9058	0.9146	0.3114	0.3488	0.3416	0.3313	0.3585	0.378	0.3266	0.3787	0.3663	0.356	0.3544	0.3604	0.3466	0.3632	0.3703	0.3421	0.3505	0.3517	0.3502	0.4021	0.3859	0.3637	0.3453	0.3637
11.1614	11:09:41	0.966	0.8836	0.9052	0.8846	0.9225	0.8639	0.9331	0.9113	0.9288	0.9583	0.9186	0.9157	0.9404	0.9298	0.952	0.9012	0.8251	0.8661	0.9499	0.9577	0.9275	0.8885	0.909	0.9174	0.3133	0.3477	0.3416	0.3361	0.3603	0.3821	0.3305	0.3831	0.368	0.3593	0.3563	0.3622	0.3479	0.3675	0.3713	0.3435	0.3519	0.3544	0.3515	0.4041	0.3885	0.3669	0.3459	0.3629
11.4117	11:24:42	0.9658	0.886	0.9064	0.8855	0.9297	0.8655	0.9359	0.9142	0.9325	0.9596	0.9195	0.9231	0.9377	0.9318	0.9573	0.9073	0.8265	0.866	0.9527	0.9606	0.9277	0.8912	0.9115	0.9288	0.3149	0.3511	0.3437	0.3347	0.3607	0.3824	0.3323	0.3868	0.3685	0.3604	0.3584	0.3623	0.3487	0.3698	0.373	0.3444	0.3511	0.3565	0.3543	0.4074	0.3896	0.3673	0.3473	0.3646
11.6617	11:39:42	0.9698	0.8891	0.9063	0.8829	0.9248	0.8684	0.9376	0.9195	0.9348	0.9668	0.9242	0.9225	0.9386	0.9319	0.9619	0.914	0.8267	0.8709	0.9618	0.9648	0.9278	0.8991	0.9153	0.9289	0.3156	0.352	0.3428	0.3352	0.3639	0.3858	0.3336	0.3859	0.3701	0.3618	0.3566	0.366	0.3499	0.374	0.374	0.3459	0.3537	0.3561	0.3561	0.4086	0.3956	0.3678	0.3524	0.3635
11.9119	11:54:43	0.976	0.8921	0.9085	0.8874	0.9284	0.8727	0.9374	0.9231	0.9374	0.9706	0.9274	0.9269	0.9472	0.9407	0.9677	0.9157	0.8303	0.8733	0.9657	0.9686	0.9356	0.9074	0.919	0.9337	0.3181	0.3539	0.3474	0.3354	0.366	0.3883	0.3326	0.3863	0.3716	0.3628	0.3584	0.3684	0.3499	0.3733	0.375	0.3451	0.3548	0.3574	0.3579	0.4097	0.3942	0.369	0.3534	0.3624
12.1619	12:09:43	0.9777	0.8973	0.9118	0.8893	0.9298	0.8812	0.9395	0.9302	0.9396	0.9731	0.9301	0.9283	0.9522	0.9436	0.97	0.9186	0.8361	0.8773	0.9719	0.9725	0.9416	0.9097	0.9193	0.9381	0.3181	0.3548	0.3475	0.3342	0.3648	0.3894	0.3336	0.3876	0.3724	0.3645	0.3581	0.3683	0.3506	0.3733	0.3771	0.3461	0.3565	0.3565	0.3607	0.4146	0.3953	0.3709	0.3532	0.3654
12.4122	12:24:44	0.9833	0.9011	0.9184	0.8908	0.9307	0.8843	0.9433	0.9348	0.9365	0.9807	0.9318	0.9331	0.954	0.9462	0.9719	0.9203	0.8409	0.8799	0.9773	0.9825	0.9489	0.9087	0.9276	0.947	0.3197	0.3564	0.351	0.3354	0.3661	0.3932	0.3362	0.3887	0.3733	0.3656	0.3581	0.3661	0.3464	0.3727	0.3791	0.3466	0.3562	0.3581	0.3606	0.413	0.399	0.3732	0.3529	0.3657
12.6622	12:39:44	0.9903	0.9031	0.9223	0.8955	0.9366	0.8922	0.9436	0.9365	0.9446	0.9865	0.939	0.9386	0.9589	0.9515	0.975	0.9245	0.8396	0.8855	0.9807	0.9843	0.9535	0.9204	0.9303	0.9496	0.3199	0.357	0.3515	0.3392	0.3673	0.3919	0.3382	0.3885	0.3721	0.3646	0.3589	0.37	0.3491	0.376	0.3818	0.3478	0.3551	0.3617	0.3617	0.4149	0.397	0.3718	0.3532	0.3662
12.9122	12:54:44	0.9968	0.9095	0.9245	0.8995	0.9368	0.8938	0.9449	0.9362	0.9507	0.9915	0.9461	0.9429	0.9634	0.9619	0.982	0.9298	0.8424	0.8874	0.9833	0.992	0.9584	0.9237	0.9326	0.9532	0.3216	0.3572	0.3545	0.3361	0.3665	0.3965	0.3371	0.3895	0.3743	0.367	0.3606	0.3708	0.3507	0.3764	0.3811	0.3475	0.3562	0.3641	0.3617	0.4168	0.3988	0.3742	0.3555	0.367
13.1622	13:09:44	1.0025	0.913	0.9322	0.9025	0.9397	0.898	0.9482	0.9386	0.9518	0.995	0.9495	0.9435	0.9691	0.9651	0.9876	0.9328	0.849	0.8906	0.9839	1.001	0.9643	0.9281	0.9405	0.9614	0.3244	0.3585	0.3555	0.3364	0.3705	0.3995	0.3393	0.392	0.3758	0.3682	0.3622	0.3721	0.3517	0.3777	0.3828	0.3459	0.3553	0.3652	0.3642	0.4175	0.3982	0.3754	0.3548	0.3677
13.4119	13:24:43	1.0074	0.9185	0.9341	0.9097	0.9476	0.904	0.9468	0.9423	0.9542	0.9975	0.9527	0.9437	0.9709	0.9749	0.989	0.9403	0.8537	0.8969	0.9898	1.0059	0.9688	0.9367	0.9462	0.9655	0.3245	0.3606	0.3528	0.3397	0.3697	0.3998	0.3387	0.3921	0.3765	0.3679	0.3619	0.374	0.353	0.3786	0.3828	0.3456	0.3537	0.3653	0.3644	0.422	0.3997	0.3788	0.3555	0.3686
13.6622	13:39:44	1.0056	0.9123	0.9377	0.9157	0.9526	0.9068	0.9506	0.9437	0.959	1.0029	0.9649	0.9481	0.9765	0.9772	0.9958	0.9441	0.8561	0.9061	0.997	1.0175	0.9799	0.9392	0.9529	0.9724	0.3233	0.3596	0.3553	0.3395	0.3718	0.4016	0.3387	0.3903	0.3774	0.371	0.3615	0.3756	0.3547	0.3795	0.3821	0.3475	0.3527	0.3656	0.3645	0.4218	0.4005	0.376	0.3567	0.3717
13.9122	13:54:44	1.0079	0.9188	0.9373	0.9208	0.9556	0.9088	0.9548	0.947	0.9666	1.0075	0.9696	0.9506	0.987	0.9829	1.0021	0.9464	0.857	0.9097	1.0001	1.0169	0.9847	0.9478	0.9623	0.9738	0.3242	0.3593	0.3546	0.3412	0.3721	0.4019	0.3381	0.391	0.3792	0.3704	0.362	0.3755	0.3578	0.38	0.384	0.3503	0.3526	0.3679	0.3639	0.4206	0.4028	0.3786	0.3558	0.3719
14.1622	14:09:44	1.012	0.9247	0.9409	0.9241	0.9598	0.9157	0.9618	0.9495	0.972	1.0118	0.9747	0.9576	0.988	0.9836	1.004	0.9515	0.8619	0.9164	1.0008	1.0242	0.9886	0.9508	0.9646	0.9827	0.3239	0.3621	0.356	0.343	0.3714	0.3999	0.3397	0.3926	0.3774	0.3715	0.3628	0.3773	0.3604	0.3799	0.3838	0.3506	0.3525	0.3677	0.3681	0.4206	0.4001	0.3769	0.3559	0.3734
14.4122	14:24:44	1.0178	0.9221	0.9405	0.924	0.9603	0.9193	0.9655	0.9526	0.9725	1.0137	0.9815	0.9619	0.9944	0.9874	1.0096	0.9604	0.8659	0.9199	1.0061	1.0294	0.9936	0.96	0.9711	0.9893	0.3239	0.3625	0.3559	0.3413	0.3742	0.4034	0.3377	0.3933	0.3782	0.3715	0.3598	0.3752	0.3578	0.3819	0.3822	0.3529	0.3542	0.3707	0.3656	0.4182	0.4005	0.3785	0.3582	0.3696
14.6625	14:39:45	1.0219	0.9246	0.9463	0.9318	0.963	0.9236	0.9689	0.9599	0.9786	1.0151	0.9889	0.97	0.9994	0.9931	1.0129	0.9662	0.8678	0.9272	1.0137	1.0338	1.0014	0.9678	0.9796	0.9991	0.3219	0.3642	0.3575	0.342	0.3738	0.4052	0.3378	0.3925	0.3786	0.3723	0.3629	0.3762	0.3593	0.3809	0.3823	0.3521	0.3564	0.3716	0.3676	0.4204	0.4018	0.3806	0.3575	0.3682
14.9128	14:54:46	1.0271	0.9263	0.951	0.939	0.9684	0.9257	0.9759	0.9643	0.981	1.0222	0.9921	0.9755	1.0063	1.0003	1.0188	0.9713	0.8733	0.9311	1.0239	1.0406	1.0114	0.9738	0.9855	1.0013	0.3249	0.3635	0.3587	0.3424	0.3748	0.4059	0.339	0.3941	0.3805	0.374	0.3645	0.378	0.3626	0.3832	0.3818	0.3545	0.3559	0.3732	0.3691	0.4188	0.4034	0.3817	0.3565	0.3693
15.1631	15:09:47	1.0303	0.929	0.952	0.9457	0.9723	0.9289	0.981	0.969	0.9856	1.0265	0.9958	0.9803	1.0106	1.0092	1.0238	0.9778	0.8784	0.9334	1.0291	1.0453	1.0129	0.979	0.987	1.0049	0.3253	0.3638	0.3576	0.3434	0.3758	0.4066	0.3389	0.3941	0.3821	0.3727	0.3645	0.3794	0.362	0.3837	0.3835	0.355	0.3568	0.3721	0.3698	0.4211	0.4057	0.382	0.3581	0.3682
15.4133	15:24:48	1.0346	0.9357	0.9609	0.9472	0.9773	0.9304	0.9838	0.9735	0.9915	1.0336	1.0022	0.9891	1.0142	1.0128	1.0267	0.9849	0.8777	0.9374	1.0404	1.0485	1.02	0.983	0.9921	1.0144	0.3271	0.3643	0.3583	0.3438	0.3735	0.4061	0.3401	0.3935	0.3822	0.3752	0.3648	0.3823	0.3626	0.3812	0.3821	0.3521	0.3587	0.3728	0.3742	0.4183	0.4066	0.3842	0.3587	0.3694
15.6633	15:39:48	1.0397	0.9409	0.9583	0.9497	0.9806	0.9366	0.9898	0.9828	0.9962	1.0378	1.0053	0.9949	1.0102	1.0198	1.0218	0.9918	0.8865	0.9443	1.0477	1.0553	1.0294	0.9888	1.0017	1.0253	0.325	0.3632	0.3603	0.3452	0.3745	0.408	0.3397	0.3945	0.3831	0.376	0.3652	0.3823	0.364	0.3818	0.3814	0.3525	0.3584	0.3736	0.3742	0.4203	0.4065	0.3849	0.3598	0.3649
15.9136	15:54:49	1.051	0.9455	0.9639	0.9524	0.9876	0.939	0.9916	0.9847	1.0038	1.0461	1.0147	1.0066	1.0238	1.0285	1.0336	1.0006	0.8923	0.9485	1.0562	1.0658	1.0456	0.9983	1.0106	1.0365	0.3294	0.3673	0.3603	0.3493	0.3745	0.4089	0.3399	0.3952	0.3828	0.3768	0.3644	0.3863	0.3644	0.3822	0.3827	0.3519	0.3589	0.3749	0.376	0.4205	0.4071	0.3863	0.3597	0.3692
16.1633	16:09:48	1.0573	0.9524	0.9708	0.9551	0.9939	0.9501	1.001	0.9937	1.0124	1.0487	1.0133	1.015	1.0265	1.04	1.0391	1.0043	0.8942	0.9562	1.0632	1.0731	1.0534	1.0063	1.0182	1.0466	0.3306	0.3649	0.3611	0.3471	0.3737	0.4087	0.3405	0.3944	0.3831	0.3769	0.3677	0.383	0.3657	0.3831	0.3836	0.3532	0.3582	0.3777	0.3772	0.4208	0.4083	0.3867	0.3595	0.3687
16.4136	16:24:49	1.0626	0.9615	0.9735	0.9606	1.0024	0.9544	1.0025	1.0003	1.0195	1.0653	1.0231	1.0135	1.0401	1.0497	1.0469	1.0162	0.9014	0.9632	1.0711	1.0844	1.061	1.0128	1.0316	1.0576	0.3273	0.3662	0.3607	0.3525	0.3758	0.4065	0.3423	0.3968	0.3848	0.377	0.3675	0.3852	0.3675	0.3833	0.3834	0.3528	0.3562	0.3785	0.3756	0.4225	0.4095	0.3884	0.3615	0.3708
16.6636	16:39:49	1.0656	0.9665	0.9759	0.9669	1.0064	0.9596	1.0111	1.004	1.0217	1.0704	1.0281	1.0232	1.0448	1.0578	1.0577	1.0242	0.9113	0.9701	1.0775	1.0928	1.0724	1.0205	1.0417	1.0613	0.3271	0.3662	0.3617	0.3492	0.3749	0.4067	0.3409	0.3984	0.3853	0.3781	0.3696	0.388	0.3672	0.3854	0.3874	0.3505	0.3543	0.3782	0.3794	0.4239	0.4118	0.3855	0.3603	0.3722
16.9136	16:54:49	1.0742	0.9738	0.9792	0.9727	1.0112	0.9616	1.0095	1.0078	1.027	1.0738	1.0363	1.0281	1.0583	1.0595	1.0614	1.0277	0.9138	0.9756	1.0862	1.1025	1.0854	1.0234	1.0454	1.0706	0.3296	0.3675	0.3635	0.3498	0.3774	0.4061	0.3416	0.3977	0.3858	0.3803	0.3715	0.3865	0.3672	0.3873	0.3871	0.3544	0.3529	0.3811	0.3805	0.4245	0.4125	0.3891	0.3618	0.3714
17.1636	17:09:49	1.0796	0.9819	0.9864	0.9762	1.0195	0.9712	1.0206	1.0128	1.0325	1.0832	1.0512	1.033	1.075	1.0712	1.0684	1.0343	0.9196	0.9798	1.093	1.1071	1.0869	1.0356	1.0552	1.0769	0.3293	0.3681	0.3656	0.3514	0.3758	0.4066	0.3421	0.3962	0.3876	0.3816	0.3731	0.3877	0.3667	0.3884	0.3875	0.3552	0.3402	0.3809	0.3819	0.4243	0.4138	0.3884	0.3649	0.3741
17.4136	17:24:49	1.0854	0.9871	0.9874	0.9908	1.0286	0.9853	1.0313	1.0164	1.0415	1.0895	1.0588	1.0358	1.0827	1.0811	1.0733	1.0406	0.9266	0.9887	1.1005	1.1224	1.1009	1.0494	1.0621	1.0882	0.331	0.3676	0.3664	0.3516	0.3766	0.4094	0.3408	0.3994	0.3883	0.3834	0.3724	0.389	0.3673	0.3897	0.3858	0.3571	0.3406	0.3835	0.3824	0.4245	0.4163	0.3873	0.3661	0.3746
17.6639	17:39:50	1.088	0.9893	0.9922	0.9934	1.0394	0.9883	1.0388	1.0235	1.045	1.0976	1.0622	1.0448	1.0936	1.079	1.0822	1.0427	0.937	0.9953	1.1063	1.1294	1.101	1.0583	1.0701	1.099	0.3325	0.369	0.3648	0.3531	0.3783	0.4092	0.3416	0.3991	0.3896	0.385	0.3767	0.3909	0.3663	0.3896	0.386	0.3559	0.3407	0.3863	0.3831	0.4262	0.4178	0.3888	0.368	0.3746
17.9139	17:54:50	1.0986	0.9899	0.9851	0.9976	1.0408	0.9949	1.046	1.0267	1.0573	1.103	1.0572	1.0508	1.1029	1.0854	1.0764	1.0422	0.9433	1.0019	1.1105	1.1367	1.1133	1.0642	1.0739	1.1086	0.3305	0.3695	0.3679	0.3543	0.3789	0.41	0.3398	0.3993	0.389	0.3869	0.3768	0.3932	0.3688	0.3925	0.3881	0.3575	0.3411	0.3852	0.3835	0.4259	0.4188	0.3926	0.3676	0.3744
18.1642	18:09:51	1.1076	0.9952	0.9811	1.006	1.0529	1.0037	1.0567	1.03	1.0627	1.112	1.0666	1.0608	1.1055	1.0961	1.0782	1.0521	0.9507	1.0095	1.1241	1.1486	1.1187	1.0741	1.0836	1.114	0.3284	0.3696	0.367	0.3547	0.3792	0.4116	0.3441	0.4	0.3903	0.3884	0.3764	0.3949	0.3671	0.3953	0.39	0.3596	0.3435	0.3861	0.3848	0.425	0.4202	0.3925	0.368	0.3756
18.4142	18:24:51	1.1191	1.0031	0.9812	1.0154	1.065	1.0007	1.0569	1.0301	1.0707	1.1231	1.0793	1.0701	1.1173	1.1079	1.0865	1.0571	0.9536	1.0131	1.1385	1.1548	1.1272	1.0863	1.0935	1.1241	0.3304	0.3715	0.3655	0.356	0.3774	0.413	0.3448	0.4042	0.3921	0.3901	0.3785	0.3963	0.3699	0.394	0.3923	0.3595	0.3466	0.3886	0.3866	0.4271	0.4202	0.3922	0.3696	0.3775
18.6642	18:39:51	1.1236	1.0113	0.9741	1.0234	1.0765	1.0026	1.0639	1.0438	1.0785	1.1199	1.0924	1.0776	1.1246	1.1229	1.0981	1.0664	0.9575	1.0232	1.1496	1.1691	1.1388	1.0927	1.1005	1.1305	0.3301	0.3742	0.3679	0.3567	0.3795	0.4125	0.3452	0.4029	0.3941	0.3915	0.3827	0.3948	0.3725	0.3967	0.3941	0.3611	0.3475	0.3896	0.3887	0.4302	0.4212	0.3951	0.3683	0.3796
18.9144	18:54:52	1.1294	1.0177	0.9917	1.0328	1.0785	1.0083	1.0673	1.056	1.0878	1.138	1.1026	1.0861	1.1336	1.1339	1.1103	1.0742	0.966	1.0362	1.1549	1.1845	1.1484	1.1011	1.1006	1.1393	0.3288	0.3735	0.3686	0.3542	0.3806	0.413	0.3453	0.4027	0.3942	0.3924	0.3847	0.398	0.3715	0.3944	0.3961	0.36	0.3472	0.3908	0.3905	0.4317	0.4216	0.3957	0.3674	0.3802
19.1642	19:09:51	1.1348	1.0205	0.995	1.0352	1.0831	1.0188	1.077	1.0625	1.0962	1.1485	1.1146	1.0964	1.1431	1.1429	1.1163	1.0831	0.9684	1.0418	1.1562	1.193	1.165	1.1117	1.1065	1.1484	0.3215	0.372	0.3694	0.3573	0.382	0.4129	0.3483	0.4027	0.3976	0.3947	0.3815	0.3963	0.3697	0.3979	0.3929	0.3611	0.3476	0.3908	0.3932	0.4329	0.4228	0.396	0.3672	0.3785
19.4128	19:24:46	1.1389	1.0334	1.0009	1.0419	1.0886	1.0261	1.0849	1.0701	1.1044	1.1556	1.1189	1.1025	1.1542	1.1517	1.1243	1.0953	0.9783	1.0511	1.1663	1.2015	1.1704	1.115	1.1115	1.1554	0.3218	0.3737	0.3699	0.359	0.3836	0.4152	0.3486	0.405	0.3978	0.3949	0.3856	0.3991	0.3734	0.3991	0.3933	0.3606	0.3482	0.3949	0.3935	0.436	0.4214	0.3977	0.3697	0.3782
19.6628	19:39:46	1.1477	1.0428	1.0084	1.0478	1.093	1.0326	1.0939	1.0754	1.1132	1.1668	1.1289	1.1181	1.1714	1.1657	1.1343	1.1025	0.9841	1.0574	1.1794	1.2185	1.1881	1.1214	1.1199	1.1688	0.3218	0.3744	0.371	0.3616	0.3882	0.4185	0.3505	0.405	0.3954	0.3977	0.3876	0.4006	0.376	0.4014	0.3931	0.361	0.3487	0.3971	0.3914	0.436	0.4251	0.4007	0.374	0.3777
19.9111	19:54:40	1.1608	1.0542	1.0193	1.0587	1.0975	1.038	1.0996	1.0886	1.1205	1.1764	1.1366	1.1237	1.1816	1.185	1.1444	1.114	0.9874	1.0734	1.1889	1.2289	1.1997	1.1399	1.1269	1.1743	0.3223	0.3751	0.3735	0.3592	0.3891	0.4159	0.3507	0.4044	0.3969	0.3992	0.3875	0.4022	0.3774	0.4033	0.3928	0.3605	0.3492	0.3991	0.3946	0.4356	0.4251	0.3996	0.3766	0.3794
20.1611	20:09:40	1.1649	1.0611	1.0361	1.0696	1.1203	1.0449	1.1156	1.0992	1.1334	1.1896	1.1452	1.1398	1.194	1.1924	1.1617	1.1228	0.9966	1.0896	1.2056	1.2462	1.212	1.149	1.1397	1.1866	0.3215	0.3768	0.375	0.3641	0.3919	0.4177	0.3496	0.4058	0.3984	0.4012	0.3903	0.4056	0.3793	0.4064	0.3951	0.3618	0.3501	0.4006	0.3968	0.439	0.4252	0.4029	0.3797	0.3787
20.4111	20:24:40	1.1802	1.0695	1.0425	1.0725	1.121	1.0515	1.1197	1.1127	1.1468	1.2019	1.1605	1.158	1.2056	1.1988	1.1659	1.125	1.0065	1.1032	1.213	1.2528	1.2243	1.1599	1.1503	1.1959	0.322	0.3774	0.3783	0.3636	0.3917	0.4213	0.352	0.4047	0.3979	0.4027	0.392	0.4078	0.378	0.4077	0.3983	0.3626	0.3517	0.403	0.397	0.4421	0.4282	0.407	0.3807	0.3811
20.6614	20:39:41	1.1854	1.0839	1.0504	1.0813	1.1339	1.0572	1.1333	1.122	1.1446	1.2122	1.1693	1.1657	1.2147	1.2063	1.1729	1.1283	1.0099	1.1149	1.2254	1.2645	1.2322	1.162	1.1573	1.1979	0.3213	0.377	0.3811	0.3639	0.393	0.4242	0.3526	0.4082	0.4002	0.4048	0.3911	0.4085	0.3768	0.4093	0.3991	0.3638	0.3521	0.4042	0.3984	0.4427	0.4288	0.4081	0.3829	0.381
20.9111	20:54:40	1.1936	1.0917	1.0572	1.0932	1.149	1.0701	1.1454	1.1279	1.1492	1.2157	1.1839	1.1712	1.225	1.2164	1.1908	1.1339	1.0214	1.1211	1.237	1.2755	1.2482	1.1716	1.1623	1.2027	0.3222	0.3798	0.3811	0.3686	0.3977	0.4249	0.3551	0.4088	0.4013	0.4057	0.3905	0.4132	0.3825	0.4116	0.3973	0.3662	0.3546	0.406	0.4008	0.4432	0.4283	0.411	0.3824	0.3799
21.1611	21:09:40	1.197	1.0989	1.0676	1.1028	1.1487	1.0738	1.1525	1.1319	1.1576	1.2246	1.1901	1.1847	1.2331	1.2176	1.1864	1.1443	1.0172	1.1252	1.2397	1.2869	1.2571	1.1817	1.1687	1.2109	0.3244	0.38	0.3842	0.3677	0.3987	0.426	0.3524	0.41	0.4028	0.4068	0.3913	0.4132	0.3849	0.4114	0.3995	0.3655	0.3552	0.4052	0.4025	0.446	0.4281	0.4128	0.3878	0.3786
21.4103	21:24:37	1.2026	1.103	1.0695	1.1134	1.1565	1.0876	1.1561	1.1441	1.1577	1.2342	1.1963	1.1828	1.2395	1.2275	1.1971	1.1517	1.0226	1.1261	1.2538	1.2911	1.2625	1.191	1.1754	1.225	0.3234	0.3749	0.3812	0.3684	0.3975	0.424	0.3449	0.4126	0.4004	0.4088	0.3893	0.4108	0.3822	0.4112	0.4028	0.3646	0.356	0.4067	0.4024	0.4447	0.424	0.4114	0.3849	0.3788
21.6606	21:39:38	1.2126	1.1139	1.0804	1.1224	1.169	1.1028	1.1614	1.1458	1.1686	1.2474	1.2091	1.203	1.2521	1.2369	1.2076	1.166	1.0274	1.1342	1.2687	1.2999	1.2765	1.2023	1.1864	1.2392	0.325	0.3779	0.3823	0.3695	0.4019	0.4296	0.3488	0.4139	0.4028	0.4082	0.3901	0.413	0.3835	0.4147	0.4057	0.3652	0.3562	0.4063	0.4069	0.4472	0.4271	0.4108	0.3856	0.3834
21.9106	21:54:38	1.2336	1.1315	1.1097	1.1466	1.1839	1.1238	1.1749	1.1608	1.1742	1.2543	1.2096	1.2073	1.2522	1.2515	1.2108	1.1887	1.035	1.1391	1.2679	1.3058	1.2742	1.2137	1.1724	1.2593	0.3263	0.3788	0.3827	0.3677	0.4016	0.4265	0.3481	0.4166	0.4038	0.4102	0.3899	0.4129	0.3843	0.416	0.4035	0.3674	0.358	0.4063	0.4068	0.4492	0.4263	0.4131	0.3862	0.3873
22.1606	22:09:38	1.2277	1.1337	1.1126	1.142	1.1797	1.1275	1.1872	1.1615	1.1837	1.2783	1.234	1.2316	1.2741	1.2757	1.2361	1.2011	1.0362	1.1635	1.2866	1.327	1.2915	1.2342	1.2064	1.253	0.3274	0.3829	0.3838	0.368	0.403	0.4315	0.3502	0.419	0.4058	0.4108	0.3918	0.4142	0.3871	0.4176	0.408	0.3661	0.3596	0.4098	0.4085	0.452	0.4298	0.4173	0.3903	0.388
22.4111	22:24:40	1.2395	1.1523	1.1252	1.1587	1.1992	1.1415	1.1965	1.1754	1.1896	1.2846	1.2347	1.233	1.2765	1.2801	1.2311	1.2063	1.0454	1.1572	1.282	1.339	1.3003	1.2392	1.2114	1.2692	0.3283	0.384	0.3846	0.3712	0.4077	0.4312	0.3515	0.4212	0.4105	0.4112	0.3927	0.4154	0.3846	0.4179	0.4069	0.3675	0.3614	0.4116	0.4102	0.4552	0.4347	0.4189	0.3898	0.393
22.6614	22:39:41	1.2506	1.1531	1.1258	1.158	1.2022	1.1486	1.2018	1.1667	1.1978	1.3083	1.2526	1.2414	1.2927	1.2843	1.2457	1.2169	1.0409	1.1594	1.2874	1.3343	1.3051	1.251	1.2165	1.2759	0.3281	0.3846	0.3877	0.372	0.408	0.4343	0.3535	0.4216	0.4121	0.4116	0.3943	0.4166	0.3858	0.4187	0.4095	0.3683	0.3601	0.4129	0.4099	0.456	0.4368	0.4222	0.3915	0.3952
22.9114	22:54:41	1.2559	1.1551	1.1294	1.1559	1.2094	1.1489	1.2085	1.1707	1.2074	1.3205	1.2619	1.2492	1.2982	1.2873	1.2532	1.2201	1.0543	1.1687	1.3011	1.3512	1.3222	1.262	1.2224	1.2712	0.3257	0.389	0.3896	0.3759	0.4112	0.4368	0.3537	0.4231	0.4115	0.4161	0.396	0.4155	0.3892	0.4219	0.4122	0.3662	0.3612	0.4177	0.413	0.4581	0.4366	0.4245	0.3916	0.394
23.1619	23:09:43	1.2569	1.1568	1.1406	1.1862	1.2185	1.1609	1.2123	1.1844	1.2134	1.3226	1.2736	1.2642	1.3063	1.2889	1.2613	1.2277	1.0542	1.1794	1.3077	1.3551	1.3247	1.2659	1.2303	1.2838	0.3284	0.3913	0.3903	0.3779	0.4123	0.4347	0.3561	0.4248	0.4117	0.4171	0.3956	0.4152	0.3896	0.4214	0.412	0.3662	0.3631	0.4172	0.4172	0.461	0.436	0.4257	0.392	0.3933
23.4111	23:24:40	1.26	1.1593	1.1526	1.1971	1.23	1.1654	1.217	1.1944	1.2219	1.3342	1.2787	1.2716	1.3111	1.3003	1.2638	1.2279	1.0523	1.196	1.3195	1.368	1.3454	1.2807	1.24	1.2846	0.3276	0.3936	0.3927	0.3812	0.4133	0.439	0.3551	0.4231	0.4126	0.4197	0.3986	0.4196	0.3923	0.4211	0.413	0.3655	0.363	0.4179	0.4184	0.4613	0.4402	0.4301	0.3967	0.3952
23.6611	23:39:40	1.273	1.1473	1.1572	1.2026	1.2299	1.1764	1.2255	1.2009	1.2318	1.3457	1.2994	1.2747	1.3231	1.312	1.2726	1.2367	1.0619	1.2094	1.3357	1.3781	1.3485	1.2884	1.2491	1.2966	0.3294	0.3954	0.3955	0.3826	0.415	0.4417	0.355	0.4238	0.413	0.4224	0.3999	0.4215	0.395	0.4269	0.4155	0.3672	0.3661	0.4147	0.4184	0.4599	0.4427	0.4325	0.3999	0.398
23.9111	23:54:40	1.2766	1.1466	1.1675	1.2021	1.2412	1.178	1.2359	1.2072	1.2358	1.3583	1.3088	1.2776	1.3313	1.3278	1.2776	1.2406	1.068	1.2167	1.3462	1.3856	1.3554	1.301	1.2598	1.3066	0.3312	0.3989	0.3976	0.3841	0.419	0.446	0.3572	0.4249	0.4155	0.4241	0.4031	0.4241	0.3974	0.4304	0.4166	0.3709	0.3685	0.4167	0.4212	0.4611	0.4416	0.4371	0.4042	0.3996
24.1611	24:09:40	1.29	1.1539	1.1752	1.2158	1.2537	1.1849	1.2492	1.2166	1.249	1.3692	1.3271	1.2819	1.339	1.3334	1.2824	1.2518	1.0823	1.2277	1.355	1.4021	1.3672	1.3158	1.269	1.3143	0.3304	0.4013	0.4033	0.384	0.4229	0.4471	0.3592	0.4303	0.4163	0.4237	0.4029	0.4268	0.4021	0.4323	0.4191	0.3728	0.3687	0.42	0.4234	0.4663	0.4441	0.4381	0.4038	0.4028
24.4119	24:24:43	1.3064	1.1568	1.1791	1.2188	1.2745	1.1932	1.2531	1.2231	1.2557	1.3822	1.3411	1.2897	1.3493	1.3464	1.2955	1.2648	1.0917	1.2409	1.37	1.41	1.3804	1.3268	1.2796	1.3284	0.3322	0.4034	0.4057	0.3874	0.4245	0.4513	0.3643	0.4305	0.4171	0.4276	0.4052	0.4321	0.4058	0.4336	0.4229	0.3733	0.369	0.4258	0.4269	0.467	0.4483	0.4411	0.4063	0.4052
24.6625	24:39:45	1.3126	1.1604	1.1867	1.2219	1.2725	1.2048	1.2553	1.2282	1.2574	1.3873	1.3443	1.303	1.3531	1.352	1.3026	1.2707	1.0958	1.2478	1.3698	1.4144	1.3927	1.3364	1.2914	1.3443	0.3332	0.4047	0.4092	0.3919	0.4247	0.4548	0.3656	0.429	0.4184	0.4303	0.4063	0.4291	0.4065	0.4349	0.4258	0.376	0.3702	0.4262	0.4256	0.4683	0.4497	0.4424	0.4081	0.4058
25.8006	25:48:02	1.4952	1.371	1.344	1.3553	1.4536	1.4222	1.5413	1.5108	1.3915	1.6445	1.5307	1.4774	1.5063	1.5999	1.6135	1.5356	1.2452	1.4488	1.5596	1.6297	1.5995	1.5991	1.594	1.6425	0.437	0.4816	0.4892	0.4617	0.4878	0.5705	0.4747	0.5979	0.5203	0.5339	0.486	0.5008	0.4604	0.5483	0.5551	0.5489	0.4815	0.5301	0.5242	0.5489	0.5241	0.5494	0.5191	0.5633
26.0506	26:03:02	1.4225	1.2854	1.2724	1.2818	1.3907	1.334	1.4218	1.398	1.3217	1.5269	1.4543	1.4065	1.4169	1.4789	1.4245	1.4101	1.1881	1.3544	1.4704	1.5223	1.51	1.4622	1.4172	1.5081	0.3636	0.4208	0.4446	0.4293	0.4541	0.5071	0.393	0.4835	0.4426	0.472	0.4432	0.4656	0.4281	0.4889	0.4662	0.4379	0.4023	0.4658	0.4784	0.5069	0.4816	0.4918	0.4413	0.4545
26.3003	26:18:01	1.3996	1.2298	1.2616	1.2826	1.4063	1.3171	1.3652	1.355	1.3257	1.4944	1.4562	1.3962	1.43	1.4525	1.3909	1.3918	1.1921	1.3301	1.4619	1.4872	1.4651	1.4063	1.3861	1.4862	0.3527	0.4028	0.433	0.4172	0.4388	0.4867	0.3759	0.4674	0.4355	0.452	0.4358	0.4583	0.4087	0.4667	0.4459	0.4188	0.391	0.4481	0.4679	0.4998	0.4626	0.4697	0.4253	0.4379
26.5506	26:33:02	1.3982	1.2062	1.234	1.2629	1.3679	1.2739	1.2947	1.3479	1.3089	1.4384	1.3992	1.3575	1.3949	1.407	1.3298	1.3789	1.1747	1.2925	1.4186	1.4644	1.4351	1.3731	1.3354	1.4668	0.3425	0.3782	0.4176	0.4057	0.4236	0.4674	0.359	0.4532	0.4267	0.429	0.4222	0.4447	0.3983	0.4531	0.4256	0.406	0.3837	0.4241	0.4531	0.4838	0.4497	0.4532	0.4051	0.4265
26.8011	26:48:04	1.4084	1.22	1.2418	1.2907	1.3612	1.2654	1.2965	1.3544	1.3309	1.4354	1.3933	1.3589	1.3988	1.4063	1.3293	1.3865	1.1831	1.2955	1.4181	1.4549	1.4174	1.3683	1.3299	1.4806	0.3405	0.3706	0.4069	0.3977	0.4152	0.4573	0.3482	0.4479	0.4255	0.4197	0.4104	0.4408	0.3929	0.4419	0.4087	0.4026	0.3794	0.4123	0.4413	0.4775	0.444	0.4401	0.395	0.4239
27.0517	27:03:06	1.4312	1.2323	1.2734	1.3099	1.3708	1.278	1.3087	1.3802	1.3526	1.4548	1.4015	1.3805	1.4237	1.4202	1.3439	1.4139	1.196	1.3095	1.4314	1.4633	1.4381	1.384	1.3407	1.5006	0.3402	0.3693	0.4029	0.3922	0.4097	0.4519	0.3452	0.449	0.4286	0.4149	0.4095	0.4347	0.3897	0.4355	0.4014	0.402	0.3807	0.4078	0.4337	0.4786	0.4406	0.4368	0.3907	0.426
27.3011	27:18:04	1.4501	1.2387	1.2878	1.3173	1.3897	1.2794	1.323	1.3892	1.3751	1.462	1.4123	1.3874	1.4351	1.4355	1.3501	1.4341	1.208	1.3167	1.4451	1.4759	1.4405	1.3802	1.3407	1.5209	0.3412	0.3714	0.3994	0.3929	0.4087	0.4482	0.3459	0.4525	0.4281	0.4144	0.4064	0.4359	0.3902	0.4338	0.4012	0.4074	0.3803	0.4068	0.4364	0.4796	0.4402	0.4353	0.3876	0.4279
27.5514	27:33:05	1.4623	1.2294	1.2785	1.3101	1.3871	1.2886	1.31	1.408	1.3751	1.4513	1.4255	1.4034	1.4326	1.4396	1.3406	1.4274	1.2126	1.3084	1.4522	1.4719	1.4497	1.3729	1.3265	1.5244	0.3461	0.3689	0.3995	0.3929	0.4097	0.4467	0.3479	0.4519	0.4355	0.4081	0.4049	0.4375	0.3915	0.4359	0.4012	0.4089	0.3826	0.3999	0.4357	0.4784	0.4454	0.4311	0.3843	0.4292
27.8019	27:48:07	1.4609	1.2168	1.2583	1.319	1.3793	1.279	1.2909	1.4162	1.3796	1.43	1.4144	1.4118	1.433	1.4242	1.3194	1.4341	1.2229	1.2933	1.4489	1.4639	1.454	1.3617	1.3146	1.5245	0.3486	0.3686	0.4003	0.3881	0.4133	0.4472	0.348	0.4561	0.4349	0.407	0.402	0.4394	0.3901	0.4349	0.3969	0.4114	0.385	0.4001	0.4359	0.4763	0.4523	0.4337	0.3821	0.4309
28.0522	28:03:08	1.4636	1.1998	1.2422	1.3225	1.4073	1.2833	1.2734	1.4253	1.381	1.4056	1.4057	1.398	1.4244	1.4002	1.3	1.4252	1.228	1.2823	1.434	1.4668	1.4654	1.3459	1.2875	1.5171	0.3522	0.3656	0.399	0.3951	0.415	0.4464	0.3447	0.4566	0.4399	0.4066	0.4015	0.4418	0.3909	0.4365	0.3927	0.4157	0.3891	0.398	0.4347	0.4845	0.455	0.4313	0.3788	0.4327
28.3025	28:18:09	1.4546	1.1944	1.2395	1.3075	1.3856	1.275	1.2659	1.4182	1.3858	1.3858	1.3935	1.3847	1.3944	1.3886	1.2883	1.4208	1.2355	1.2741	1.4274	1.4726	1.4558	1.3507	1.2751	1.5227	0.3553	0.3642	0.3972	0.3974	0.4173	0.4464	0.3423	0.4573	0.4437	0.4045	0.4012	0.446	0.3925	0.4322	0.3929	0.4151	0.3915	0.3941	0.4355	0.4817	0.4562	0.4286	0.3754	0.437
28.5525	28:33:09	1.461	1.1947	1.2495	1.3029	1.3985	1.2724	1.2706	1.4176	1.3916	1.3917	1.3817	1.3868	1.3953	1.3742	1.2848	1.4294	1.239	1.2723	1.4277	1.4773	1.4491	1.3521	1.286	1.523	0.3553	0.3631	0.3976	0.3985	0.4175	0.4454	0.3402	0.4582	0.4482	0.4028	0.4004	0.4445	0.3942	0.4313	0.3884	0.4182	0.395	0.3964	0.433	0.4862	0.4544	0.4309	0.3734	0.436
28.8028	28:48:10	1.4642	1.2026	1.2576	1.3023	1.4083	1.2753	1.2736	1.4314	1.3981	1.4085	1.3784	1.3813	1.4004	1.3907	1.2852	1.4375	1.2446	1.275	1.4343	1.4865	1.4578	1.3573	1.2885	1.536	0.3577	0.3641	0.3992	0.3999	0.4175	0.4469	0.3371	0.4604	0.4521	0.4027	0.3991	0.4485	0.3971	0.4295	0.3889	0.4215	0.3976	0.398	0.4373	0.4859	0.4582	0.4324	0.3719	0.4398
29.0536	29:03:13	1.4791	1.2152	1.2597	1.3147	1.4165	1.2867	1.2834	1.4388	1.4154	1.4304	1.3903	1.3919	1.4102	1.4049	1.2882	1.4484	1.2484	1.2944	1.4305	1.4831	1.4598	1.3716	1.2998	1.5452	0.3618	0.3676	0.3983	0.4003	0.4179	0.4454	0.3399	0.4613	0.4558	0.4067	0.4039	0.4479	0.3991	0.4334	0.3876	0.4231	0.3933	0.3981	0.4395	0.4851	0.4573	0.4339	0.3744	0.4416
29.3039	29:18:14	1.4863	1.2394	1.2756	1.3274	1.4293	1.3092	1.2886	1.4431	1.4311	1.4455	1.4102	1.3999	1.4225	1.4148	1.3163	1.4583	1.2516	1.3033	1.4523	1.4936	1.4714	1.3796	1.3271	1.5512	0.3627	0.37	0.404	0.4037	0.4213	0.4506	0.3422	0.4658	0.4586	0.4112	0.4056	0.4471	0.4041	0.4348	0.3878	0.4269	0.3949	0.4017	0.4446	0.4857	0.4583	0.4366	0.3737	0.4419
29.5544	29:33:16	1.4964	1.2565	1.2926	1.3317	1.4388	1.3353	1.298	1.4503	1.4421	1.4701	1.4441	1.425	1.444	1.4322	1.332	1.4679	1.2689	1.3285	1.4699	1.5157	1.5006	1.4157	1.3399	1.5628	0.3637	0.3737	0.4084	0.4059	0.4242	0.4505	0.3463	0.4678	0.4608	0.4116	0.4103	0.4545	0.4032	0.4393	0.3894	0.4313	0.3977	0.4063	0.445	0.4875	0.464	0.4394	0.3802	0.446
29.8047	29:48:17	1.4902	1.2636	1.3056	1.3492	1.4453	1.3457	1.3238	1.4657	1.4513	1.492	1.4855	1.4503	1.4703	1.4625	1.357	1.4896	1.2838	1.3469	1.496	1.5302	1.5205	1.4426	1.3579	1.5716	0.3648	0.3755	0.4121	0.4076	0.4262	0.4562	0.345	0.4709	0.4614	0.4169	0.4149	0.4595	0.4047	0.4461	0.3966	0.4337	0.3996	0.4109	0.4517	0.4958	0.467	0.443	0.3818	0.4468
30.0547	30:03:17	1.5047	1.2752	1.3266	1.3624	1.4725	1.3563	1.3324	1.4848	1.4513	1.5036	1.4999	1.4602	1.4952	1.4862	1.3755	1.5057	1.2897	1.371	1.5183	1.5652	1.5478	1.4743	1.3699	1.582	0.3669	0.3797	0.4165	0.4081	0.4323	0.4613	0.3488	0.4731	0.4628	0.4206	0.4205	0.4668	0.4094	0.4473	0.3936	0.4357	0.4014	0.4121	0.4589	0.503	0.4727	0.4476	0.3847	0.4524
30.3047	30:18:17	1.5188	1.292	1.3439	1.3726	1.4817	1.3692	1.3533	1.4859	1.4656	1.5257	1.5245	1.4763	1.5176	1.5222	1.3977	1.5148	1.2933	1.3893	1.5418	1.5839	1.5667	1.4875	1.3891	1.5857	0.3706	0.3857	0.4279	0.4137	0.4372	0.4671	0.3509	0.4747	0.4636	0.4258	0.4258	0.4704	0.4148	0.4522	0.3971	0.4355	0.404	0.4159	0.4658	0.5103	0.4774	0.4498	0.3867	0.4548
30.5544	30:33:16	1.5169	1.3096	1.357	1.3867	1.4948	1.3839	1.3696	1.4978	1.4826	1.5401	1.5487	1.5145	1.5515	1.5478	1.4067	1.5259	1.3019	1.4029	1.5612	1.6021	1.5906	1.5106	1.3999	1.5963	0.375	0.3901	0.4331	0.4206	0.4449	0.4729	0.3567	0.4753	0.467	0.4293	0.4317	0.4793	0.4187	0.4615	0.4003	0.4393	0.4066	0.4185	0.4723	0.5144	0.4822	0.4536	0.3897	0.4555
30.8047	30:48:17	1.5143	1.3119	1.3721	1.401	1.5112	1.3979	1.3858	1.5044	1.481	1.5559	1.571	1.5266	1.5819	1.5823	1.4226	1.5319	1.3059	1.4184	1.5775	1.617	1.6168	1.5399	1.4093	1.5959	0.3776	0.392	0.4379	0.4279	0.4525	0.4793	0.3633	0.4753	0.4677	0.4331	0.4363	0.4864	0.4281	0.4641	0.3978	0.4411	0.4085	0.4228	0.4784	0.5198	0.4894	0.4592	0.3929	0.4578
31.055	31:03:18	1.54	1.3376	1.3947	1.4153	1.524	1.4108	1.4034	1.5074	1.4938	1.5643	1.5941	1.5523	1.6021	1.6176	1.4425	1.541	1.309	1.441	1.6014	1.6372	1.6272	1.5601	1.4293	1.5958	0.3781	0.3972	0.4446	0.4343	0.459	0.4842	0.3649	0.4782	0.4717	0.4386	0.4431	0.4934	0.4338	0.4713	0.4016	0.4404	0.4113	0.4292	0.4852	0.5272	0.4993	0.4663	0.3975	0.4583
31.3047	31:18:17	1.5432	1.3466	1.4069	1.4276	1.5483	1.4258	1.4216	1.5103	1.4981	1.5798	1.6176	1.5775	1.6278	1.6397	1.4626	1.5507	1.3105	1.464	1.6142	1.6727	1.649	1.5909	1.4497	1.5995	0.3792	0.4024	0.4516	0.4413	0.4648	0.4909	0.3666	0.4798	0.472	0.4418	0.4487	0.5	0.4384	0.4751	0.406	0.4431	0.4117	0.4336	0.4895	0.5314	0.5077	0.4727	0.399	0.4617
31.555	31:33:18	1.5524	1.3637	1.4253	1.4403	1.5729	1.4443	1.4341	1.519	1.5074	1.5953	1.6394	1.6119	1.6571	1.6685	1.4774	1.5583	1.3216	1.4889	1.6531	1.7086	1.683	1.615	1.4654	1.607	0.3821	0.4056	0.4567	0.448	0.4701	0.4973	0.3703	0.4835	0.4734	0.4476	0.456	0.5053	0.4493	0.4806	0.406	0.4446	0.4139	0.4379	0.4974	0.538	0.5132	0.4748	0.4043	0.4623
31.8056	31:48:20	1.5569	1.3861	1.4389	1.4611	1.5899	1.4655	1.4523	1.5194	1.5189	1.6159	1.6614	1.6358	1.6821	1.691	1.4917	1.5572	1.3281	1.4957	1.6754	1.7215	1.6829	1.6411	1.4814	1.6091	0.3833	0.4092	0.4624	0.4558	0.475	0.5042	0.3744	0.4851	0.4748	0.4488	0.4606	0.5124	0.4502	0.4851	0.4116	0.4476	0.4159	0.4426	0.5079	0.5457	0.5215	0.4799	0.4099	0.459
32.0558	32:03:21	1.5625	1.3955	1.4627	1.4707	1.6016	1.4792	1.471	1.5223	1.5179	1.6382	1.699	1.6669	1.7072	1.7155	1.5086	1.5667	1.3266	1.5206	1.7141	1.7591	1.7094	1.6778	1.4982	1.6162	0.3844	0.411	0.467	0.4656	0.4867	0.5089	0.3769	0.4881	0.4771	0.4562	0.4649	0.5128	0.4555	0.492	0.4134	0.4496	0.4198	0.4476	0.51	0.5546	0.5265	0.4845	0.4119	0.4628
32.3061	32:18:22	1.5781	1.4001	1.4886	1.482	1.6236	1.5009	1.4872	1.5293	1.5325	1.6584	1.7216	1.7033	1.7288	1.7453	1.526	1.5828	1.3218	1.5334	1.7376	1.7844	1.727	1.7025	1.5214	1.6199	0.3895	0.4104	0.4711	0.4742	0.4949	0.515	0.3778	0.4899	0.4783	0.4578	0.4728	0.5202	0.4647	0.4956	0.415	0.4519	0.4213	0.4465	0.5195	0.5588	0.5365	0.489	0.4164	0.4661
32.5561	32:33:22	1.5855	1.4295	1.5153	1.5022	1.6618	1.5186	1.5104	1.5365	1.5364	1.6785	1.7503	1.7248	1.7566	1.7676	1.5471	1.5908	1.3282	1.5486	1.7644	1.8166	1.7588	1.7266	1.5462	1.6277	0.3944	0.4172	0.4755	0.4838	0.4997	0.5226	0.3764	0.4944	0.4804	0.4566	0.4788	0.5263	0.4715	0.5032	0.4163	0.4572	0.4192	0.4474	0.5231	0.5668	0.5417	0.4973	0.4186	0.4708
32.8064	32:48:23	1.6023	1.4398	1.5279	1.5227	1.6797	1.538	1.527	1.5459	1.5478	1.7071	1.7755	1.7516	1.7768	1.7891	1.5611	1.5903	1.3401	1.5755	1.789	1.8444	1.788	1.756	1.5621	1.63	0.3989	0.4198	0.4775	0.4933	0.5068	0.526	0.3769	0.498	0.4844	0.4565	0.4823	0.5312	0.4767	0.5086	0.4162	0.4595	0.4236	0.4539	0.5268	0.572	0.5518	0.5046	0.4214	0.4742
33.0564	33:03:23	1.6067	1.4486	1.5517	1.5397	1.7103	1.5649	1.5419	1.5452	1.5434	1.7292	1.7858	1.7736	1.7939	1.8153	1.5745	1.5881	1.3388	1.5882	1.8162	1.8636	1.8118	1.7716	1.5754	1.6407	0.4001	0.4196	0.4838	0.5014	0.5122	0.5288	0.378	0.497	0.4871	0.4615	0.4859	0.5415	0.4821	0.5137	0.4157	0.4602	0.4243	0.4562	0.5305	0.5777	0.5587	0.509	0.4241	0.4788
33.3064	33:18:23	1.6062	1.4642	1.564	1.5502	1.728	1.5867	1.5576	1.5459	1.5453	1.7564	1.8142	1.7922	1.8209	1.8451	1.5838	1.5997	1.3437	1.606	1.8372	1.8822	1.8286	1.7963	1.5864	1.6526	0.4034	0.4224	0.4879	0.5071	0.5152	0.5323	0.38	0.5011	0.4924	0.4586	0.4954	0.5512	0.4862	0.5208	0.4134	0.4601	0.426	0.4587	0.5332	0.5827	0.5559	0.517	0.4217	0.4826
33.5572	33:33:26	1.6229	1.4891	1.5923	1.5689	1.7504	1.6061	1.567	1.5519	1.555	1.7667	1.8296	1.8177	1.8441	1.8771	1.6033	1.6071	1.3502	1.6255	1.858	1.907	1.8638	1.805	1.5892	1.6542	0.4092	0.4192	0.4928	0.5102	0.5222	0.5339	0.3814	0.5027	0.4932	0.4598	0.5019	0.5606	0.4912	0.5246	0.4154	0.4614	0.4292	0.4582	0.5351	0.5852	0.5613	0.5211	0.4213	0.484
33.8078	33:48:28	1.6268	1.505	1.6179	1.5971	1.7645	1.6317	1.5858	1.5458	1.5701	1.7957	1.8486	1.8501	1.8792	1.8915	1.6314	1.6164	1.3579	1.6526	1.8834	1.9259	1.8913	1.8303	1.6144	1.6612	0.4137	0.4186	0.497	0.5174	0.5251	0.5363	0.3816	0.5045	0.4967	0.4609	0.5051	0.5657	0.4924	0.5283	0.4156	0.4639	0.4328	0.4601	0.5376	0.5891	0.5694	0.5254	0.4242	0.4847
34.0578	34:03:28	1.6233	1.5143	1.6311	1.6169	1.7986	1.6429	1.591	1.5505	1.5761	1.8204	1.8821	1.8772	1.9151	1.9168	1.6514	1.6162	1.3708	1.6678	1.9153	1.947	1.912	1.8482	1.6238	1.6649	0.4162	0.4159	0.4976	0.5255	0.5328	0.5387	0.3822	0.5048	0.4986	0.4635	0.5117	0.5666	0.502	0.5326	0.4177	0.4666	0.4391	0.461	0.5396	0.5988	0.5739	0.5282	0.4273	0.4884
34.3081	34:18:29	1.6389	1.528	1.648	1.6327	1.8124	1.6673	1.6113	1.5584	1.5807	1.825	1.8985	1.8844	1.9331	1.9282	1.667	1.6204	1.3747	1.6847	1.9383	1.9762	1.9387	1.8637	1.6326	1.6725	0.4215	0.4166	0.4982	0.5298	0.5373	0.5402	0.3823	0.5091	0.5031	0.4634	0.5154	0.5728	0.5034	0.5365	0.4155	0.4715	0.4339	0.4649	0.5412	0.6063	0.5825	0.533	0.4265	0.4916
34.5581	34:33:29	1.6413	1.54	1.6645	1.6608	1.8335	1.6731	1.626	1.5657	1.594	1.8335	1.9123	1.9046	1.9532	1.9411	1.6843	1.6281	1.3783	1.6893	1.9591	1.9909	1.9468	1.8852	1.6459	1.6785	0.4245	0.4186	0.5011	0.5348	0.5424	0.5461	0.3796	0.5141	0.5065	0.4644	0.5205	0.5819	0.5061	0.5446	0.4154	0.477	0.4365	0.4693	0.5434	0.6078	0.5831	0.5364	0.4308	0.4966
34.8086	34:48:31	1.645	1.5526	1.6838	1.6752	1.8642	1.6914	1.6496	1.57	1.5981	1.8436	1.942	1.9287	1.9752	1.9585	1.6942	1.6367	1.3809	1.7058	1.98	2.0142	1.9609	1.9155	1.662	1.6851	0.4286	0.4182	0.5024	0.5377	0.5468	0.5454	0.3806	0.517	0.5111	0.4613	0.5213	0.5827	0.5117	0.5448	0.4189	0.4817	0.4383	0.4696	0.5458	0.6187	0.5872	0.5424	0.4269	0.498
35.0589	35:03:32	1.6475	1.5681	1.7091	1.6944	1.8819	1.7057	1.6609	1.5779	1.6089	1.8525	1.9589	1.96	1.9988	1.9858	1.7072	1.653	1.3916	1.7313	2.0085	2.0493	1.9833	1.9342	1.691	1.6911	0.4285	0.4175	0.5092	0.543	0.5499	0.5493	0.3825	0.5201	0.5124	0.4645	0.5242	0.589	0.517	0.5556	0.4232	0.4864	0.4397	0.4708	0.5494	0.6249	0.5944	0.5445	0.4312	0.5011
35.3083	35:18:30	1.6501	1.5802	1.7358	1.719	1.9101	1.728	1.6722	1.5846	1.6225	1.86	1.9814	1.994	2.0194	2.0142	1.7236	1.6474	1.3894	1.7475	2.0393	2.071	2.0027	1.9636	1.7101	1.6901	0.4336	0.4167	0.5118	0.549	0.5565	0.553	0.3791	0.5251	0.5162	0.4603	0.5268	0.5957	0.5183	0.5548	0.4223	0.4872	0.446	0.4712	0.547	0.629	0.6015	0.5469	0.4332	0.5018
35.5589	35:33:32	1.6602	1.5962	1.7407	1.7266	1.9159	1.7378	1.6863	1.587	1.6255	1.8757	2.0045	2	2.0308	2.0234	1.723	1.6537	1.4068	1.7588	2.0552	2.0968	2.0336	1.9741	1.7002	1.6898	0.4368	0.4146	0.5118	0.5548	0.5561	0.5555	0.3755	0.5298	0.5179	0.4585	0.5297	0.5989	0.5219	0.5604	0.4205	0.4913	0.4502	0.4722	0.5515	0.633	0.6026	0.5462	0.4318	0.5061
35.8086	35:48:31	1.6567	1.6063	1.7514	1.7378	1.935	1.7509	1.6933	1.5935	1.6373	1.8904	2.0278	2.0014	2.0559	2.0408	1.7292	1.6652	1.409	1.7628	2.0651	2.1146	2.0512	1.9893	1.7206	1.701	0.4376	0.4159	0.5114	0.5592	0.5604	0.5608	0.3793	0.5318	0.5198	0.4585	0.535	0.6016	0.5227	0.56	0.4173	0.4976	0.4491	0.4729	0.5536	0.64	0.6033	0.5444	0.4333	0.5086
36.0589	36:03:32	1.6611	1.6175	1.77	1.7632	1.9497	1.7774	1.6958	1.6039	1.636	1.8973	2.0339	2.0221	2.0731	2.0607	1.7421	1.6741	1.4135	1.7813	2.0793	2.1368	2.0575	2.0283	1.7408	1.713	0.4406	0.4164	0.5188	0.5631	0.564	0.561	0.3765	0.5354	0.5193	0.458	0.5351	0.6048	0.5287	0.561	0.4135	0.4977	0.4534	0.4719	0.5555	0.6422	0.6027	0.545	0.4348	0.5127
36.3092	36:18:33	1.6619	1.6339	1.7909	1.7838	1.9595	1.793	1.7025	1.6051	1.643	1.916	2.0583	2.0358	2.0971	2.0819	1.7566	1.6707	1.4166	1.793	2.0965	2.168	2.0829	2.033	1.7594	1.7124	0.4423	0.4125	0.5188	0.5658	0.5701	0.5647	0.3749	0.541	0.5252	0.4539	0.5359	0.6079	0.5322	0.5654	0.4121	0.5016	0.4547	0.4713	0.5559	0.6486	0.6128	0.5439	0.4315	0.5169
36.5592	36:33:33	1.6638	1.6478	1.8116	1.7996	1.9764	1.7932	1.7031	1.603	1.6528	1.9352	2.074	2.063	2.112	2.1104	1.7593	1.6774	1.4235	1.8061	2.1266	2.1871	2.1053	2.0543	1.7639	1.7148	0.4486	0.4099	0.5204	0.571	0.5791	0.5673	0.3719	0.5474	0.5248	0.451	0.5396	0.6122	0.5352	0.5689	0.4113	0.5064	0.4559	0.4595	0.5542	0.6498	0.6144	0.5478	0.4334	0.5164
36.81	36:48:36	1.655	1.654	1.8248	1.818	2.0104	1.805	1.7041	1.6025	1.6629	1.9551	2.0801	2.0866	2.1339	2.1169	1.7629	1.6807	1.4343	1.8158	2.1508	2.2145	2.1162	2.0617	1.7612	1.7265	0.4525	0.4084	0.524	0.5754	0.5843	0.5649	0.3704	0.5417	0.5257	0.4461	0.536	0.6178	0.5395	0.5721	0.4147	0.5081	0.4582	0.4577	0.5583	0.651	0.6169	0.553	0.4355	0.5184
37.06	37:03:36	1.6683	1.6669	1.8429	1.8483	2.0361	1.8166	1.7125	1.6175	1.6639	1.9611	2.0925	2.0919	2.1464	2.1263	1.786	1.6858	1.4405	1.8314	2.1703	2.2343	2.1327	2.0789	1.7808	1.7342	0.4545	0.4066	0.5216	0.5802	0.591	0.5694	0.3708	0.5423	0.5279	0.4486	0.5394	0.6198	0.5463	0.575	0.413	0.5101	0.46	0.459	0.5591	0.6533	0.6186	0.5524	0.437	0.5202
37.31	37:18:36	1.6756	1.6712	1.8544	1.8568	2.0443	1.8303	1.7155	1.6239	1.6577	1.9738	2.1164	2.1092	2.1664	2.1482	1.7835	1.6866	1.4465	1.8389	2.1796	2.2534	2.144	2.0877	1.7862	1.7416	0.4563	0.4072	0.5222	0.5819	0.5903	0.5743	0.3659	0.5465	0.5334	0.4469	0.5407	0.6243	0.5501	0.5732	0.4104	0.5112	0.4614	0.465	0.5582	0.656	0.6217	0.5561	0.4333	0.5227
37.5603	37:33:37	1.6791	1.6823	1.8765	1.8815	2.0497	1.8368	1.7176	1.637	1.6608	1.9832	2.1289	2.1162	2.1675	2.147	1.7866	1.6874	1.4592	1.8497	2.1803	2.2799	2.1465	2.0991	1.7793	1.753	0.4559	0.406	0.5217	0.5825	0.5968	0.5794	0.3637	0.5461	0.5333	0.4484	0.5394	0.6305	0.5519	0.5745	0.4067	0.5132	0.4639	0.4618	0.5604	0.6616	0.628	0.5582	0.4301	0.5274
37.8103	37:48:37	1.6741	1.6956	1.8925	1.8873	2.0755	1.8468	1.7252	1.633	1.6832	1.9874	2.1394	2.1199	2.1751	2.1424	1.7778	1.6924	1.4581	1.8565	2.2023	2.2781	2.1702	2.1073	1.7785	1.7579	0.4545	0.4063	0.5247	0.5863	0.602	0.5772	0.3635	0.5507	0.5365	0.4494	0.544	0.6337	0.5574	0.5741	0.4025	0.5199	0.4671	0.4577	0.5617	0.6654	0.6348	0.558	0.4322	0.5294
38.0603	38:03:37	1.6729	1.702	1.9007	1.9138	2.0984	1.8647	1.7309	1.6288	1.6838	2.0041	2.1545	2.1363	2.1947	2.1558	1.7878	1.6945	1.4583	1.8728	2.2017	2.2823	2.185	2.1084	1.7946	1.7651	0.4553	0.4086	0.5271	0.5898	0.6027	0.5807	0.3595	0.5531	0.5393	0.4493	0.5404	0.641	0.5615	0.5723	0.4039	0.5236	0.4678	0.461	0.5598	0.6702	0.6383	0.5582	0.4306	0.5318
38.3106	38:18:38	1.6683	1.7037	1.9022	1.9258	2.1174	1.869	1.735	1.6345	1.6878	2.0083	2.1607	2.1473	2.2138	2.1808	1.8039	1.6934	1.4647	1.8875	2.2205	2.3186	2.2136	2.1174	1.8097	1.7722	0.4587	0.4076	0.5293	0.5963	0.6061	0.5824	0.3607	0.5563	0.5427	0.4463	0.5433	0.6419	0.564	0.574	0.4027	0.5251	0.4717	0.4577	0.5623	0.6773	0.6406	0.5472	0.4309	0.5358
38.5611	38:33:40	1.6849	1.7025	1.9204	1.9456	2.1405	1.883	1.7465	1.647	1.6894	2.0208	2.1891	2.1505	2.2395	2.2035	1.8142	1.6987	1.4666	1.8903	2.255	2.3376	2.2332	2.1363	1.8134	1.7875	0.4606	0.408	0.5243	0.6006	0.6102	0.583	0.3555	0.5593	0.5444	0.4477	0.5454	0.6499	0.5675	0.5731	0.403	0.5307	0.4754	0.4589	0.5639	0.6786	0.6459	0.5504	0.4304	0.5362
38.8114	38:48:41	1.6914	1.7062	1.9433	1.9604	2.1432	1.895	1.7416	1.6554	1.6924	2.0289	2.1939	2.1722	2.2541	2.2146	1.8118	1.7009	1.4646	1.8984	2.2712	2.3528	2.2466	2.1564	1.8255	1.7844	0.4633	0.405	0.5243	0.6032	0.6079	0.5828	0.3526	0.5595	0.5466	0.4443	0.5464	0.6508	0.5735	0.5716	0.3972	0.5327	0.4792	0.4527	0.5627	0.6821	0.6477	0.5519	0.429	0.5388
39.0622	39:03:44	1.6846	1.7133	1.9477	1.9606	2.1561	1.8981	1.7328	1.6685	1.7023	2.0194	2.214	2.1771	2.2573	2.2078	1.8129	1.7023	1.469	1.8982	2.2659	2.3503	2.2581	2.1618	1.8171	1.7951	0.4693	0.4032	0.5261	0.6059	0.6067	0.5829	0.3475	0.5612	0.5474	0.4412	0.5471	0.6508	0.5757	0.5718	0.3955	0.5368	0.4843	0.4516	0.5558	0.6842	0.6493	0.5473	0.4242	0.5383
39.3122	39:18:44	1.6814	1.7194	1.9585	1.9731	2.1711	1.9124	1.7384	1.6743	1.7115	2.0263	2.2106	2.1809	2.2646	2.2041	1.7987	1.711	1.4689	1.8948	2.2649	2.3555	2.2595	2.1631	1.8049	1.8196	0.4713	0.398	0.5272	0.6044	0.6045	0.5808	0.3436	0.5629	0.5442	0.4393	0.547	0.6559	0.5769	0.5708	0.3909	0.5359	0.488	0.4477	0.557	0.6831	0.6495	0.5477	0.4223	0.5403
39.5625	39:33:45	1.6838	1.7268	1.9736	1.9866	2.1746	1.9088	1.7408	1.6753	1.7049	2.0387	2.2259	2.1994	2.2869	2.2157	1.8129	1.7099	1.469	1.8958	2.2616	2.3714	2.2767	2.1707	1.8149	1.8205	0.4735	0.3986	0.5268	0.6035	0.6049	0.5778	0.3484	0.5691	0.5463	0.4389	0.5521	0.6477	0.5836	0.5734	0.3901	0.5354	0.4916	0.4494	0.5607	0.6847	0.6512	0.5486	0.4188	0.5407
39.8125	39:48:45	1.6973	1.719	1.9715	1.9754	2.1812	1.9194	1.7319	1.6761	1.715	2.0308	2.2293	2.2117	2.3055	2.2317	1.8221	1.7172	1.4707	1.9218	2.2828	2.3843	2.2897	2.1894	1.8179	1.8284	0.475	0.3942	0.528	0.6063	0.6089	0.5832	0.3368	0.5741	0.5488	0.4374	0.5517	0.6564	0.5837	0.5749	0.3867	0.5394	0.492	0.4485	0.5585	0.6865	0.6562	0.5438	0.4174	0.5429
40.0631	40:03:47	1.6933	1.7245	1.9766	1.9862	2.1942	1.9294	1.7208	1.6769	1.7046	2.0336	2.2306	2.2246	2.3155	2.2284	1.8205	1.719	1.4715	1.9158	2.2892	2.3849	2.2943	2.1984	1.8062	1.8388	0.4747	0.3936	0.5278	0.6064	0.6105	0.578	0.3386	0.5767	0.5501	0.4354	0.5531	0.6558	0.5848	0.575	0.3864	0.541	0.4934	0.4462	0.5556	0.6915	0.6603	0.5478	0.4163	0.5463
40.3133	40:18:48	1.7022	1.7343	1.983	2.0098	2.206	1.9345	1.7238	1.6846	1.713	2.0301	2.2449	2.235	2.3206	2.2292	1.8128	1.7214	1.4726	1.9129	2.295	2.392	2.3019	2.2011	1.7996	1.8575	0.4788	0.3922	0.5291	0.6065	0.6132	0.5751	0.3353	0.581	0.5533	0.4307	0.5495	0.6507	0.5851	0.5762	0.3824	0.5436	0.5005	0.438	0.5549	0.694	0.6586	0.5473	0.4125	0.5471
40.5633	40:33:48	1.6961	1.7482	2.0075	2.0147	2.2365	1.9441	1.7276	1.6943	1.716	2.0262	2.2549	2.2492	2.3407	2.2465	1.8349	1.7298	1.4794	1.9062	2.2942	2.4074	2.3005	2.2053	1.8129	1.8642	0.4831	0.3908	0.5288	0.6062	0.6131	0.5714	0.3356	0.5856	0.5564	0.4285	0.5469	0.6548	0.5888	0.5775	0.3816	0.5484	0.5046	0.4347	0.5541	0.6963	0.6589	0.5472	0.4083	0.5505
40.8136	40:48:49	1.6968	1.7454	2.0039	2.0077	2.2295	1.9275	1.7169	1.7018	1.7248	2.0436	2.2719	2.2881	2.3719	2.2638	1.8511	1.7257	1.4789	1.9261	2.3262	2.4458	2.3262	2.2369	1.8168	1.8597	0.4816	0.3889	0.5275	0.6095	0.6192	0.5693	0.332	0.5844	0.554	0.4261	0.5424	0.6609	0.5962	0.5807	0.381	0.5503	0.5075	0.4287	0.554	0.6957	0.6619	0.5504	0.4053	0.5505
41.0636	41:03:49	1.6987	1.7347	2.0019	2.0149	2.2303	1.9212	1.7134	1.707	1.7345	2.0398	2.2608	2.2836	2.3694	2.253	1.8267	1.7246	1.476	1.9198	2.3198	2.4488	2.3371	2.2378	1.7974	1.8623	0.4823	0.3855	0.5305	0.6085	0.6225	0.5657	0.3274	0.5863	0.5503	0.4189	0.5384	0.6564	0.6015	0.575	0.3762	0.5519	0.5117	0.4284	0.556	0.6989	0.6635	0.5483	0.4033	0.553
41.3142	41:18:51	1.7117	1.7345	1.9985	2.0322	2.2367	1.9361	1.7096	1.7095	1.7288	2.0391	2.2562	2.2701	2.3519	2.2314	1.8134	1.7203	1.4804	1.9157	2.3204	2.4311	2.3264	2.2215	1.7754	1.8798	0.4817	0.3803	0.5278	0.6074	0.618	0.5632	0.3273	0.5838	0.5519	0.4138	0.5343	0.6563	0.5987	0.5703	0.374	0.5537	0.5111	0.4254	0.5575	0.6965	0.6603	0.5501	0.3964	0.557
41.5644	41:33:52	1.7175	1.7299	2.001	2.0448	2.2459	1.9338	1.7148	1.7074	1.7217	2.031	2.2462	2.2786	2.3585	2.2202	1.8118	1.7261	1.4672	1.9178	2.3171	2.4154	2.3191	2.2075	1.7715	1.8892	0.4858	0.3804	0.5284	0.6094	0.6181	0.5602	0.3241	0.5882	0.5577	0.4128	0.534	0.6609	0.5979	0.5656	0.3726	0.5557	0.5133	0.4205	0.5547	0.6968	0.6578	0.5536	0.3915	0.5556
41.815	41:48:54	1.703	1.7241	2.0082	2.0501	2.25	1.9241	1.7108	1.703	1.7288	2.0331	2.2548	2.2928	2.3617	2.2278	1.7922	1.7276	1.4758	1.901	2.3011	2.4274	2.3177	2.2158	1.7612	1.8924	0.4898	0.3757	0.5245	0.6168	0.613	0.5584	0.3212	0.5882	0.5571	0.4106	0.5375	0.6592	0.5979	0.5665	0.3717	0.559	0.5139	0.4207	0.5593	0.698	0.6638	0.5541	0.3912	0.5572
42.0647	42:03:53	1.7098	1.7264	2.0042	2.0556	2.2499	1.9268	1.7005	1.7086	1.725	2.0361	2.2662	2.2987	2.3736	2.2363	1.7908	1.7254	1.4801	1.8981	2.3086	2.4307	2.3363	2.2148	1.7599	1.8915	0.4895	0.3692	0.5206	0.614	0.6113	0.5594	0.3193	0.5911	0.563	0.4074	0.5365	0.6572	0.5991	0.5672	0.3724	0.564	0.5168	0.4236	0.5536	0.6954	0.6623	0.5525	0.3934	0.5624
42.315	42:18:54	1.7046	1.7072	2.0027	2.0656	2.2555	1.9318	1.6962	1.7122	1.7222	2.0267	2.2793	2.3156	2.3914	2.2377	1.7796	1.7328	1.4913	1.8905	2.3075	2.4277	2.3559	2.208	1.755	1.908	0.4927	0.3653	0.5185	0.6165	0.6109	0.5583	0.3154	0.5925	0.5622	0.4024	0.538	0.6564	0.5993	0.5692	0.3687	0.5659	0.5195	0.4214	0.5521	0.6909	0.6646	0.5524	0.3907	0.5644
42.565	42:33:54	1.7047	1.7039	2.0149	2.0786	2.2805	1.9439	1.6978	1.7209	1.7288	2.0218	2.2745	2.3207	2.3959	2.2269	1.7707	1.7392	1.4854	1.8798	2.3198	2.4364	2.35	2.2058	1.7499	1.9118	0.4933	0.3651	0.5174	0.617	0.6138	0.5556	0.314	0.5987	0.5671	0.3964	0.5368	0.6631	0.6001	0.5734	0.3661	0.5673	0.5235	0.4129	0.5472	0.6906	0.6674	0.554	0.3866	0.5611
42.8156	42:48:56	1.7228	1.7058	2.0158	2.0968	2.2726	1.9492	1.696	1.7262	1.7282	2.0264	2.2831	2.3367	2.4176	2.2293	1.7522	1.7474	1.5076	1.8806	2.3292	2.4462	2.3609	2.2142	1.7358	1.9206	0.4953	0.3616	0.5153	0.6161	0.6116	0.555	0.3149	0.6001	0.5684	0.3921	0.5365	0.6652	0.5995	0.5681	0.3617	0.5687	0.5274	0.4127	0.5465	0.6886	0.6657	0.5555	0.3829	0.5617
43.0656	43:03:56	1.7263	1.7008	2.0146	2.1186	2.2663	1.9509	1.6781	1.7433	1.7337	2.0146	2.2854	2.3436	2.4171	2.2253	1.7391	1.7516	1.4942	1.8734	2.3314	2.4432	2.3786	2.2116	1.7238	1.9125	0.4985	0.3556	0.5135	0.6179	0.6129	0.554	0.3096	0.6034	0.5703	0.3825	0.5342	0.6726	0.5996	0.571	0.3571	0.5707	0.5272	0.4121	0.5477	0.6904	0.6647	0.5531	0.3827	0.5628
43.3158	43:18:57	1.7187	1.6928	2.0153	2.1227	2.2718	1.9605	1.6728	1.7504	1.7326	2.0141	2.2739	2.3487	2.4037	2.2154	1.7327	1.7654	1.4966	1.866	2.314	2.4473	2.372	2.2141	1.7164	1.9199	0.4965	0.3527	0.5142	0.6211	0.6149	0.5565	0.3065	0.6044	0.5736	0.3791	0.5292	0.6724	0.5992	0.573	0.3547	0.5682	0.5307	0.4094	0.5421	0.6934	0.6669	0.5505	0.378	0.5651
43.5664	43:33:59	1.722	1.7019	2.0166	2.1354	2.2754	1.9677	1.6676	1.7531	1.7362	1.9987	2.2622	2.3447	2.401	2.2144	1.7083	1.7722	1.5018	1.8643	2.3035	2.4556	2.3693	2.2136	1.704	1.9256	0.4965	0.3478	0.516	0.6173	0.6151	0.5518	0.3014	0.6051	0.5762	0.3756	0.5274	0.6702	0.5962	0.5717	0.3488	0.5659	0.5328	0.4061	0.5356	0.6951	0.6636	0.5458	0.3753	0.5671
43.8161	43:48:58	1.7168	1.6901	2.0147	2.1478	2.278	1.9623	1.6616	1.7598	1.7485	1.9921	2.258	2.3346	2.3955	2.2008	1.7013	1.7748	1.5061	1.8518	2.3032	2.4544	2.3754	2.2047	1.6967	1.9158	0.5016	0.3456	0.5142	0.6151	0.6123	0.5515	0.2997	0.6088	0.5775	0.3628	0.5286	0.672	0.5952	0.5691	0.3435	0.5669	0.5319	0.4022	0.5338	0.6943	0.668	0.5465	0.3723	0.5723
44.0667	44:04:00	1.7372	1.6942	2.0304	2.151	2.2967	1.9511	1.6549	1.768	1.7565	1.9869	2.2638	2.356	2.4135	2.1974	1.695	1.7792	1.5095	1.8531	2.2949	2.4457	2.3482	2.1902	1.6905	1.924	0.5007	0.3392	0.5158	0.6156	0.6088	0.5564	0.2945	0.6141	0.5795	0.3577	0.5265	0.674	0.5969	0.5729	0.3388	0.5731	0.5351	0.3975	0.5331	0.6855	0.6656	0.5526	0.3678	0.5743
44.3164	44:18:59	1.7499	1.6866	2.035	2.1222	2.282	1.9376	1.6554	1.7622	1.755	1.9931	2.2805	2.3624	2.4169	2.2092	1.6898	1.7805	1.4948	1.854	2.3139	2.4769	2.3738	2.1794	1.6988	1.9228	0.5026	0.3366	0.5131	0.6149	0.6131	0.5545	0.2921	0.6175	0.5818	0.3549	0.5251	0.6697	0.602	0.5736	0.3341	0.5719	0.5363	0.3963	0.5341	0.6897	0.6661	0.5511	0.3667	0.574
44.5669	44:34:01	1.752	1.6744	2.0161	2.0998	2.2614	1.9171	1.6402	1.7636	1.7652	1.9893	2.2514	2.363	2.4159	2.1948	1.6677	1.7815	1.5035	1.842	2.3047	2.4595	2.3592	2.1838	1.6773	1.9291	0.4993	0.3317	0.5113	0.6142	0.6165	0.5558	0.2909	0.6161	0.5823	0.3494	0.524	0.6739	0.5994	0.5715	0.3279	0.5737	0.5377	0.392	0.5329	0.6922	0.6675	0.5544	0.3604	0.5819
44.8167	44:49:00	1.742	1.6718	2.0128	2.1168	2.265	1.9202	1.6243	1.7716	1.7749	1.9792	2.2344	2.3646	2.3926	2.1599	1.6383	1.7801	1.5112	1.833	2.283	2.4398	2.3321	2.1631	1.6591	1.9289	0.5048	0.3313	0.5086	0.6156	0.615	0.5495	0.2879	0.6143	0.5849	0.3434	0.519	0.6752	0.5995	0.5651	0.3262	0.5751	0.5422	0.3873	0.5274	0.6773	0.6659	0.5505	0.3547	0.5844
45.0667	45:04:00	1.7433	1.6668	1.9993	2.131	2.2774	1.9129	1.6202	1.7682	1.7767	1.9775	2.2271	2.3298	2.3803	2.1369	1.6199	1.7639	1.5214	1.8208	2.2761	2.4305	2.3123	2.1369	1.6452	1.945	0.5072	0.3309	0.5075	0.6118	0.6142	0.5469	0.2839	0.616	0.5836	0.3406	0.5139	0.6719	0.6002	0.5614	0.3225	0.5781	0.5475	0.3821	0.5234	0.6777	0.6634	0.5493	0.3477	0.5834
45.3167	45:19:00	1.7448	1.6598	1.9977	2.1015	2.2743	1.9096	1.61	1.7802	1.7618	1.9672	2.2372	2.3329	2.3814	2.1322	1.6148	1.7606	1.5228	1.8149	2.2786	2.4425	2.3032	2.1291	1.631	1.9441	0.5086	0.3238	0.5041	0.6125	0.608	0.5495	0.2794	0.6186	0.5864	0.3323	0.5109	0.6751	0.5967	0.5581	0.3209	0.5788	0.5496	0.3729	0.5208	0.679	0.6647	0.5509	0.3467	0.5893
45.5669	45:34:01	1.7635	1.6521	1.9899	2.0873	2.2793	1.8929	1.6028	1.7832	1.7611	1.9559	2.2358	2.3501	2.3906	2.1357	1.6158	1.7642	1.5279	1.8099	2.286	2.4465	2.3107	2.1278	1.6332	1.9327	0.51	0.3223	0.5017	0.6116	0.6084	0.5497	0.279	0.6176	0.5888	0.3291	0.5068	0.6718	0.6012	0.5609	0.3157	0.5773	0.5525	0.3671	0.5201	0.6812	0.6648	0.5488	0.3441	0.5887
45.8169	45:49:01	1.7716	1.6402	1.9871	2.0811	2.2845	1.8858	1.5829	1.7819	1.7702	1.9442	2.238	2.3465	2.396	2.1369	1.605	1.7724	1.5358	1.8074	2.2782	2.4555	2.3155	2.1201	1.6199	1.9412	0.5125	0.3142	0.4996	0.6103	0.6089	0.55	0.2756	0.6193	0.5929	0.3234	0.5053	0.6746	0.5995	0.5575	0.3147	0.581	0.5546	0.3636	0.5177	0.6832	0.6648	0.5485	0.3422	0.5901
46.0678	46:04:04	1.7744	1.6436	1.9814	2.0818	2.2854	1.8919	1.5758	1.7936	1.7717	1.9328	2.2274	2.3641	2.3957	2.1317	1.5748	1.7848	1.5522	1.807	2.2792	2.4458	2.3164	2.1113	1.5978	1.9569	0.5141	0.3089	0.4944	0.6085	0.6106	0.5475	0.2756	0.6216	0.5962	0.3184	0.509	0.6705	0.5966	0.5558	0.3093	0.5847	0.556	0.3561	0.5157	0.6851	0.6624	0.5509	0.3398	0.5948
46.3183	46:19:06	1.7908	1.6326	1.9595	2.0758	2.2776	1.8755	1.5566	1.8045	1.7727	1.9222	2.2168	2.3581	2.3972	2.1261	1.5572	1.7891	1.551	1.7947	2.2811	2.4495	2.3113	2.1022	1.5797	1.9571	0.5167	0.3052	0.4913	0.61	0.615	0.5434	0.2733	0.6197	0.5981	0.3161	0.5021	0.6697	0.5996	0.5519	0.3025	0.5869	0.558	0.3533	0.516	0.6872	0.6623	0.5478	0.3363	0.5953
46.5686	46:34:07	1.7888	1.6274	1.9682	2.0637	2.2679	1.8607	1.5391	1.8126	1.7814	1.9148	2.1969	2.3447	2.3756	2.1162	1.5411	1.7905	1.5498	1.7948	2.2863	2.4523	2.3024	2.0894	1.5562	1.9507	0.5203	0.3049	0.4918	0.608	0.6103	0.5356	0.2659	0.6212	0.5979	0.3128	0.5002	0.6635	0.6004	0.5422	0.2971	0.5878	0.5632	0.3492	0.5127	0.6836	0.661	0.5426	0.3331	0.6
46.8186	46:49:07	1.7879	1.6227	1.944	2.06	2.2663	1.8482	1.5177	1.8154	1.7921	1.9125	2.1888	2.3402	2.3643	2.0937	1.5336	1.7935	1.5509	1.7884	2.2596	2.4504	2.296	2.0808	1.5318	1.9595	0.5204	0.301	0.489	0.6074	0.6117	0.533	0.2561	0.6249	0.5976	0.3056	0.4985	0.6638	0.5967	0.5358	0.2924	0.5896	0.5654	0.3465	0.507	0.6781	0.6595	0.5405	0.3288	0.6026
47.0689	47:04:08	1.8097	1.6133	1.9259	2.0594	2.2568	1.8446	1.507	1.8237	1.7959	1.8974	2.1864	2.3427	2.3536	2.0881	1.5312	1.8021	1.5597	1.7761	2.2513	2.4567	2.2831	2.0646	1.5192	1.9752	0.5206	0.298	0.4882	0.604	0.6096	0.5288	0.2528	0.6275	0.6012	0.299	0.4988	0.6667	0.5919	0.5347	0.2881	0.5918	0.5638	0.3402	0.5051	0.6787	0.6601	0.5391	0.3261	0.6068
47.3194	47:19:10	1.8141	1.5926	1.9377	2.0541	2.2524	1.842	1.4933	1.828	1.7916	1.8841	2.1846	2.3461	2.3678	2.0923	1.5181	1.8008	1.5801	1.7771	2.2437	2.4718	2.2868	2.0667	1.5055	1.9782	0.5218	0.2928	0.4879	0.6055	0.6098	0.5232	0.2515	0.628	0.606	0.2938	0.4981	0.6692	0.5894	0.534	0.282	0.5932	0.5645	0.339	0.504	0.6771	0.6592	0.5374	0.3206	0.6112
47.5694	47:34:10	1.8124	1.592	1.9409	2.0533	2.2515	1.8363	1.4838	1.8209	1.7946	1.8672	2.1679	2.346	2.3761	2.0742	1.5055	1.8125	1.572	1.7686	2.2459	2.4632	2.2981	2.0586	1.49	1.9752	0.529	0.2824	0.4872	0.5993	0.6099	0.5148	0.2438	0.6289	0.6052	0.2886	0.4997	0.6697	0.5888	0.5338	0.2793	0.5919	0.5627	0.3342	0.4989	0.6793	0.6574	0.5354	0.3202	0.6099
47.8197	47:49:11	1.8234	1.5824	1.9288	2.0453	2.2357	1.8254	1.4749	1.8275	1.8106	1.8615	2.156	2.3435	2.3729	2.0659	1.4802	1.8168	1.5725	1.7602	2.2427	2.4628	2.3057	2.0563	1.4719	1.9793	0.5344	0.2781	0.4852	0.5976	0.6046	0.5104	0.242	0.6306	0.6081	0.283	0.4915	0.6689	0.5913	0.5279	0.2734	0.5928	0.5663	0.3309	0.4946	0.6753	0.6558	0.533	0.316	0.6152
48.0703	48:04:13	1.8289	1.5923	1.9407	2.0489	2.2509	1.8336	1.4691	1.844	1.8233	1.8512	2.155	2.3265	2.3614	2.0502	1.4649	1.8161	1.5761	1.753	2.2423	2.4533	2.29	2.0492	1.4591	1.9991	0.5342	0.2756	0.4851	0.5976	0.598	0.5073	0.2368	0.6344	0.6092	0.2764	0.4853	0.6667	0.5876	0.5227	0.2697	0.5957	0.5695	0.3246	0.4933	0.6765	0.649	0.5277	0.3103	0.6222
48.3206	48:19:14	1.8343	1.5788	1.931	2.0431	2.2463	1.8251	1.4566	1.8499	1.8147	1.8326	2.1451	2.3369	2.369	2.0615	1.4674	1.8262	1.5787	1.7587	2.247	2.4642	2.3054	2.0351	1.4659	1.9841	0.534	0.2684	0.4816	0.5969	0.5966	0.5061	0.231	0.6371	0.6107	0.2716	0.4833	0.6678	0.5889	0.5228	0.2668	0.5968	0.5711	0.3212	0.4897	0.6744	0.6489	0.5256	0.3086	0.6205
48.5708	48:34:15	1.8366	1.5682	1.9309	2.0237	2.2407	1.8148	1.4451	1.8457	1.8115	1.8314	2.138	2.3199	2.369	2.0384	1.4452	1.8255	1.591	1.7471	2.25	2.467	2.3092	2.0269	1.4482	1.9841	0.5323	0.2639	0.4772	0.5963	0.597	0.5043	0.2268	0.6417	0.6115	0.2579	0.477	0.6719	0.5831	0.5204	0.2647	0.5974	0.5729	0.3183	0.4854	0.6728	0.6435	0.519	0.3056	0.6223
48.8214	48:49:17	1.845	1.564	1.934	2.0523	2.2445	1.7973	1.4285	1.8461	1.8107	1.8155	2.1289	2.3034	2.3423	2.0077	1.4271	1.8422	1.5885	1.7366	2.2299	2.4639	2.3015	2.0076	1.4229	1.9993	0.5353	0.2597	0.4728	0.595	0.594	0.5011	0.2182	0.643	0.6179	0.2534	0.4743	0.6663	0.5812	0.5154	0.2588	0.6046	0.5794	0.3139	0.4793	0.6636	0.6373	0.5137	0.3009	0.6228
49.0708	49:04:15	1.845	1.5669	1.9324	2.0289	2.2475	1.7803	1.4183	1.8439	1.8218	1.8036	2.1288	2.2964	2.3348	2.0017	1.4155	1.8505	1.5974	1.7208	2.2141	2.4389	2.2819	1.9889	1.4117	2.0147	0.534	0.2542	0.4727	0.5932	0.5929	0.4973	0.2166	0.6473	0.6158	0.2513	0.4715	0.6631	0.5823	0.5104	0.2562	0.6076	0.5783	0.3067	0.4745	0.6598	0.6337	0.5115	0.296	0.6248
49.3219	49:19:19	1.8773	1.549	1.9282	2.025	2.2298	1.7678	1.4085	1.8573	1.8254	1.8005	2.1347	2.2997	2.3356	2.0109	1.4097	1.8541	1.6094	1.7136	2.2123	2.4428	2.268	1.9757	1.4027	2.0119	0.5358	0.2496	0.4684	0.5925	0.5881	0.4973	0.2126	0.6547	0.6195	0.245	0.4706	0.659	0.5833	0.5116	0.2508	0.6104	0.5776	0.3012	0.4702	0.6574	0.6347	0.5104	0.2936	0.6241
49.5719	49:34:19	1.857	1.5452	1.913	2.0369	2.2242	1.7549	1.3914	1.8631	1.8259	1.79	2.1297	2.2942	2.3335	1.9994	1.4069	1.8611	1.6142	1.7089	2.221	2.4406	2.2621	1.9732	1.3923	2.0084	0.5344	0.2455	0.4645	0.5892	0.587	0.4944	0.2022	0.6537	0.6202	0.2434	0.4676	0.6585	0.5818	0.5054	0.2472	0.6094	0.5751	0.2946	0.4687	0.6576	0.6305	0.51	0.2856	0.6259
49.8225	49:49:21	1.8605	1.5404	1.9025	2.0481	2.2257	1.746	1.3825	1.8596	1.8208	1.7675	2.12	2.2991	2.325	1.9848	1.3851	1.8749	1.6195	1.6933	2.2076	2.4348	2.2541	1.9591	1.3791	2.0218	0.5417	0.2409	0.457	0.5864	0.5894	0.4908	0.1989	0.6596	0.621	0.2398	0.4612	0.6537	0.5793	0.5049	0.2424	0.606	0.579	0.2911	0.4663	0.6524	0.6271	0.5052	0.282	0.6271
50.0728	50:04:22	1.8488	1.537	1.9095	2.0585	2.2262	1.7457	1.3797	1.8844	1.8369	1.7683	2.1113	2.3038	2.3176	1.9871	1.3837	1.8861	1.6222	1.6889	2.2052	2.4487	2.2583	1.9506	1.3621	2.0385	0.5418	0.2335	0.453	0.5861	0.5873	0.4866	0.1941	0.6616	0.6232	0.2388	0.4583	0.6552	0.5792	0.4972	0.2394	0.6121	0.5878	0.2848	0.4576	0.6421	0.6255	0.5021	0.278	0.6298
50.3233	50:19:24	1.8475	1.5302	1.9097	2.0521	2.2088	1.7478	1.3637	1.8885	1.8459	1.7655	2.1322	2.334	2.3283	2.0058	1.3844	1.902	1.6279	1.6943	2.2065	2.4732	2.2818	1.9553	1.3648	2.0237	0.54	0.2307	0.4508	0.5831	0.5896	0.4889	0.1916	0.6615	0.6265	0.2316	0.4536	0.658	0.5803	0.493	0.232	0.6173	0.5906	0.2811	0.453	0.6447	0.6286	0.4989	0.2763	0.623
50.5731	50:34:23	1.855	1.5203	1.898	2.0327	2.1896	1.7287	1.3393	1.8991	1.8478	1.7585	2.1158	2.3169	2.318	1.9951	1.3662	1.8966	1.6189	1.6686	2.1999	2.4844	2.2874	1.957	1.3436	2.03	0.5457	0.2253	0.4484	0.5824	0.588	0.4862	0.1851	0.662	0.6187	0.2266	0.4517	0.6536	0.5817	0.4865	0.2267	0.617	0.5851	0.2746	0.4505	0.6452	0.6251	0.4948	0.269	0.6249
50.8236	50:49:25	1.8537	1.5059	1.8884	2.0364	2.182	1.7111	1.3247	1.8952	1.8564	1.7568	2.0941	2.3035	2.2937	1.9664	1.3444	1.896	1.6274	1.6449	2.1818	2.4555	2.2624	1.9345	1.318	2.0551	0.5476	0.2235	0.4468	0.5768	0.5844	0.4784	0.1813	0.6599	0.6212	0.2213	0.447	0.6536	0.5753	0.4807	0.2233	0.6198	0.5869	0.2739	0.4472	0.6414	0.6201	0.4878	0.2634	0.63
51.0725	51:04:21	1.8536	1.4941	1.8714	2.0295	2.1698	1.7051	1.3094	1.8912	1.8687	1.7373	2.0715	2.2917	2.2867	1.9456	1.3207	1.9057	1.6246	1.6356	2.1619	2.4374	2.2513	1.9035	1.2947	2.0503	0.549	0.2202	0.4453	0.571	0.581	0.4721	0.175	0.66	0.625	0.2128	0.4436	0.6478	0.5723	0.4722	0.2199	0.6204	0.5913	0.2716	0.4441	0.6377	0.6142	0.4873	0.2558	0.6334
51.3228	51:19:22	1.8566	1.492	1.8584	2.0414	2.1828	1.6942	1.2977	1.8992	1.8767	1.7236	2.0667	2.2798	2.2828	1.9261	1.3113	1.9058	1.6242	1.6362	2.1511	2.4231	2.2266	1.8823	1.2879	2.0574	0.5504	0.215	0.4398	0.5685	0.5782	0.4647	0.1716	0.6588	0.6253	0.2026	0.4433	0.6413	0.5637	0.4684	0.2175	0.6227	0.5948	0.2658	0.4361	0.6365	0.6106	0.4792	0.2518	0.6307
51.5728	51:34:22	1.8461	1.4778	1.8445	2.0383	2.1787	1.6811	1.2891	1.9054	1.8831	1.7142	2.0561	2.2784	2.2873	1.9186	1.3098	1.9023	1.6293	1.6244	2.1426	2.4361	2.2173	1.8793	1.2846	2.0604	0.5489	0.2129	0.4371	0.5677	0.5774	0.4584	0.1698	0.6601	0.628	0.1983	0.4414	0.6385	0.5632	0.4662	0.2136	0.6244	0.5896	0.2614	0.4328	0.6341	0.6065	0.4772	0.2508	0.6317
51.8231	51:49:23	1.8538	1.4628	1.8368	2.0277	2.1715	1.6669	1.2732	1.9047	1.8905	1.7042	2.0585	2.2802	2.2925	1.9248	1.296	1.9085	1.6279	1.6198	2.1494	2.4513	2.2076	1.8762	1.2697	2.0628	0.5552	0.2094	0.4339	0.5665	0.5787	0.4574	0.1628	0.6662	0.633	0.1951	0.4347	0.6337	0.5644	0.4624	0.2083	0.6209	0.5913	0.2597	0.427	0.632	0.6083	0.4668	0.2482	0.6269
52.0731	52:04:23	1.8685	1.454	1.8274	2.0341	2.1784	1.6668	1.2551	1.9021	1.9057	1.6947	2.0438	2.2716	2.2947	1.913	1.281	1.9138	1.6422	1.6008	2.1551	2.4337	2.2057	1.8723	1.2477	2.0768	0.56	0.2053	0.4263	0.5627	0.5764	0.4533	0.1601	0.6614	0.6354	0.1933	0.4311	0.6321	0.559	0.4578	0.2063	0.6235	0.5966	0.254	0.4242	0.6334	0.6054	0.4584	0.2424	0.6315
52.3233	52:19:24	1.8825	1.4435	1.8166	2.0249	2.1864	1.6548	1.239	1.8987	1.9064	1.6813	2.0371	2.266	2.299	1.9049	1.266	1.899	1.6457	1.5969	2.1563	2.4387	2.2028	1.8608	1.2246	2.0815	0.5593	0.2003	0.4247	0.557	0.5757	0.4459	0.1544	0.6662	0.6359	0.1866	0.4223	0.6281	0.5533	0.4529	0.2047	0.6251	0.6014	0.2497	0.4188	0.6311	0.6013	0.4506	0.2375	0.6316
52.5739	52:34:26	1.8913	1.43	1.8096	2.0276	2.1843	1.6404	1.2291	1.8994	1.9217	1.6671	2.0364	2.2711	2.2941	1.9033	1.2465	1.898	1.6432	1.5766	2.1481	2.438	2.1996	1.8492	1.2137	2.0728	0.562	0.1951	0.42	0.5494	0.5714	0.4425	0.1511	0.6662	0.6349	0.1826	0.4185	0.6216	0.5497	0.449	0.2015	0.6261	0.6033	0.2425	0.4129	0.6271	0.6005	0.4464	0.2337	0.6362
52.8242	52:49:27	1.9051	1.4225	1.8014	2.0318	2.1759	1.6281	1.2221	1.8991	1.9251	1.651	2.0279	2.2638	2.2814	1.8923	1.232	1.8927	1.646	1.5596	2.1394	2.4454	2.1961	1.8359	1.2048	2.074	0.563	0.192	0.4139	0.5515	0.567	0.4394	0.1482	0.6655	0.6423	0.1779	0.4117	0.6203	0.5407	0.4427	0.1947	0.6288	0.6055	0.2391	0.4067	0.6252	0.599	0.4432	0.2314	0.6373
53.0747	53:04:29	1.8986	1.4011	1.7852	2.0263	2.1678	1.6215	1.2119	1.9027	1.9134	1.6264	2.0149	2.2687	2.2689	1.8676	1.2205	1.9091	1.6602	1.5547	2.1243	2.4481	2.1926	1.8259	1.1891	2.0896	0.5614	0.1865	0.4074	0.5474	0.5577	0.4353	0.1449	0.6624	0.651	0.1734	0.4024	0.6074	0.5407	0.4391	0.1892	0.6295	0.6066	0.237	0.3996	0.6194	0.5963	0.4403	0.228	0.645
53.3244	53:19:28	1.9027	1.3966	1.7773	2.0181	2.1646	1.6021	1.196	1.9108	1.9272	1.6173	2.0079	2.2446	2.2546	1.8399	1.2122	1.9152	1.6551	1.5421	2.1161	2.4346	2.1895	1.7996	1.1731	2.0873	0.5631	0.1822	0.4008	0.546	0.549	0.433	0.1385	0.6605	0.652	0.167	0.3971	0.5982	0.5364	0.4336	0.1829	0.6325	0.6113	0.2333	0.3939	0.6182	0.5882	0.4359	0.2123	0.6483
53.575	53:34:30	1.921	1.39	1.7865	2.0216	2.1725	1.6026	1.1805	1.9145	1.9318	1.6067	1.9927	2.2517	2.2506	1.8145	1.1904	1.9226	1.666	1.5217	2.0932	2.4294	2.1723	1.7764	1.1469	2.0976	0.563	0.1782	0.3958	0.5459	0.5496	0.4272	0.1349	0.663	0.6429	0.161	0.3898	0.5945	0.532	0.4292	0.1775	0.6385	0.6144	0.2283	0.3899	0.6111	0.5904	0.432	0.2089	0.6545
53.825	53:49:30	1.9273	1.3813	1.7889	2.0295	2.1704	1.5945	1.1689	1.9226	1.9365	1.5965	1.9826	2.2432	2.2488	1.8008	1.1774	1.9327	1.678	1.5112	2.0874	2.4293	2.1671	1.7553	1.1334	2.1067	0.5614	0.1722	0.3929	0.5481	0.5435	0.4207	0.1333	0.6654	0.6426	0.1557	0.3837	0.5889	0.5304	0.4276	0.1764	0.6436	0.6152	0.224	0.3818	0.6003	0.5865	0.4275	0.2031	0.6549
54.0753	54:04:31	1.9233	1.3778	1.7811	2.0468	2.1623	1.5857	1.1551	1.9302	1.9351	1.5852	1.9804	2.2414	2.2563	1.7891	1.1768	1.945	1.699	1.5023	2.0843	2.4164	2.1692	1.7356	1.1285	2.1098	0.5653	0.1665	0.3916	0.5437	0.5386	0.4173	0.1274	0.6679	0.6497	0.1505	0.382	0.5881	0.5283	0.4212	0.1739	0.6499	0.6121	0.219	0.3775	0.6007	0.5898	0.4204	0.1986	0.6546
54.3258	54:19:33	1.9134	1.3758	1.7728	2.0458	2.1585	1.5762	1.1423	1.9485	1.9398	1.5819	1.9745	2.2515	2.2604	1.7774	1.1576	1.9474	1.6995	1.4927	2.0734	2.419	2.1813	1.7233	1.1235	2.1045	0.5658	0.1622	0.3861	0.5412	0.5363	0.4124	0.1258	0.672	0.6513	0.1463	0.3823	0.5872	0.5256	0.4158	0.1718	0.6523	0.6135	0.2125	0.3702	0.5935	0.5873	0.413	0.193	0.6538
54.5761	54:34:34	1.9246	1.3668	1.7722	2.0498	2.1554	1.5661	1.1362	1.9609	1.9393	1.5743	1.9749	2.2443	2.2683	1.7768	1.1499	1.9596	1.6933	1.4831	2.0739	2.4269	2.1839	1.7228	1.1098	2.1231	0.5696	0.1556	0.3837	0.543	0.5332	0.4084	0.1223	0.6744	0.6525	0.1395	0.3785	0.584	0.5255	0.4135	0.1685	0.6573	0.6098	0.2053	0.3667	0.5942	0.5856	0.4132	0.1898	0.6562
54.8267	54:49:36	1.9168	1.3502	1.7567	2.0443	2.1353	1.5484	1.1262	1.9772	1.9442	1.5518	1.9673	2.2396	2.2636	1.7675	1.1402	1.9785	1.6994	1.4714	2.0596	2.4417	2.1787	1.7253	1.0974	2.1255	0.5678	0.1493	0.3752	0.5427	0.5296	0.4032	0.1181	0.6762	0.6534	0.1344	0.3743	0.575	0.5277	0.4079	0.1659	0.6578	0.6052	0.2013	0.361	0.595	0.582	0.4116	0.1853	0.6533
55.0764	55:04:35	1.9158	1.3553	1.7551	2.0472	2.1384	1.5336	1.1123	1.991	1.9407	1.5418	1.9426	2.2305	2.2494	1.7486	1.1302	1.9645	1.7048	1.4579	2.0531	2.4365	2.1706	1.7156	1.0822	2.1369	0.5687	0.1425	0.3684	0.5382	0.5311	0.4012	0.1124	0.6768	0.653	0.1292	0.3687	0.5775	0.522	0.4053	0.1614	0.6621	0.6077	0.1963	0.3538	0.588	0.5764	0.4086	0.1819	0.6625
55.3269	55:19:37	1.9252	1.3461	1.7487	2.0371	2.1278	1.5195	1.1002	2.0009	1.9364	1.5322	1.93	2.215	2.2387	1.737	1.1062	1.9706	1.7041	1.4429	2.0354	2.4352	2.1694	1.6924	1.0687	2.1251	0.5734	0.1413	0.3649	0.528	0.5254	0.3967	0.1034	0.6744	0.649	0.1238	0.3631	0.5779	0.5188	0.3944	0.157	0.6627	0.6114	0.191	0.3415	0.5869	0.5694	0.4069	0.1795	0.6565
55.5767	55:34:36	1.9372	1.328	1.7407	2.0271	2.1159	1.5113	1.0819	2.001	1.9564	1.5187	1.9225	2.2179	2.2295	1.7228	1.0844	1.9744	1.7106	1.4296	2.016	2.439	2.1622	1.6746	1.0543	2.1273	0.5775	0.1389	0.3527	0.5222	0.522	0.3953	0.1011	0.6782	0.6512	0.1184	0.3575	0.5731	0.5184	0.3868	0.1481	0.6667	0.6123	0.1824	0.3361	0.5812	0.5662	0.4002	0.1768	0.6549
55.8272	55:49:38	1.9421	1.3177	1.7426	2.031	2.1118	1.4931	1.065	2.0012	1.9493	1.502	1.9202	2.2215	2.2182	1.7167	1.0671	1.9888	1.7241	1.4174	2.01	2.4324	2.1516	1.6615	1.0327	2.138	0.582	0.1332	0.3483	0.5222	0.5173	0.3933	0.0978	0.6693	0.6583	0.1162	0.3514	0.573	0.5132	0.3799	0.1449	0.6708	0.6187	0.1785	0.329	0.575	0.5598	0.3954	0.1681	0.6515
56.0778	56:04:40	1.9432	1.3145	1.7476	2.0275	2.1101	1.4848	1.0581	2.0003	1.9525	1.4927	1.9119	2.2257	2.2235	1.6912	1.0594	1.9916	1.7233	1.4078	2.0065	2.4247	2.1384	1.6502	1.0207	2.1496	0.5851	0.129	0.3437	0.5199	0.5099	0.3893	0.093	0.6743	0.6572	0.1105	0.3485	0.5698	0.5122	0.373	0.1399	0.6774	0.6279	0.1734	0.3244	0.5728	0.5552	0.3935	0.1649	0.6536
56.3281	56:19:41	1.9437	1.3124	1.7532	2.0086	2.1063	1.4726	1.0496	2.0195	1.9557	1.4807	1.8985	2.2297	2.2125	1.6832	1.0514	1.9969	1.7289	1.4042	2.0062	2.4394	2.1382	1.6434	1.0085	2.1511	0.5884	0.1197	0.3379	0.5155	0.5073	0.3793	0.0894	0.6769	0.6552	0.1064	0.338	0.565	0.5034	0.371	0.1391	0.6732	0.6321	0.1696	0.3231	0.5651	0.5513	0.3837	0.1585	0.6569
56.5781	56:34:41	1.9494	1.311	1.7427	1.9927	2.0953	1.4586	1.0326	2.0217	1.9716	1.4653	1.8907	2.2333	2.2183	1.6781	1.0394	1.9967	1.722	1.4003	2.0042	2.4366	2.1492	1.6433	0.9946	2.1603	0.5909	0.1168	0.3357	0.5134	0.5087	0.3747	0.0877	0.6775	0.6574	0.105	0.3336	0.5627	0.5023	0.3639	0.1301	0.67	0.6348	0.1645	0.3186	0.5623	0.5461	0.3791	0.1524	0.6564
56.8283	56:49:42	1.9527	1.2918	1.7338	2.0017	2.0759	1.4439	1.0175	2.0243	1.9874	1.4606	1.8807	2.2305	2.2164	1.6656	1.0287	2.0011	1.7278	1.3914	2.013	2.4349	2.1286	1.6224	0.9814	2.1635	0.591	0.1144	0.3317	0.5119	0.5063	0.3693	0.0827	0.6761	0.6578	0.1022	0.3286	0.562	0.4979	0.3603	0.1251	0.6675	0.6396	0.156	0.3139	0.5619	0.5397	0.3745	0.1471	0.6639
57.0789	57:04:44	1.9549	1.2741	1.7267	2.0035	2.0622	1.4218	1.0018	2.0257	1.9812	1.4482	1.8636	2.2195	2.2024	1.6389	1.0165	1.9973	1.7294	1.374	1.9971	2.4381	2.1159	1.6032	0.9571	2.1807	0.5919	0.1084	0.3266	0.505	0.5035	0.3661	0.079	0.6776	0.6548	0.0991	0.3261	0.5486	0.499	0.3568	0.1191	0.6685	0.6439	0.1543	0.3074	0.5524	0.5324	0.3702	0.1431	0.6603
57.3286	57:19:43	1.9596	1.2562	1.716	2.0124	2.0527	1.4165	0.993	2.0331	1.997	1.4315	1.8493	2.207	2.1769	1.6165	0.9967	2.0011	1.7286	1.3692	1.9779	2.4309	2.1024	1.5953	0.9483	2.19	0.5945	0.1012	0.321	0.4981	0.4972	0.3622	0.0788	0.6772	0.6578	0.0905	0.3191	0.5444	0.4917	0.3513	0.1137	0.6694	0.6472	0.1476	0.3027	0.5439	0.5251	0.3675	0.1365	0.6623
57.5792	57:34:45	1.9572	1.2503	1.7149	2.0171	2.0536	1.4158	0.976	2.0389	2.015	1.4162	1.8456	2.1996	2.1704	1.5993	0.9824	2.0148	1.7289	1.3642	1.9789	2.4295	2.0876	1.5746	0.9344	2.1928	0.5969	0.099	0.3188	0.4934	0.4964	0.357	0.0722	0.6781	0.6605	0.0888	0.313	0.5393	0.4888	0.3461	0.1093	0.6719	0.6463	0.1437	0.2977	0.5414	0.5231	0.359	0.1325	0.6639
57.8289	57:49:44	1.967	1.2351	1.7052	2.0159	2.0423	1.4033	0.9681	2.0395	2.0175	1.4231	1.844	2.2037	2.182	1.593	0.9728	2.022	1.747	1.3596	1.968	2.4233	2.0728	1.5656	0.9249	2.2032	0.5992	0.0926	0.3125	0.4891	0.4955	0.3489	0.0706	0.6822	0.6648	0.0819	0.3081	0.5379	0.4859	0.3437	0.1067	0.6752	0.6492	0.1363	0.2945	0.5404	0.5197	0.3569	0.1308	0.6642
58.0789	58:04:44	1.9762	1.2259	1.6926	2.0131	2.0446	1.3825	0.9513	2.0481	2.0239	1.414	1.8407	2.21	2.1893	1.5809	0.966	2.0323	1.757	1.3523	1.9688	2.4356	2.067	1.5501	0.9159	2.1934	0.6004	0.0905	0.3049	0.4866	0.4891	0.339	0.0682	0.6866	0.6668	0.0799	0.301	0.5382	0.4839	0.3411	0.1033	0.679	0.6492	0.1285	0.289	0.5364	0.5156	0.3519	0.1244	0.6632
58.3294	58:19:46	1.987	1.2196	1.6908	2.0175	2.0441	1.365	0.9359	2.0572	2.0299	1.3994	1.841	2.2102	2.1845	1.5635	0.9557	2.045	1.7621	1.3392	1.9683	2.4474	2.0615	1.5476	0.9046	2.2089	0.605	0.0839	0.3028	0.4816	0.4875	0.3367	0.0641	0.6912	0.6689	0.0746	0.2983	0.5331	0.4784	0.337	0.1025	0.6844	0.6429	0.1258	0.2869	0.5325	0.5182	0.335	0.1193	0.6669
58.5797	58:34:47	1.9896	1.2029	1.6722	2.0029	2.0446	1.3564	0.9247	2.0537	2.0351	1.3982	1.8368	2.2082	2.1844	1.5608	0.9425	2.0617	1.7651	1.332	1.9592	2.4516	2.0735	1.5365	0.8893	2.224	0.611	0.0799	0.2991	0.4813	0.4816	0.331	0.0602	0.6883	0.6701	0.0689	0.2911	0.5282	0.4784	0.3337	0.0972	0.6844	0.6413	0.1194	0.2807	0.5202	0.5155	0.3293	0.119	0.6654
58.8303	58:49:49	1.9959	1.1915	1.664	2.0037	2.031	1.3407	0.9094	2.0544	2.0413	1.3903	1.829	2.2023	2.1822	1.5565	0.9303	2.0641	1.7627	1.315	1.9542	2.4587	2.0629	1.5375	0.8744	2.2232	0.6114	0.0763	0.2931	0.4799	0.4784	0.3246	0.0561	0.6921	0.6734	0.0627	0.2853	0.522	0.4762	0.3298	0.0932	0.6836	0.6423	0.1154	0.2757	0.5138	0.5113	0.3221	0.1137	0.67
59.0806	59:04:50	1.9922	1.1822	1.6582	2.0003	2.0245	1.3235	0.8945	2.0575	2.0499	1.3856	1.8214	2.1889	2.1713	1.5332	0.9173	2.0706	1.7738	1.2958	1.9412	2.4437	2.0497	1.5241	0.8501	2.2191	0.6172	0.0661	0.286	0.4779	0.4728	0.323	0.0516	0.6896	0.679	0.0593	0.2801	0.5185	0.4738	0.3223	0.0894	0.6907	0.6481	0.113	0.27	0.5112	0.504	0.3152	0.1095	0.6731
59.3306	59:19:50	1.9829	1.1712	1.6553	2.0067	2.0321	1.3153	0.8881	2.0737	2.0603	1.3757	1.8108	2.1911	2.1628	1.5209	0.9077	2.0752	1.774	1.2913	1.9313	2.4222	2.0315	1.5063	0.8387	2.2343	0.615	0.0634	0.2795	0.476	0.4685	0.3191	0.0502	0.6881	0.6818	0.0555	0.2723	0.5123	0.4688	0.3189	0.0864	0.6899	0.6491	0.1103	0.2678	0.5094	0.5029	0.3072	0.1057	0.677
59.5803	59:34:49	2.0143	1.1651	1.651	2.0017	2.0127	1.3056	0.8781	2.0735	2.0616	1.3696	1.812	2.206	2.1693	1.5204	0.8955	2.0729	1.7808	1.2922	1.9217	2.4378	2.0262	1.5015	0.8291	2.234	0.6172	0.0603	0.2748	0.4687	0.4663	0.316	0.046	0.6845	0.6888	0.0523	0.2689	0.5049	0.4683	0.3133	0.0807	0.6866	0.6461	0.1067	0.2635	0.5075	0.4984	0.3017	0.1021	0.6718
59.8308	59:49:51	2.0128	1.1537	1.645	2.0012	2.0003	1.2881	0.8604	2.0804	2.0657	1.3726	1.7931	2.2123	2.168	1.5083	0.8819	2.0721	1.7774	1.2817	1.9205	2.4423	2.0246	1.4908	0.8211	2.2552	0.6226	0.0567	0.2704	0.4663	0.4633	0.3102	0.0421	0.6822	0.6897	0.0493	0.268	0.4997	0.4664	0.3072	0.0759	0.6881	0.648	0.1021	0.259	0.5032	0.495	0.2971	0.0965	0.666
60.0806	60:04:50	2.027	1.1417	1.6385	1.9883	2.0078	1.2757	0.8513	2.0944	2.0711	1.356	1.7833	2.2087	2.1526	1.4917	0.8775	2.0795	1.7871	1.2714	1.9074	2.4393	2.0063	1.4834	0.8101	2.2672	0.623	0.0541	0.2627	0.4602	0.4576	0.3066	0.0393	0.6836	0.6924	0.044	0.2613	0.4871	0.459	0.3017	0.0735	0.6862	0.6453	0.0975	0.2535	0.5015	0.4962	0.2927	0.0895	0.6731
60.3311	60:19:52	2.0345	1.1343	1.6288	1.9768	2.0022	1.2675	0.8402	2.0809	2.0832	1.3486	1.7685	2.1997	2.1466	1.4753	0.8641	2.0792	1.7885	1.2592	1.899	2.4307	1.9948	1.4611	0.7936	2.2791	0.628	0.0518	0.2611	0.4551	0.4547	0.2981	0.034	0.6847	0.6882	0.0378	0.2532	0.4789	0.4498	0.2983	0.0697	0.6838	0.648	0.0938	0.2483	0.5004	0.4938	0.2894	0.0877	0.6681
60.5811	60:34:52	2.0378	1.1185	1.6217	1.9822	1.9974	1.2523	0.8277	2.0838	2.089	1.3463	1.7615	2.1997	2.1399	1.4643	0.8572	2.0781	1.79	1.2527	1.8943	2.4296	1.9857	1.4509	0.7799	2.2778	0.6234	0.0451	0.2566	0.4505	0.4507	0.2934	0.0273	0.6866	0.6931	0.0334	0.25	0.4718	0.4528	0.2936	0.0662	0.6901	0.6496	0.0888	0.2448	0.4942	0.4862	0.2846	0.0862	0.667
60.8314	60:49:53	2.0363	1.1086	1.611	1.9727	1.9901	1.2442	0.8129	2.0754	2.0852	1.3317	1.7625	2.2026	2.1365	1.4623	0.8504	2.0776	1.7921	1.2414	1.8826	2.4331	1.9675	1.4329	0.7755	2.2806	0.6223	0.045	0.2507	0.4461	0.4484	0.2888	0.023	0.6767	0.6981	0.0321	0.2458	0.4673	0.4478	0.2872	0.0627	0.692	0.6513	0.0849	0.2396	0.4944	0.4864	0.2787	0.0848	0.6699
61.0819	61:04:55	2.0349	1.1055	1.5988	1.9733	1.9815	1.2335	0.7934	2.0721	2.0868	1.3177	1.7563	2.1919	2.1244	1.4437	0.839	2.0851	1.8005	1.2329	1.8761	2.4253	1.9644	1.42	0.7654	2.2901	0.6286	0.0434	0.2423	0.4433	0.4419	0.2836	0.0189	0.6812	0.699	0.0315	0.2398	0.4642	0.4417	0.2817	0.0585	0.6981	0.6516	0.0803	0.2318	0.4922	0.4808	0.2774	0.081	0.6738
61.3322	61:19:56	2.0361	1.0981	1.5951	1.9751	1.9757	1.222	0.7818	2.0789	2.0887	1.3107	1.749	2.1795	2.109	1.431	0.8269	2.0916	1.8124	1.2221	1.8728	2.4344	1.9576	1.401	0.7479	2.294	0.6308	0.0392	0.2392	0.441	0.4405	0.2734	0.0144	0.6858	0.698	0.0288	0.2354	0.4604	0.4339	0.28	0.0576	0.7027	0.6542	0.0738	0.2287	0.4869	0.4762	0.2732	0.0745	0.6752
61.5828	61:34:58	2.0623	1.0805	1.5942	1.9789	1.9686	1.203	0.7676	2.0741	2.0857	1.3024	1.7474	2.1752	2.0969	1.4312	0.8175	2.0979	1.8164	1.2123	1.8692	2.4297	1.9464	1.3972	0.7352	2.2995	0.6328	0.0347	0.2371	0.4341	0.4331	0.2649	0.0106	0.6879	0.6946	0.0245	0.234	0.4499	0.4329	0.2713	0.053	0.7037	0.6574	0.0705	0.2243	0.4835	0.4709	0.2673	0.0721	0.6801
61.8325	61:49:57	2.0562	1.0776	1.5839	1.9798	1.9599	1.194	0.7613	2.0833	2.0969	1.2917	1.7352	2.1758	2.0879	1.4172	0.8088	2.1068	1.8282	1.2064	1.8691	2.4234	1.9454	1.3878	0.7255	2.2973	0.6349	0.0298	0.2256	0.4274	0.4284	0.2598	0.0085	0.7014	0.6897	0.0229	0.223	0.4436	0.429	0.2695	0.0451	0.7048	0.6576	0.0688	0.2208	0.4763	0.4669	0.2618	0.0689	0.6827
62.0831	62:04:59	2.0599	1.0723	1.5806	1.9796	1.9566	1.1791	0.7468	2.0785	2.105	1.2734	1.7301	2.1761	2.0869	1.4069	0.801	2.1107	1.8267	1.1942	1.8629	2.4242	1.9378	1.3754	0.7127	2.3199	0.6388	0.0281	0.2221	0.4268	0.4254	0.2516	0.0076	0.6969	0.6925	0.016	0.2157	0.4389	0.4261	0.2661	0.0433	0.7073	0.6576	0.0653	0.2185	0.4676	0.4633	0.2595	0.0656	0.688
62.3333	62:20:00	2.0739	1.0641	1.5816	1.9769	1.957	1.1691	0.7353	2.0914	2.1153	1.2692	1.7233	2.1726	2.0771	1.3947	0.79	2.1149	1.8253	1.1879	1.8669	2.4249	1.9312	1.3668	0.7023	2.3195	0.6417	0.0286	0.2191	0.4224	0.4221	0.2459	0.0039	0.7019	0.6966	0.0139	0.2106	0.4339	0.4238	0.2598	0.0403	0.7069	0.6567	0.0577	0.2101	0.4589	0.4624	0.2544	0.0628	0.6919
62.5839	62:35:02	2.0739	1.0597	1.5762	1.9661	1.9517	1.1605	0.7295	2.1018	2.1182	1.2573	1.7146	2.1643	2.0777	1.3806	0.7767	2.1198	1.8368	1.1735	1.8466	2.4212	1.9222	1.3464	0.689	2.3234	0.6463	0.025	0.2142	0.4156	0.4199	0.2458	-0.0007	0.7042	0.6968	0.0103	0.2061	0.4297	0.4186	0.2529	0.0387	0.7107	0.6615	0.054	0.2	0.4503	0.4564	0.2488	0.0587	0.6924
62.8344	62:50:04	2.0808	1.0485	1.563	1.969	1.9402	1.1452	0.7177	2.115	2.1276	1.2471	1.7144	2.1631	2.087	1.3809	0.7684	2.1463	1.8421	1.1633	1.8519	2.4191	1.916	1.3364	0.6788	2.3315	0.6491	0.0219	0.2072	0.4144	0.4131	0.2386	-0.0032	0.7066	0.6978	0.0069	0.1984	0.4251	0.4189	0.2502	0.0348	0.7079	0.6658	0.0431	0.1971	0.4445	0.4494	0.2428	0.0566	0.6941
63.0847	63:05:05	2.0907	1.0387	1.5561	1.97	1.9287	1.1292	0.7046	2.1077	2.1211	1.2355	1.7078	2.1672	2.0885	1.3681	0.7519	2.1424	1.8525	1.1529	1.8459	2.4182	1.9242	1.3342	0.6726	2.3199	0.6464	0.0195	0.2004	0.404	0.4077	0.2362	-0.0066	0.7058	0.6998	0.0057	0.1924	0.4237	0.418	0.2485	0.0325	0.705	0.6673	0.0388	0.1935	0.4414	0.4416	0.236	0.053	0.6943
63.3347	63:20:05	2.0988	1.0279	1.5629	1.9728	1.9215	1.117	0.6956	2.1157	2.1358	1.2242	1.6966	2.1475	2.0825	1.3426	0.7402	2.1414	1.8512	1.1373	1.8347	2.4208	1.91	1.3242	0.6586	2.3367	0.6482	0.0149	0.1941	0.4002	0.4079	0.2317	-0.0071	0.7082	0.7	0.0021	0.187	0.4152	0.4109	0.2438	0.0296	0.6983	0.6716	0.0358	0.1873	0.4361	0.4374	0.2306	0.0502	0.7041
63.585	63:35:06	2.0991	1.0199	1.5608	1.9742	1.9231	1.102	0.6898	2.1305	2.1579	1.2036	1.6842	2.1384	2.063	1.3233	0.7307	2.1446	1.8442	1.1277	1.8094	2.4107	1.893	1.3122	0.6453	2.3461	0.6504	0.0113	0.1883	0.3998	0.403	0.2267	-0.0123	0.7087	0.7035	-0.0012	0.1796	0.413	0.4039	0.2387	0.0276	0.7007	0.6729	0.0313	0.1843	0.4324	0.4346	0.2254	0.046	0.7077
63.8356	63:50:08	2.0993	1.0087	1.5502	1.9731	1.924	1.0946	0.6772	2.1307	2.1337	1.201	1.6709	2.1427	2.0457	1.3124	0.7197	2.1667	1.8394	1.1199	1.8017	2.4017	1.8871	1.2972	0.6349	2.331	0.652	0.0105	0.1815	0.3902	0.3964	0.2225	-0.0178	0.7094	0.7044	-0.0041	0.1775	0.4069	0.3987	0.2333	0.0242	0.7041	0.6686	0.0292	0.1806	0.4288	0.4303	0.2237	0.0429	0.7066
64.0853	64:05:07	2.1106	0.9988	1.554	1.9675	1.9351	1.0836	0.6733	2.1378	2.1402	1.191	1.6722	2.1444	2.0544	1.3099	0.71	2.1704	1.8461	1.1077	1.7895	2.4121	1.8763	1.2842	0.624	2.3384	0.6549	0.0076	0.179	0.3833	0.3941	0.2197	-0.0211	0.7046	0.7028	-0.0054	0.172	0.4016	0.3984	0.2284	0.0226	0.7039	0.6718	0.0269	0.1708	0.427	0.4294	0.2174	0.0395	0.7051
64.3358	64:20:09	2.1197	0.9966	1.5491	1.9772	1.9277	1.0682	0.6591	2.1404	2.1639	1.1826	1.6608	2.1356	2.0602	1.3052	0.7037	2.1709	1.8544	1.0997	1.7852	2.4144	1.8663	1.2696	0.6122	2.3438	0.6584	0.0049	0.1748	0.3802	0.3874	0.2166	-0.0216	0.7109	0.7	-0.0076	0.167	0.3999	0.3933	0.2255	0.0187	0.7097	0.6712	0.0228	0.1664	0.4212	0.426	0.2164	0.0371	0.7042
64.5856	64:35:08	2.1318	0.9898	1.5472	1.9804	1.9284	1.0632	0.647	2.1484	2.178	1.1758	1.6653	2.1493	2.0605	1.3016	0.6982	2.177	1.8585	1.0987	1.7842	2.4203	1.8647	1.2632	0.6047	2.358	0.654	0.0034	0.1699	0.3812	0.3837	0.2114	-0.0221	0.7101	0.7001	-0.0086	0.1574	0.3989	0.3933	0.2198	0.0146	0.7089	0.6713	0.0207	0.1643	0.4138	0.4275	0.2134	0.0348	0.7036
64.8361	64:50:10	2.1394	0.9819	1.541	1.9699	1.924	1.0512	0.6408	2.1488	2.1836	1.1603	1.6593	2.1495	2.0624	1.2886	0.6853	2.1825	1.8712	1.0883	1.7777	2.4272	1.8712	1.2467	0.5939	2.3678	0.6597	-0.0005	0.1638	0.3761	0.3812	0.2084	-0.0258	0.7143	0.7006	-0.0114	0.1558	0.3946	0.3889	0.2174	0.0137	0.7126	0.6739	0.0154	0.1602	0.411	0.4258	0.2086	0.0326	0.7042
65.0861	65:05:10	2.153	0.9767	1.5378	1.972	1.9208	1.0376	0.6368	2.1515	2.1886	1.1459	1.644	2.1423	2.0528	1.2669	0.6725	2.1979	1.892	1.0795	1.7691	2.427	1.8621	1.2354	0.5844	2.3676	0.6602	-0.0035	0.1593	0.3705	0.3775	0.2031	-0.0291	0.7097	0.7033	-0.0151	0.1507	0.3861	0.3853	0.2124	0.0135	0.7194	0.6788	0.0138	0.1558	0.4004	0.4179	0.2059	0.0298	0.7024
65.3364	65:20:11	2.1354	0.9702	1.5271	1.9755	1.9085	1.0209	0.6272	2.1656	2.1848	1.1409	1.6456	2.1475	2.056	1.2496	0.6624	2.193	1.9017	1.0727	1.7628	2.4329	1.8538	1.2283	0.5718	2.3764	0.655	-0.0068	0.1543	0.3668	0.3708	0.1971	-0.0304	0.7043	0.7083	-0.0182	0.1478	0.3816	0.3824	0.2063	0.0104	0.722	0.6778	0.0129	0.1536	0.3928	0.4184	0.2005	0.0294	0.6974
65.5869	65:35:13	2.1276	0.9708	1.523	1.9606	1.8999	1.0114	0.614	2.1608	2.179	1.1299	1.6342	2.148	2.057	1.2345	0.6517	2.1954	1.9064	1.0591	1.7572	2.418	1.8474	1.2214	0.5609	2.3857	0.6494	-0.009	0.1528	0.3657	0.3682	0.191	-0.0334	0.7038	0.7083	-0.0203	0.1464	0.379	0.374	0.199	0.0088	0.7171	0.6815	0.0069	0.1484	0.3902	0.4115	0.1961	0.0274	0.6991
65.8372	65:50:14	2.1286	0.9613	1.5189	1.9557	1.8938	1.0065	0.6067	2.1665	2.2008	1.1174	1.6195	2.1351	2.0503	1.2135	0.638	2.2081	1.9067	1.0519	1.7577	2.4071	1.8374	1.1982	0.5466	2.4105	0.6533	-0.0104	0.147	0.362	0.36	0.1888	-0.036	0.699	0.7128	-0.0242	0.1413	0.3716	0.371	0.195	0.0045	0.7174	0.6816	0.0024	0.1453	0.3837	0.4019	0.1917	0.0246	0.698
66.0878	66:05:16	2.1299	0.9501	1.5175	1.9623	1.8874	0.9948	0.6018	2.1698	2.2024	1.1103	1.604	2.1293	2.0344	1.193	0.6267	2.2168	1.9108	1.0435	1.7476	2.3897	1.8131	1.1805	0.5375	2.4012	0.6608	-0.0114	0.1431	0.3562	0.3525	0.1827	-0.0387	0.7007	0.713	-0.0254	0.1351	0.3662	0.3635	0.1886	-0.0002	0.7151	0.6848	0.0019	0.145	0.3763	0.3984	0.1848	0.0199	0.6978
66.3381	66:20:17	2.1713	0.9711	1.5435	1.9933	1.904	0.9954	0.6	2.2137	2.2237	1.1064	1.6107	2.1393	2.0348	1.2004	0.6167	2.2459	1.9376	1.04	1.7401	2.3856	1.7935	1.1536	0.5244	2.455	0.6733	-0.017	0.1371	0.3503	0.345	0.1787	-0.0401	0.7183	0.7278	-0.0278	0.1303	0.3619	0.3558	0.1837	0.0014	0.7354	0.6936	0.0001	0.1392	0.3745	0.3907	0.1807	0.018	0.7141
66.5886	66:35:19	2.1763	1.0071	1.6205	2.0899	1.9825	1.0265	0.6304	2.2321	2.2334	1.1598	1.6928	2.2438	2.124	1.2967	0.6458	2.29	1.926	1.0931	1.8435	2.4982	1.8849	1.1802	0.5372	2.419	0.6678	-0.0175	0.1401	0.3631	0.3594	0.1844	-0.0384	0.7302	0.7164	-0.0283	0.1333	0.3761	0.3678	0.1882	0.0034	0.7439	0.6883	-0.0015	0.1377	0.3909	0.407	0.1895	0.0235	0.7198
66.8389	66:50:20	2.1738	1.0007	1.6173	2.0807	1.975	1.0262	0.6244	2.2259	2.2178	1.1511	1.6924	2.2439	2.1156	1.2993	0.6482	2.2606	1.9228	1.0974	1.8352	2.4848	1.9199	1.2155	0.541	2.3895	0.6633	-0.0181	0.1353	0.3601	0.3601	0.1764	-0.0432	0.7257	0.7179	-0.0292	0.1291	0.3725	0.3686	0.1807	0.003	0.7423	0.685	-0.0034	0.1331	0.3876	0.4034	0.1847	0.019	0.7162
67.0889	67:05:20	2.1602	0.997	1.6047	2.0844	1.977	1.0122	0.6172	2.2272	2.2035	1.133	1.6713	2.2275	2.1031	1.2799	0.6417	2.2539	1.9223	1.0829	1.8212	2.464	1.9063	1.2074	0.5307	2.3865	0.6574	-0.0219	0.13	0.3526	0.3492	0.1682	-0.0443	0.7265	0.7198	-0.0305	0.1253	0.3696	0.3632	0.1744	-0.0031	0.7351	0.6893	-0.0057	0.1279	0.3822	0.3959	0.1813	0.0176	0.7113
67.3389	67:20:20	2.1627	0.9948	1.5948	2.0577	1.9585	0.9958	0.6013	2.2455	2.2075	1.1182	1.6555	2.2137	2.0958	1.2735	0.6306	2.2552	1.9213	1.0687	1.8112	2.4623	1.8937	1.1867	0.5217	2.3812	0.6519	-0.0243	0.1272	0.3508	0.3463	0.1637	-0.0466	0.7205	0.7238	-0.0337	0.1227	0.357	0.358	0.171	-0.0036	0.7335	0.6823	-0.0081	0.1246	0.3756	0.3943	0.1739	0.0148	0.7092
67.5892	67:35:21	2.1751	0.9806	1.5784	2.0488	1.946	0.9781	0.5824	2.2389	2.2073	1.1022	1.6267	2.2046	2.0719	1.2663	0.6155	2.257	1.9172	1.0503	1.7896	2.4351	1.8687	1.1558	0.5124	2.3796	0.6528	-0.0268	0.1229	0.3438	0.3419	0.1589	-0.0475	0.7205	0.7241	-0.0377	0.1176	0.3512	0.3468	0.153	-0.0048	0.7309	0.6793	-0.0113	0.1185	0.3701	0.3839	0.1691	0.0104	0.7116
67.8392	67:50:21	2.1804	0.9632	1.5591	2.0356	1.9228	0.9645	0.5691	2.2317	2.2137	1.0839	1.6056	2.1889	2.0551	1.2405	0.6004	2.2541	1.9028	1.0367	1.7647	2.4129	1.8381	1.1423	0.5018	2.3805	0.6515	-0.0304	0.1179	0.3346	0.3352	0.1487	-0.0493	0.7152	0.7211	-0.0395	0.1158	0.3421	0.3358	0.1492	-0.0084	0.7232	0.6796	-0.0118	0.1129	0.3621	0.3783	0.1646	0.0099	0.7023
68.0894	68:05:22	2.1687	0.9393	1.5528	2.0155	1.9028	0.9433	0.5566	2.2297	2.209	1.069	1.5796	2.1565	2.0456	1.2162	0.5797	2.256	1.9075	1.0231	1.7435	2.3958	1.8153	1.1118	0.4862	2.3887	0.6471	-0.0325	0.1137	0.3293	0.3313	0.1424	-0.0524	0.7094	0.7217	-0.0402	0.1073	0.3357	0.3302	0.1422	-0.0104	0.7209	0.6788	-0.0147	0.1103	0.3535	0.3725	0.1585	0.0059	0.7011
68.3383	68:20:18	2.1703	0.9235	1.5234	1.9964	1.8881	0.9229	0.5418	2.2299	2.2058	1.0562	1.5622	2.1374	2.0181	1.1932	0.5587	2.2518	1.9197	1.0008	1.7249	2.3903	1.7952	1.0827	0.4713	2.3882	0.6454	-0.035	0.1113	0.324	0.3281	0.1392	-0.0555	0.709	0.7216	-0.041	0.1034	0.3292	0.3212	0.1364	-0.0134	0.7201	0.6752	-0.017	0.1048	0.3499	0.3652	0.1532	0.004	0.6974
68.5875	68:35:15	2.1612	0.9096	1.5043	1.9854	1.8773	0.9089	0.5328	2.2237	2.2191	1.0359	1.5518	2.1272	2.0021	1.1736	0.5339	2.2552	1.9312	0.9863	1.7197	2.3799	1.7696	1.0534	0.4516	2.4057	0.6481	-0.037	0.1064	0.3205	0.3167	0.1348	-0.0569	0.7035	0.7214	-0.0441	0.1	0.3195	0.3151	0.1311	-0.0176	0.7206	0.6734	-0.0186	0.101	0.3463	0.3618	0.1473	0.0012	0.6959
68.8369	68:50:13	2.1606	0.896	1.4919	1.9756	1.8598	0.8971	0.5234	2.2273	2.2211	1.0216	1.5355	2.1149	1.9889	1.1566	0.5125	2.2645	1.9405	0.9763	1.7023	2.3886	1.7423	1.0254	0.4365	2.4222	0.6493	-0.0398	0.102	0.3122	0.3058	0.1286	-0.058	0.7004	0.7203	-0.0482	0.0956	0.3155	0.3096	0.1274	-0.0169	0.7127	0.6723	-0.0225	0.093	0.3434	0.3564	0.1458	-0.0004	0.6992
69.0869	69:05:13	2.167	0.8823	1.4775	1.9667	1.8631	0.8881	0.509	2.2382	2.2137	1.0145	1.5242	2.1114	1.9784	1.1446	0.4937	2.2719	1.9423	0.9631	1.6932	2.3913	1.7264	1.008	0.42	2.4396	0.6582	-0.0414	0.1022	0.3073	0.3047	0.1252	-0.0592	0.7024	0.7206	-0.0502	0.0924	0.3105	0.3023	0.122	-0.021	0.7165	0.6779	-0.0263	0.0879	0.3359	0.3445	0.1413	0	0.7007
69.3372	69:20:14	2.1714	0.8688	1.4772	1.9679	1.8516	0.8728	0.4987	2.2366	2.2263	1.0042	1.5191	2.1032	1.9782	1.134	0.4785	2.2841	1.9462	0.9521	1.6904	2.3706	1.7235	0.9864	0.4074	2.447	0.6649	-0.0438	0.0974	0.3027	0.2984	0.1161	-0.064	0.7041	0.727	-0.0515	0.0869	0.3064	0.2962	0.1166	-0.0231	0.719	0.6921	-0.0274	0.0821	0.3278	0.3419	0.1374	-0.0013	0.7013
69.5878	69:35:16	2.1699	0.8561	1.4537	1.9654	1.843	0.8602	0.4845	2.2471	2.2282	0.9934	1.5142	2.1047	1.967	1.1206	0.4677	2.2838	1.9495	0.9487	1.6879	2.3863	1.7052	0.9659	0.3955	2.447	0.6656	-0.0446	0.0933	0.2966	0.2941	0.1122	-0.0674	0.7112	0.729	-0.0542	0.0828	0.2957	0.2921	0.1123	-0.0253	0.7196	0.692	-0.0305	0.0802	0.3254	0.3332	0.1305	-0.005	0.7052
69.8375	69:50:15	2.187	0.8444	1.4428	1.9607	1.8296	0.8413	0.4773	2.2502	2.2369	0.9821	1.5033	2.0961	1.9648	1.1019	0.4616	2.2977	1.9591	0.942	1.6865	2.3887	1.6944	0.9486	0.3864	2.466	0.6606	-0.0471	0.0866	0.2957	0.2913	0.1064	-0.069	0.7141	0.7303	-0.0546	0.0808	0.2884	0.2846	0.1061	-0.0256	0.7207	0.6897	-0.0329	0.075	0.3202	0.3287	0.1257	-0.0072	0.714
70.0875	70:05:15	2.1883	0.8331	1.4318	1.9545	1.8178	0.8311	0.4637	2.2591	2.2374	0.9721	1.4941	2.0898	1.9427	1.0838	0.4623	2.299	1.9647	0.9292	1.6765	2.3706	1.679	0.93	0.3774	2.4646	0.6608	-0.0478	0.0838	0.2886	0.2817	0.1014	-0.0709	0.7176	0.7331	-0.0554	0.0754	0.2811	0.2799	0.0991	-0.0288	0.7289	0.6846	-0.0342	0.0694	0.3153	0.3217	0.1221	-0.0085	0.7179
70.3372	70:20:14	2.1796	0.8251	1.421	1.9531	1.8135	0.8159	0.4537	2.2625	2.2403	0.9692	1.4903	2.0851	1.9477	1.0718	0.4606	2.2879	1.9674	0.926	1.6774	2.3653	1.6708	0.923	0.3714	2.4888	0.676	-0.0495	0.0822	0.2801	0.2737	0.0962	-0.0727	0.7283	0.7388	-0.0572	0.0736	0.2729	0.2748	0.0958	-0.0295	0.7348	0.6864	-0.0364	0.0557	0.3121	0.3147	0.1178	-0.0118	0.7241
70.5878	70:35:16	2.1796	0.8178	1.4198	1.9411	1.803	0.8061	0.4414	2.2564	2.269	0.9727	1.4878	2.0749	1.9431	1.0573	0.4592	2.2973	1.9856	0.9166	1.673	2.3666	1.6642	0.9048	0.3688	2.5134	0.6772	-0.0485	0.0749	0.2771	0.2699	0.0935	-0.0731	0.7331	0.7412	-0.0597	0.0687	0.265	0.2707	0.0909	-0.0311	0.7374	0.6917	-0.0382	0.0528	0.3043	0.3077	0.1078	-0.0135	0.7327
70.8378	70:50:16	2.1848	0.8112	1.4064	1.9354	1.7913	0.7924	0.4353	2.2769	2.2553	0.9602	1.4767	2.084	1.9384	1.045	0.4546	2.3057	1.9966	0.9034	1.6713	2.3775	1.6491	0.8944	0.3605	2.5203	0.6833	-0.051	0.0699	0.2719	0.2653	0.0877	-0.075	0.733	0.7447	-0.0637	0.0676	0.2618	0.2646	0.0884	-0.0356	0.7396	0.7005	-0.0391	0.0494	0.2975	0.3056	0.1007	-0.0146	0.732
71.0881	71:05:17	2.1871	0.8037	1.3972	1.9445	1.7813	0.781	0.4285	2.2924	2.2637	0.9514	1.4761	2.075	1.9256	1.0389	0.4473	2.302	1.9993	0.8947	1.6719	2.3704	1.6398	0.8828	0.3544	2.5227	0.6848	-0.0532	0.0712	0.2683	0.2592	0.0853	-0.0774	0.7338	0.749	-0.0659	0.0643	0.2559	0.2622	0.0859	-0.0345	0.7349	0.6945	-0.0422	0.0438	0.2956	0.2997	0.0974	-0.0201	0.7344
71.3381	71:20:17	2.2128	0.7919	1.3904	1.9519	1.7818	0.7753	0.4219	2.2942	2.2828	0.9454	1.4663	2.0712	1.9214	1.0238	0.4421	2.3148	2.0063	0.8823	1.672	2.3734	1.6216	0.8683	0.349	2.5221	0.6815	-0.0538	0.0663	0.2626	0.254	0.0823	-0.0772	0.7375	0.7483	-0.0655	0.0572	0.2514	0.2592	0.0859	-0.0374	0.7314	0.6891	-0.0442	0.0418	0.2927	0.2935	0.0914	-0.0218	0.727
71.5883	71:35:18	2.2116	0.792	1.3898	1.9797	1.7886	0.7636	0.4167	2.2803	2.2876	0.9416	1.4604	2.0653	1.9264	1.0071	0.4319	2.3191	2.001	0.8795	1.6705	2.3636	1.6091	0.861	0.3458	2.5366	0.6837	-0.0589	0.0654	0.2566	0.2482	0.0799	-0.0766	0.7398	0.7515	-0.0687	0.0564	0.2439	0.2551	0.083	-0.0402	0.7403	0.6932	-0.0492	0.0378	0.2836	0.2902	0.088	-0.0209	0.7279
71.8389	71:50:20	2.2253	0.7892	1.3914	1.9912	1.7915	0.7568	0.4089	2.2762	2.2987	0.9354	1.4572	2.0551	1.9205	1.0059	0.4209	2.3209	2.011	0.8767	1.6688	2.3545	1.59	0.8506	0.3377	2.5419	0.6829	-0.0593	0.0621	0.2496	0.2447	0.0805	-0.0783	0.7385	0.7556	-0.0693	0.0524	0.2369	0.25	0.078	-0.0426	0.7529	0.6991	-0.0478	0.0374	0.2784	0.2849	0.083	-0.024	0.7299
72.0886	72:05:19	2.2359	0.7913	1.3891	2.0084	1.7956	0.7489	0.4001	2.2944	2.3225	0.928	1.4584	2.0617	1.9213	0.9925	0.4156	2.329	2.0225	0.874	1.6633	2.3551	1.5863	0.841	0.3311	2.545	0.6852	-0.0604	0.0599	0.245	0.2393	0.0781	-0.0806	0.7341	0.7585	-0.0698	0.0529	0.2319	0.2471	0.0766	-0.0442	0.7582	0.6993	-0.0481	0.0332	0.2724	0.2811	0.0828	-0.026	0.7406
72.3392	72:20:21	2.2478	0.7861	1.3866	2.0109	1.793	0.7396	0.3932	2.3048	2.3123	0.9279	1.4618	2.0707	1.9334	0.9916	0.4097	2.3355	2.0379	0.8697	1.6607	2.3572	1.5848	0.8341	0.3252	2.545	0.6864	-0.0627	0.0549	0.239	0.2386	0.076	-0.0831	0.7297	0.7559	-0.0713	0.0497	0.2293	0.2412	0.0767	-0.0446	0.7578	0.7063	-0.0515	0.0315	0.266	0.2729	0.0808	-0.028	0.7464
72.5889	72:35:20	2.2579	0.7833	1.3809	2.0123	1.7987	0.7311	0.3892	2.3175	2.3288	0.9208	1.4602	2.0771	1.9394	0.995	0.4063	2.3404	2.0295	0.8698	1.6594	2.3705	1.5856	0.8341	0.3242	2.5498	0.6931	-0.0642	0.052	0.2355	0.234	0.0744	-0.082	0.733	0.7591	-0.0727	0.0471	0.2236	0.2366	0.072	-0.0498	0.7579	0.7164	-0.0537	0.0285	0.2612	0.2684	0.0794	-0.0308	0.7416
72.8394	72:50:22	2.2808	0.7797	1.3826	2.0091	1.7974	0.7228	0.3792	2.3301	2.3453	0.9178	1.4625	2.0799	1.9346	0.9949	0.406	2.3421	2.0501	0.8715	1.6674	2.377	1.5882	0.8316	0.3213	2.5597	0.6936	-0.0648	0.0485	0.2328	0.2311	0.0697	-0.083	0.7372	0.759	-0.0697	0.0452	0.2222	0.235	0.0695	-0.0509	0.756	0.7173	-0.0547	0.0259	0.2609	0.2664	0.0785	-0.0311	0.7333
73.0894	73:05:22	2.2886	0.7747	1.379	1.9908	1.7913	0.7164	0.369	2.3307	2.3565	0.9081	1.4494	2.086	1.9277	0.9949	0.4011	2.3429	2.0502	0.8705	1.6817	2.3851	1.5916	0.8285	0.3172	2.559	0.6961	-0.0655	0.0465	0.23	0.2277	0.069	-0.0818	0.7376	0.7596	-0.0735	0.0425	0.2184	0.2367	0.0648	-0.0519	0.7568	0.7201	-0.055	0.0251	0.2586	0.2647	0.0737	-0.0311	0.7271
73.3397	73:20:23	2.2808	0.7682	1.3743	1.9814	1.7847	0.7078	0.3655	2.3204	2.3555	0.9015	1.4395	2.0738	1.9299	0.9827	0.3966	2.3525	2.0609	0.8612	1.6778	2.3918	1.5881	0.8204	0.3146	2.5766	0.6989	-0.0669	0.0453	0.2291	0.2257	0.0661	-0.0856	0.7433	0.7593	-0.0746	0.0386	0.2132	0.2384	0.0639	-0.0524	0.7583	0.7221	-0.0624	0.021	0.2551	0.259	0.0731	-0.0325	0.7302
73.5881	73:35:17	2.2898	0.7639	1.3799	1.9682	1.7706	0.6985	0.3598	2.3311	2.361	0.8997	1.4321	2.0746	1.9212	0.9768	0.3884	2.3529	2.0711	0.8522	1.6674	2.3861	1.5833	0.8187	0.3105	2.579	0.7005	-0.0678	0.0421	0.228	0.2234	0.0615	-0.0862	0.7402	0.7644	-0.0749	0.0392	0.2108	0.2333	0.0618	-0.0523	0.7637	0.7236	-0.0614	0.0199	0.2521	0.2582	0.0702	-0.0339	0.7289
73.8378	73:50:16	2.2892	0.7592	1.3783	1.9625	1.7738	0.6871	0.356	2.3447	2.3653	0.8983	1.4261	2.0734	1.9145	0.9653	0.3849	2.3618	2.0768	0.8448	1.661	2.3631	1.5703	0.8097	0.307	2.5935	0.7044	-0.0686	0.0418	0.2252	0.2216	0.06	-0.088	0.7411	0.763	-0.0759	0.0353	0.2133	0.2325	0.0564	-0.0547	0.76	0.7228	-0.0642	0.0185	0.2517	0.2549	0.0707	-0.0356	0.7244
74.0872	74:05:14	2.2978	0.7512	1.3731	1.9558	1.7587	0.6815	0.3502	2.3462	2.3705	0.8959	1.4248	2.0723	1.9179	0.956	0.3794	2.3758	2.0713	0.8467	1.6649	2.3547	1.5605	0.8034	0.303	2.5824	0.7039	-0.0695	0.0393	0.2169	0.2193	0.0565	-0.088	0.734	0.7574	-0.0771	0.0335	0.2139	0.2327	0.0546	-0.0557	0.7654	0.7309	-0.0659	0.0154	0.2486	0.2524	0.0681	-0.0355	0.7185
74.3372	74:20:14	2.3069	0.7481	1.3645	1.9536	1.7564	0.674	0.3441	2.353	2.3721	0.8925	1.4265	2.0812	1.9167	0.9466	0.3698	2.3738	2.088	0.8429	1.6601	2.3536	1.5585	0.7959	0.2927	2.5786	0.7067	-0.0688	0.0366	0.2153	0.2168	0.0534	-0.0897	0.7433	0.7639	-0.0787	0.0302	0.2087	0.2295	0.0477	-0.0567	0.772	0.7356	-0.067	0.0134	0.24	0.2519	0.0629	-0.0372	0.7241
74.5875	74:35:15	2.3104	0.7537	1.3674	1.963	1.7653	0.6688	0.3413	2.3806	2.3907	0.8937	1.4291	2.0884	1.9258	0.9471	0.3653	2.3854	2.0958	0.8373	1.6641	2.3615	1.5559	0.7908	0.2907	2.5919	0.7087	-0.0705	0.0353	0.2134	0.2118	0.0535	-0.0907	0.745	0.7637	-0.0788	0.0267	0.202	0.2279	0.048	-0.058	0.7752	0.7342	-0.0677	0.0114	0.2366	0.2467	0.0603	-0.0373	0.7282
74.8375	74:50:15	2.3205	0.7469	1.3604	1.9496	1.7592	0.6639	0.3373	2.3837	2.401	0.8997	1.4504	2.1176	1.9496	0.9631	0.3599	2.4067	2.1012	0.8399	1.6842	2.385	1.5536	0.7898	0.2871	2.5903	0.7103	-0.0718	0.0347	0.2113	0.2091	0.0536	-0.0928	0.7388	0.7646	-0.0803	0.0257	0.1977	0.2277	0.0447	-0.0568	0.7635	0.7277	-0.0688	0.0094	0.2377	0.2451	0.0538	-0.0384	0.7226
75.0878	75:05:16	2.3318	0.7429	1.3572	1.9282	1.749	0.6601	0.33	2.3711	2.3775	0.8865	1.4416	2.1177	1.9578	0.9597	0.3576	2.4155	2.0914	0.8353	1.6899	2.3974	1.5745	0.7858	0.2841	2.591	0.7098	-0.0733	0.0341	0.2075	0.2089	0.0479	-0.0928	0.729	0.7662	-0.0814	0.0221	0.1945	0.2269	0.0455	-0.0571	0.7582	0.7263	-0.0714	0.0061	0.2349	0.2397	0.0531	-0.0382	0.7158
75.3383	75:20:18	2.335	0.7394	1.3629	1.9243	1.7395	0.65	0.3213	2.3799	2.3906	0.8795	1.4284	2.1012	1.943	0.9456	0.352	2.4213	2.0986	0.8285	1.6782	2.3948	1.5846	0.7814	0.2809	2.5915	0.7057	-0.0736	0.0311	0.2026	0.2008	0.0484	-0.0936	0.7263	0.7638	-0.0813	0.0215	0.1898	0.2271	0.0402	-0.0594	0.7647	0.7276	-0.073	0.0062	0.2301	0.2354	0.0515	-0.0403	0.7207
75.5881	75:35:17	2.3448	0.7389	1.3611	1.9334	1.7317	0.6393	0.316	2.3785	2.4021	0.8809	1.4179	2.0873	1.9158	0.9313	0.3461	2.4158	2.1146	0.8262	1.657	2.3908	1.5782	0.7733	0.2743	2.6063	0.7006	-0.0746	0.0303	0.2002	0.2002	0.0439	-0.0972	0.7216	0.7692	-0.082	0.0187	0.1857	0.2269	0.0353	-0.0619	0.7706	0.7376	-0.0737	0.0052	0.2291	0.2301	0.0454	-0.0429	0.7202
75.8381	75:50:17	2.3472	0.7363	1.36	1.9389	1.7297	0.6293	0.3106	2.3805	2.4047	0.8808	1.4149	2.084	1.9117	0.9293	0.3441	2.4137	2.127	0.824	1.6533	2.3922	1.5697	0.7597	0.2697	2.6266	0.7004	-0.0762	0.0273	0.2004	0.199	0.0373	-0.0994	0.7179	0.7688	-0.0826	0.0164	0.1817	0.2247	0.0327	-0.0619	0.7729	0.7345	-0.073	0.0021	0.225	0.2222	0.041	-0.0466	0.7236
76.0872	76:05:14	2.341	0.7232	1.3524	1.9248	1.7223	0.6146	0.3057	2.3834	2.4081	0.8751	1.4122	2.0954	1.9052	0.9176	0.3351	2.4182	2.1294	0.8214	1.6515	2.401	1.5619	0.7467	0.2672	2.6228	0.7012	-0.077	0.0265	0.2005	0.1943	0.0354	-0.0991	0.7167	0.7727	-0.0832	0.0133	0.1761	0.2169	0.0313	-0.0646	0.7725	0.736	-0.0775	0.0027	0.2215	0.2205	0.0375	-0.0475	0.726
76.3375	76:20:15	2.3588	0.718	1.3393	1.9006	1.7023	0.6045	0.2958	2.3847	2.4114	0.8657	1.4018	2.0966	1.9022	0.9101	0.331	2.4373	2.146	0.8143	1.6463	2.3955	1.5523	0.7308	0.2623	2.6151	0.7013	-0.0773	0.0235	0.1965	0.1847	0.0301	-0.0996	0.7133	0.7747	-0.0846	0.0102	0.1722	0.2156	0.0266	-0.0631	0.77	0.7403	-0.0788	0.0001	0.2172	0.2182	0.0353	-0.052	0.728
76.5875	76:35:15	2.366	0.7133	1.3363	1.8864	1.7033	0.5962	0.2914	2.4015	2.4125	0.8626	1.3936	2.0842	1.8955	0.894	0.3245	2.4546	2.1343	0.808	1.6449	2.3907	1.56	0.7193	0.2562	2.6367	0.7021	-0.0795	0.0206	0.1903	0.1797	0.0285	-0.1003	0.7135	0.7746	-0.0849	0.0069	0.1695	0.2073	0.0224	-0.0657	0.7706	0.7414	-0.0793	-0.0019	0.2097	0.212	0.0332	-0.052	0.7316
76.8378	76:50:16	2.3657	0.7106	1.3373	1.8908	1.7017	0.588	0.2882	2.4098	2.4348	0.8616	1.3947	2.0996	1.8861	0.8811	0.3202	2.4518	2.1459	0.7988	1.6444	2.3894	1.5531	0.7087	0.2522	2.6533	0.6988	-0.0783	0.0187	0.188	0.1736	0.0256	-0.1009	0.7196	0.779	-0.0859	0.0041	0.1692	0.201	0.0191	-0.0673	0.7725	0.7431	-0.0807	-0.0034	0.2079	0.207	0.0277	-0.0509	0.7353
77.0883	77:05:18	2.3685	0.7044	1.3308	1.8976	1.703	0.5874	0.2851	2.4227	2.4403	0.8587	1.3956	2.1015	1.892	0.8837	0.3133	2.4528	2.1451	0.7919	1.6475	2.3982	1.55	0.703	0.2429	2.6573	0.7014	-0.0805	0.0156	0.1848	0.1686	0.0243	-0.102	0.7236	0.7845	-0.0853	0.0018	0.162	0.198	0.0159	-0.0692	0.7691	0.7424	-0.0804	-0.0055	0.2024	0.201	0.0237	-0.0546	0.7315
77.3386	77:20:19	2.3827	0.7032	1.3318	1.9006	1.7054	0.5856	0.2839	2.4322	2.4397	0.855	1.392	2.1073	1.8795	0.8812	0.3075	2.4685	2.152	0.789	1.6462	2.3968	1.5598	0.6995	0.2409	2.6557	0.7109	-0.0813	0.0105	0.1824	0.1676	0.0204	-0.1031	0.7269	0.7908	-0.087	0.0003	0.1579	0.1998	0.0122	-0.0696	0.7724	0.7479	-0.0808	-0.0093	0.1985	0.1987	0.0231	-0.0531	0.7315
77.5881	77:35:17	2.3726	0.7045	1.3361	1.8875	1.7086	0.5864	0.2794	2.4373	2.4517	0.8507	1.3916	2.1084	1.8684	0.8783	0.3033	2.4789	2.1676	0.7844	1.6519	2.4211	1.5711	0.6967	0.2354	2.6494	0.7163	-0.0827	0.0107	0.1795	0.1693	0.0201	-0.1036	0.7255	0.7913	-0.0887	-0.0016	0.1573	0.1945	0.0139	-0.0681	0.7753	0.7504	-0.0809	-0.0099	0.198	0.1979	0.0218	-0.054	0.7376
77.8378	77:50:16	2.3806	0.7003	1.3287	1.8853	1.7005	0.579	0.2763	2.4334	2.463	0.8445	1.3805	2.1096	1.8648	0.8659	0.2964	2.4882	2.1694	0.7757	1.6496	2.4232	1.5778	0.6979	0.2343	2.6527	0.7184	-0.0838	0.0093	0.1788	0.1682	0.0139	-0.1049	0.7253	0.7889	-0.089	-0.0041	0.1551	0.1922	0.0098	-0.0693	0.7771	0.7532	-0.0817	-0.0101	0.1914	0.1944	0.0208	-0.0537	0.7397
78.0881	78:05:17	2.3944	0.6939	1.3244	1.8756	1.6962	0.5783	0.269	2.4434	2.4654	0.839	1.3676	2.1063	1.8632	0.8508	0.2904	2.4822	2.1783	0.7714	1.649	2.4266	1.5617	0.6934	0.2297	2.6534	0.7189	-0.0824	0.0072	0.1716	0.1636	0.0144	-0.1066	0.7309	0.7959	-0.0883	-0.0063	0.148	0.1903	0.0102	-0.0761	0.7731	0.7549	-0.0824	-0.0137	0.1859	0.1893	0.0203	-0.0552	0.744
78.3381	78:20:17	2.3875	0.6919	1.3184	1.8825	1.6943	0.5694	0.2628	2.4579	2.4633	0.8363	1.3609	2.0974	1.8492	0.8408	0.2835	2.4868	2.1831	0.7639	1.6313	2.4031	1.5487	0.6809	0.2207	2.6453	0.7206	-0.083	0.0049	0.1695	0.1609	0.0111	-0.1053	0.7337	0.8012	-0.0907	-0.0048	0.1463	0.1841	0.0061	-0.0764	0.7738	0.7543	-0.0853	-0.0153	0.1827	0.1849	0.0174	-0.0573	0.7407
78.5883	78:35:18	2.3805	0.6842	1.3168	1.8687	1.6892	0.5621	0.2557	2.4535	2.4662	0.8319	1.3566	2.0876	1.836	0.8244	0.2777	2.4998	2.2012	0.7562	1.6243	2.3819	1.5468	0.6687	0.2163	2.6499	0.7187	-0.0849	-0.0006	0.1634	0.1575	0.0073	-0.1066	0.7381	0.7976	-0.0936	-0.0077	0.1388	0.1801	-0.001	-0.0784	0.7773	0.7455	-0.0848	-0.0174	0.177	0.1811	0.0102	-0.0575	0.7397
78.8383	78:50:18	2.384	0.6798	1.3139	1.8628	1.6829	0.5527	0.2523	2.4604	2.4682	0.8224	1.3577	2.0815	1.8308	0.8071	0.2723	2.5024	2.213	0.7471	1.6153	2.3664	1.5333	0.6447	0.2124	2.6738	0.7175	-0.0868	0.0004	0.1597	0.1547	0.0042	-0.1088	0.7468	0.7978	-0.0922	-0.0108	0.1344	0.1775	-0.0038	-0.0798	0.7861	0.7536	-0.0866	-0.0196	0.1678	0.1772	0.0067	-0.0591	0.7449
79.0886	79:05:19	2.4139	0.6751	1.3011	1.8684	1.6711	0.5498	0.2461	2.4538	2.469	0.8187	1.3589	2.0721	1.8104	0.8001	0.2662	2.4914	2.2237	0.7401	1.6097	2.3589	1.5177	0.628	0.2085	2.6729	0.7216	-0.0875	-0.0006	0.155	0.1494	-0.0008	-0.1086	0.7531	0.797	-0.0935	-0.0154	0.1271	0.1721	-0.0049	-0.0808	0.7828	0.7559	-0.0875	-0.0214	0.1612	0.1696	0.0036	-0.0605	0.7431
79.3389	79:20:20	2.4336	0.6691	1.2964	1.8613	1.6697	0.5447	0.2408	2.4651	2.492	0.813	1.3549	2.0752	1.8177	0.7974	0.2597	2.4817	2.2248	0.7409	1.6088	2.3672	1.5079	0.6111	0.2026	2.6887	0.7257	-0.0873	-0.0037	0.1497	0.1429	-0.0009	-0.1089	0.7496	0.796	-0.0945	-0.0151	0.1284	0.1672	-0.0065	-0.0818	0.7803	0.7603	-0.0885	-0.0231	0.1589	0.1668	-0.0004	-0.061	0.742
79.5886	79:35:19	2.4342	0.6644	1.2886	1.8594	1.6643	0.5403	0.2365	2.4641	2.4837	0.8062	1.347	2.0694	1.8158	0.7895	0.2523	2.4852	2.2136	0.7349	1.6038	2.3638	1.5035	0.5992	0.1997	2.6866	0.7227	-0.0886	-0.0057	0.1441	0.1418	-0.004	-0.1113	0.7528	0.7976	-0.0966	-0.0181	0.1207	0.1608	-0.0096	-0.0844	0.776	0.7598	-0.0887	-0.0248	0.1565	0.1648	-0.0008	-0.0618	0.7471
79.8389	79:50:20	2.4462	0.6602	1.2837	1.8652	1.6589	0.532	0.2346	2.475	2.496	0.8014	1.3382	2.0688	1.8072	0.7778	0.2451	2.4848	2.2201	0.7278	1.5928	2.3632	1.4996	0.589	0.1981	2.6812	0.7227	-0.0886	-0.01	0.1428	0.1392	-0.0051	-0.1115	0.7582	0.8012	-0.0981	-0.0201	0.116	0.1587	-0.0122	-0.0869	0.7746	0.7584	-0.0902	-0.0265	0.1517	0.1596	-0.0041	-0.0644	0.7515
80.0886	80:05:19	2.4566	0.6538	1.2811	1.8663	1.6584	0.525	0.2326	2.4731	2.5032	0.7952	1.3283	2.0564	1.8024	0.7718	0.2368	2.5066	2.2215	0.7256	1.5828	2.3503	1.4905	0.5838	0.193	2.6901	0.7235	-0.089	-0.0083	0.1377	0.1328	-0.0059	-0.1125	0.7618	0.8028	-0.0976	-0.0233	0.1153	0.1552	-0.0141	-0.0872	0.7786	0.7628	-0.0927	-0.0281	0.1457	0.1563	-0.0068	-0.0658	0.7558
80.3389	80:20:20	2.4653	0.6523	1.2674	1.8629	1.6578	0.5182	0.2294	2.4579	2.4971	0.7854	1.3274	2.0531	1.8088	0.7653	0.2346	2.5094	2.2319	0.724	1.567	2.3479	1.4782	0.5798	0.1892	2.7159	0.7251	-0.0908	-0.0117	0.1324	0.1302	-0.0108	-0.1145	0.7689	0.8068	-0.0997	-0.0228	0.1103	0.1534	-0.0193	-0.0888	0.7918	0.7717	-0.0916	-0.0306	0.1438	0.1521	-0.0069	-0.0678	0.7609
80.5889	80:35:20	2.4671	0.6444	1.266	1.8727	1.6534	0.5155	0.2241	2.4604	2.5008	0.7781	1.3284	2.0529	1.8166	0.7584	0.2275	2.5325	2.2592	0.7253	1.5637	2.3419	1.4664	0.5763	0.1861	2.7253	0.7321	-0.0921	-0.0132	0.1295	0.1255	-0.0087	-0.113	0.771	0.8075	-0.0989	-0.0257	0.1074	0.1512	-0.0215	-0.0889	0.796	0.7796	-0.0935	-0.0336	0.1378	0.1454	-0.0096	-0.0678	0.7635
80.8392	80:50:21	2.4842	0.6429	1.2672	1.8747	1.6482	0.5117	0.2211	2.4813	2.5256	0.7769	1.3308	2.0708	1.8301	0.7627	0.2258	2.5432	2.2583	0.7255	1.5723	2.3613	1.4697	0.5733	0.1857	2.7241	0.7348	-0.0911	-0.0134	0.1273	0.1233	-0.0141	-0.1139	0.7769	0.8126	-0.1019	-0.0263	0.1038	0.1475	-0.0233	-0.0886	0.7974	0.7802	-0.0933	-0.0343	0.1369	0.1456	-0.0139	-0.0689	0.7633
81.0894	81:05:22	2.4889	0.6383	1.2671	1.869	1.6446	0.5059	0.2156	2.4876	2.5406	0.7724	1.3283	2.0797	1.8341	0.7579	0.223	2.5577	2.2673	0.7229	1.5706	2.3567	1.4642	0.5682	0.1828	2.7274	0.7348	-0.0926	-0.0169	0.1256	0.1193	-0.0153	-0.1152	0.7756	0.8189	-0.1003	-0.0274	0.1013	0.1499	-0.026	-0.09	0.798	0.7777	-0.0961	-0.0358	0.1356	0.1429	-0.0134	-0.0696	0.7674
81.3394	81:20:22	2.4917	0.6358	1.2695	1.866	1.6353	0.501	0.2114	2.5094	2.539	0.7693	1.3198	2.0828	1.8385	0.7524	0.2207	2.5572	2.2663	0.7147	1.5765	2.3542	1.4635	0.5674	0.1802	2.7277	0.731	-0.0941	-0.0174	0.123	0.118	-0.0184	-0.1157	0.7794	0.8212	-0.1003	-0.0309	0.1003	0.1494	-0.0267	-0.0905	0.7938	0.7736	-0.0944	-0.0392	0.1336	0.1418	-0.0156	-0.0692	0.7804
81.5897	81:35:23	2.5079	0.6344	1.2608	1.8525	1.6236	0.4913	0.2057	2.5125	2.5537	0.7647	1.3166	2.0841	1.8357	0.7485	0.2157	2.5624	2.2799	0.714	1.5692	2.351	1.455	0.5661	0.1727	2.7369	0.7323	-0.0952	-0.0195	0.1189	0.1115	-0.0207	-0.1161	0.7855	0.8271	-0.1004	-0.0365	0.0946	0.1464	-0.0288	-0.0926	0.7927	0.7771	-0.0958	-0.0385	0.1284	0.1379	-0.0196	-0.0714	0.7797
81.8394	81:50:22	2.511	0.6334	1.2585	1.8462	1.6225	0.4823	0.201	2.5226	2.5759	0.7678	1.3113	2.0752	1.8289	0.7396	0.2114	2.5699	2.286	0.7067	1.5654	2.3401	1.453	0.5595	0.1705	2.741	0.7338	-0.095	-0.0203	0.1161	0.1129	-0.0224	-0.116	0.7808	0.827	-0.103	-0.0358	0.0921	0.1452	-0.0294	-0.0941	0.7928	0.7804	-0.0963	-0.0417	0.1228	0.1329	-0.0189	-0.0718	0.7713
82.0897	82:05:23	2.508	0.6307	1.258	1.8388	1.615	0.4769	0.1971	2.5345	2.5906	0.7642	1.3104	2.0666	1.8172	0.7337	0.2071	2.5888	2.2915	0.7077	1.5638	2.3341	1.4406	0.5503	0.1662	2.7311	0.7291	-0.0951	-0.0225	0.1112	0.1085	-0.0242	-0.1164	0.7726	0.8223	-0.1022	-0.0382	0.0897	0.1405	-0.0297	-0.0951	0.7893	0.7847	-0.0975	-0.0427	0.1215	0.1316	-0.0224	-0.0717	0.7682
82.3397	82:20:23	2.5183	0.6265	1.2542	1.8246	1.6036	0.4694	0.1928	2.5414	2.5932	0.7584	1.3131	2.0759	1.817	0.7288	0.2051	2.5777	2.2811	0.7032	1.5623	2.3461	1.4345	0.5377	0.1643	2.7353	0.7253	-0.0957	-0.023	0.1056	0.1068	-0.0248	-0.1167	0.7704	0.8187	-0.1035	-0.0388	0.0887	0.1384	-0.0307	-0.0935	0.7855	0.7824	-0.0981	-0.0459	0.1201	0.1287	-0.0245	-0.0737	0.7652
82.59	82:35:24	2.5107	0.6217	1.2532	1.8326	1.5968	0.4659	0.1899	2.5395	2.6007	0.7517	1.3077	2.0613	1.811	0.7233	0.1999	2.5799	2.2918	0.6962	1.5715	2.3461	1.4267	0.5301	0.1645	2.7399	0.7324	-0.0978	-0.0243	0.1003	0.1035	-0.0297	-0.1168	0.7659	0.8179	-0.1035	-0.039	0.0839	0.1302	-0.0332	-0.0969	0.7834	0.7831	-0.0992	-0.0444	0.1158	0.1225	-0.0251	-0.0753	0.7647
82.84	82:50:24	2.5201	0.6219	1.2564	1.8421	1.5953	0.459	0.187	2.5465	2.5983	0.7426	1.3004	2.0446	1.8094	0.712	0.1952	2.6069	2.299	0.685	1.5654	2.3335	1.4223	0.5205	0.1616	2.7595	0.7363	-0.097	-0.0256	0.098	0.1008	-0.0303	-0.1195	0.7607	0.8159	-0.1055	-0.0428	0.0844	0.1299	-0.0373	-0.0967	0.7856	0.7874	-0.1007	-0.0458	0.1126	0.1179	-0.0289	-0.0764	0.7637
83.09	83:05:24	2.5363	0.6188	1.2528	1.8409	1.5955	0.4516	0.1815	2.5629	2.6081	0.741	1.299	2.0446	1.7981	0.7031	0.1907	2.5989	2.294	0.6808	1.5672	2.3385	1.4147	0.5128	0.1594	2.7571	0.7406	-0.0992	-0.0275	0.0947	0.0981	-0.03	-0.1185	0.7585	0.8193	-0.1044	-0.0432	0.0817	0.1246	-0.0369	-0.0992	0.7871	0.7862	-0.1015	-0.0475	0.1111	0.1153	-0.0311	-0.0765	0.7539
83.3403	83:20:25	2.5345	0.6154	1.2535	1.8458	1.5895	0.4428	0.1792	2.5663	2.6037	0.7374	1.2962	2.043	1.804	0.6964	0.1882	2.6021	2.3176	0.6756	1.5678	2.3516	1.4065	0.5054	0.1585	2.7713	0.7406	-0.0992	-0.0284	0.0924	0.0946	-0.0329	-0.1198	0.7631	0.8224	-0.106	-0.0449	0.077	0.1219	-0.038	-0.0997	0.7845	0.7821	-0.1025	-0.0493	0.108	0.1091	-0.0312	-0.0775	0.7556
83.59	83:35:24	2.5538	0.6064	1.2459	1.8428	1.5987	0.4381	0.1728	2.5583	2.6208	0.7297	1.298	2.0418	1.8129	0.6976	0.1823	2.6126	2.326	0.6752	1.5606	2.3518	1.414	0.4994	0.1517	2.7814	0.7369	-0.0982	-0.0295	0.0881	0.0919	-0.0363	-0.1195	0.7666	0.8218	-0.1066	-0.0468	0.0728	0.1165	-0.0401	-0.1008	0.7901	0.7794	-0.1009	-0.0503	0.1074	0.1056	-0.0332	-0.0769	0.7591
83.8403	83:50:25	2.5604	0.6056	1.2451	1.8492	1.6006	0.4304	0.1683	2.5625	2.6294	0.7266	1.2872	2.0412	1.8131	0.6891	0.1808	2.6255	2.3379	0.6724	1.5639	2.3657	1.4107	0.5016	0.1496	2.792	0.7368	-0.0989	-0.0287	0.0871	0.0907	-0.0366	-0.1207	0.7693	0.8232	-0.1074	-0.0475	0.0739	0.1141	-0.0391	-0.1011	0.7932	0.7808	-0.1014	-0.0493	0.1051	0.103	-0.0354	-0.0762	0.761
84.0903	84:05:25	2.5702	0.6021	1.2463	1.843	1.5919	0.4258	0.1626	2.5617	2.6263	0.7226	1.288	2.0426	1.8153	0.6814	0.1777	2.6313	2.3447	0.6681	1.5593	2.3731	1.4001	0.4982	0.1471	2.7796	0.7335	-0.0986	-0.0337	0.0829	0.086	-0.0397	-0.1193	0.773	0.8247	-0.1074	-0.0478	0.0698	0.1113	-0.0435	-0.1015	0.7954	0.7948	-0.1041	-0.0521	0.1042	0.0998	-0.0361	-0.0783	0.7632
84.3406	84:20:26	2.569	0.6006	1.2393	1.8364	1.5996	0.4194	0.1567	2.5624	2.6238	0.7196	1.2871	2.0464	1.8093	0.6741	0.1749	2.6292	2.3544	0.6654	1.5638	2.3612	1.395	0.4911	0.1469	2.7858	0.732	-0.1005	-0.0328	0.0792	0.0852	-0.0408	-0.1218	0.7691	0.8292	-0.1076	-0.0491	0.0674	0.1081	-0.0435	-0.1029	0.7979	0.8006	-0.1055	-0.0524	0.1023	0.0989	-0.0382	-0.0786	0.7679
84.5908	84:35:27	2.579	0.6023	1.2399	1.8383	1.5934	0.4123	0.1547	2.581	2.6431	0.7192	1.2842	2.0401	1.8087	0.6709	0.1699	2.6357	2.3634	0.6596	1.5512	2.3585	1.3935	0.487	0.1437	2.7913	0.737	-0.1	-0.0345	0.0778	0.0798	-0.0418	-0.1201	0.7717	0.8337	-0.108	-0.0514	0.0634	0.1073	-0.0438	-0.1039	0.8049	0.7981	-0.1061	-0.0541	0.0978	0.0958	-0.0386	-0.0792	0.7724
84.8411	84:50:28	2.5862	0.5948	1.2404	1.8276	1.6002	0.4078	0.1524	2.588	2.6494	0.7143	1.2956	2.0417	1.803	0.6672	0.1663	2.6381	2.3729	0.658	1.5484	2.3544	1.3837	0.4824	0.1405	2.7919	0.7403	-0.1006	-0.0366	0.0753	0.0769	-0.0452	-0.1219	0.7748	0.8334	-0.1088	-0.0499	0.0564	0.1064	-0.0499	-0.1038	0.808	0.8006	-0.1072	-0.0537	0.0934	0.093	-0.0418	-0.0802	0.7731
85.0914	85:05:29	2.5907	0.5951	1.2401	1.8322	1.5953	0.3976	0.1472	2.577	2.6381	0.7162	1.2984	2.0521	1.8064	0.6617	0.1587	2.6522	2.3701	0.6578	1.5517	2.3647	1.3808	0.4782	0.135	2.7942	0.7361	-0.0998	-0.0352	0.0718	0.0777	-0.0479	-0.1228	0.7832	0.8399	-0.1098	-0.0519	0.0566	0.1055	-0.0485	-0.1061	0.8073	0.7995	-0.1064	-0.056	0.0894	0.0926	-0.0418	-0.0806	0.7807
85.3414	85:20:29	2.5911	0.5929	1.2373	1.8449	1.5881	0.393	0.1454	2.5841	2.6451	0.7162	1.3042	2.0559	1.7965	0.6608	0.1558	2.6589	2.378	0.6528	1.5528	2.364	1.3706	0.4777	0.1351	2.8089	0.7385	-0.1008	-0.0358	0.0717	0.0784	-0.0503	-0.1239	0.7874	0.844	-0.1119	-0.052	0.0559	0.1041	-0.0494	-0.1057	0.805	0.8049	-0.1069	-0.0555	0.0844	0.0899	-0.0442	-0.0822	0.7814
85.5917	85:35:30	2.5922	0.5964	1.2494	1.8451	1.5911	0.3914	0.1447	2.6095	2.6536	0.7177	1.3032	2.0698	1.803	0.6535	0.1526	2.6567	2.3676	0.6488	1.5513	2.3623	1.3689	0.478	0.1327	2.8291	0.7378	-0.1012	-0.0372	0.0681	0.0747	-0.0535	-0.1242	0.787	0.8528	-0.1105	-0.0547	0.0532	0.1014	-0.0533	-0.106	0.8064	0.8146	-0.1075	-0.0586	0.0792	0.0856	-0.0451	-0.082	0.7825
85.8414	85:50:29	2.6099	0.5982	1.2469	1.8482	1.5816	0.3855	0.1435	2.6113	2.6687	0.7187	1.3041	2.0856	1.8188	0.6566	0.1507	2.69	2.3842	0.6472	1.5477	2.369	1.369	0.4683	0.1282	2.8473	0.7325	-0.102	-0.0389	0.0645	0.0727	-0.0533	-0.1249	0.7861	0.855	-0.1105	-0.0552	0.0498	0.1007	-0.0517	-0.1074	0.7985	0.8213	-0.1085	-0.0576	0.078	0.0863	-0.0463	-0.0834	0.7849
86.0917	86:05:30	2.6244	0.5935	1.2465	1.8438	1.5778	0.3787	0.1381	2.6305	2.6769	0.7108	1.2924	2.0865	1.8184	0.6515	0.1453	2.6899	2.3818	0.6392	1.5473	2.3745	1.3713	0.4639	0.1249	2.8461	0.7343	-0.1025	-0.0401	0.0615	0.0715	-0.0557	-0.125	0.7847	0.8514	-0.1115	-0.0583	0.0483	0.1001	-0.0506	-0.1074	0.804	0.8179	-0.1094	-0.059	0.0756	0.0822	-0.0486	-0.0832	0.7882
86.3414	86:20:29	2.6368	0.5879	1.2391	1.8303	1.5807	0.3711	0.1341	2.6245	2.6869	0.7029	1.2797	2.0619	1.8018	0.6406	0.1387	2.6961	2.3678	0.633	1.5412	2.3562	1.3623	0.4558	0.1213	2.8377	0.738	-0.1017	-0.0401	0.057	0.0679	-0.059	-0.1255	0.7889	0.8523	-0.112	-0.0546	0.0466	0.0951	-0.0556	-0.1082	0.8096	0.8173	-0.1095	-0.06	0.074	0.0844	-0.0489	-0.0856	0.7873
86.5917	86:35:30	2.6426	0.5812	1.2407	1.8221	1.5779	0.3627	0.129	2.6213	2.7014	0.6966	1.2707	2.0443	1.7916	0.6338	0.1361	2.6819	2.3759	0.6294	1.531	2.3508	1.3472	0.4459	0.1163	2.855	0.7373	-0.1034	-0.0401	0.0535	0.0666	-0.0626	-0.1253	0.7871	0.8533	-0.1133	-0.0567	0.0406	0.0911	-0.0573	-0.1086	0.8115	0.8226	-0.1105	-0.0626	0.0685	0.0814	-0.0531	-0.087	0.7856
86.8419	86:50:31	2.6745	0.575	1.2378	1.8347	1.575	0.3581	0.1262	2.6362	2.6927	0.6937	1.2625	2.0415	1.7917	0.6253	0.1347	2.6947	2.4022	0.626	1.5177	2.3526	1.3369	0.4357	0.1141	2.8747	0.7434	-0.1041	-0.0421	0.0488	0.0603	-0.0642	-0.1251	0.7929	0.8554	-0.1124	-0.0566	0.0389	0.0875	-0.0565	-0.1091	0.8089	0.8251	-0.1111	-0.0619	0.0654	0.0764	-0.0543	-0.0884	0.7876
87.0922	87:05:32	2.6569	0.57	1.2287	1.8316	1.5855	0.3523	0.1224	2.6641	2.7063	0.6937	1.2517	2.0513	1.7866	0.6172	0.1317	2.7023	2.4216	0.6229	1.5129	2.336	1.3337	0.4284	0.1117	2.8918	0.7508	-0.1054	-0.0429	0.0469	0.0609	-0.0647	-0.1262	0.7976	0.8588	-0.1145	-0.059	0.0348	0.0837	-0.0575	-0.1084	0.8061	0.8207	-0.1111	-0.063	0.0648	0.077	-0.0562	-0.0869	0.7866
87.3425	87:20:33	2.66	0.5712	1.2278	1.8356	1.58	0.3456	0.1188	2.6597	2.7205	0.6969	1.2512	2.0594	1.7832	0.6078	0.1284	2.7077	2.4432	0.6196	1.5088	2.3473	1.3183	0.419	0.1086	2.8971	0.7503	-0.1047	-0.0447	0.0453	0.0572	-0.0685	-0.1273	0.7995	0.8569	-0.1148	-0.0598	0.0338	0.0819	-0.0611	-0.1102	0.8031	0.8272	-0.1109	-0.0629	0.0613	0.0737	-0.0587	-0.0892	0.7807
87.5922	87:35:32	2.6722	0.5675	1.2192	1.8395	1.5886	0.3406	0.1144	2.6603	2.7256	0.6912	1.2497	2.0795	1.8036	0.6014	0.1229	2.7166	2.4377	0.6185	1.5243	2.356	1.319	0.411	0.1045	2.8919	0.7462	-0.107	-0.0461	0.0428	0.0526	-0.0693	-0.1277	0.7983	0.8631	-0.1145	-0.0608	0.0317	0.0794	-0.0641	-0.1112	0.8092	0.8252	-0.1125	-0.0657	0.0616	0.0717	-0.0611	-0.0903	0.7852
87.8425	87:50:33	2.6923	0.5677	1.2148	1.8326	1.5854	0.3382	0.1098	2.6731	2.7335	0.6869	1.2513	2.0744	1.8034	0.6031	0.1213	2.7392	2.4419	0.6087	1.521	2.3596	1.3203	0.4045	0.1029	2.9168	0.7539	-0.106	-0.0474	0.0438	0.0514	-0.0718	-0.1282	0.8063	0.8603	-0.1155	-0.0605	0.0285	0.0764	-0.0633	-0.1098	0.8145	0.8319	-0.1127	-0.0665	0.057	0.0684	-0.064	-0.0898	0.7856
88.0922	88:05:32	2.6978	0.5639	1.2171	1.8217	1.583	0.3308	0.1084	2.6883	2.7392	0.6833	1.254	2.0612	1.8048	0.6002	0.1192	2.748	2.4505	0.606	1.5254	2.3582	1.3181	0.3995	0.0993	2.9281	0.7593	-0.1054	-0.0476	0.0425	0.0479	-0.0725	-0.1303	0.8068	0.8601	-0.1165	-0.0639	0.0245	0.0731	-0.0653	-0.1114	0.8225	0.8348	-0.114	-0.067	0.0533	0.067	-0.0625	-0.0895	0.791
88.3425	88:20:33	2.7079	0.5647	1.2147	1.8219	1.5778	0.3291	0.1064	2.6873	2.746	0.6795	1.2536	2.0569	1.7977	0.598	0.1174	2.7453	2.4597	0.6016	1.5248	2.3613	1.3188	0.3937	0.0984	2.9462	0.7585	-0.1072	-0.0479	0.043	0.0463	-0.0748	-0.1295	0.805	0.8684	-0.1151	-0.0645	0.0215	0.0729	-0.0688	-0.1118	0.8229	0.8363	-0.1154	-0.0684	0.0512	0.0627	-0.0645	-0.091	0.7889
88.5928	88:35:34	2.715	0.5646	1.2122	1.8211	1.5824	0.323	0.1044	2.6786	2.7521	0.675	1.2533	2.0497	1.7929	0.5989	0.1112	2.7348	2.4572	0.6028	1.5158	2.3502	1.3195	0.395	0.0973	2.9538	0.7642	-0.1064	-0.0494	0.0377	0.0411	-0.0763	-0.1276	0.8049	0.8706	-0.1152	-0.0651	0.0216	0.0714	-0.0683	-0.1127	0.8196	0.8377	-0.115	-0.0693	0.0507	0.0615	-0.067	-0.0908	0.7955
88.8431	88:50:35	2.7297	0.5579	1.2037	1.827	1.5829	0.3181	0.101	2.6914	2.7646	0.6736	1.2507	2.0544	1.796	0.5959	0.1056	2.7451	2.4573	0.5976	1.5175	2.3602	1.319	0.3896	0.0941	2.9546	0.7741	-0.1076	-0.0501	0.0358	0.0412	-0.0769	-0.1284	0.8042	0.8695	-0.1173	-0.0659	0.0195	0.0719	-0.0691	-0.113	0.8226	0.836	-0.1139	-0.0691	0.0491	0.0629	-0.0684	-0.0915	0.792
89.0933	89:05:36	2.7291	0.5554	1.1999	1.8188	1.5791	0.3114	0.0982	2.685	2.7707	0.6687	1.2343	2.0526	1.7909	0.5918	0.1023	2.7561	2.4735	0.5934	1.5195	2.3597	1.3163	0.3894	0.0914	2.9577	0.7797	-0.1071	-0.0503	0.0343	0.0408	-0.0775	-0.1301	0.8064	0.8672	-0.1166	-0.0671	0.0181	0.0735	-0.0697	-0.1122	0.8286	0.8375	-0.1158	-0.071	0.0492	0.0596	-0.0676	-0.0921	0.7945
89.3433	89:20:36	2.7269	0.5524	1.1966	1.8226	1.5641	0.3056	0.0958	2.6957	2.7694	0.6647	1.2312	2.0398	1.786	0.5866	0.0974	2.7695	2.4813	0.5881	1.5069	2.3455	1.3099	0.3845	0.0915	2.9655	0.7753	-0.1077	-0.053	0.0293	0.0387	-0.0794	-0.131	0.8137	0.8742	-0.1165	-0.0685	0.0154	0.0723	-0.0712	-0.1119	0.8333	0.8434	-0.1162	-0.0736	0.0446	0.0555	-0.0689	-0.0929	0.7933
89.5936	89:35:37	2.7481	0.5494	1.1986	1.8321	1.5671	0.3014	0.0892	2.7009	2.7605	0.6602	1.2288	2.0378	1.7843	0.5747	0.093	2.7645	2.4958	0.5839	1.5042	2.3547	1.3012	0.3801	0.0876	2.9599	0.7765	-0.1064	-0.0534	0.0279	0.0389	-0.0803	-0.131	0.8085	0.878	-0.1185	-0.0689	0.0162	0.0696	-0.071	-0.1138	0.8366	0.8435	-0.1158	-0.0741	0.0426	0.0543	-0.0697	-0.0925	0.7967
89.8433	89:50:36	2.7461	0.5504	1.1987	1.8366	1.5717	0.2965	0.0883	2.7111	2.7704	0.6581	1.2303	2.0306	1.7938	0.5715	0.0898	2.7631	2.5004	0.5852	1.5051	2.3583	1.2922	0.3739	0.0841	2.9768	0.7703	-0.1095	-0.0539	0.0263	0.0371	-0.0816	-0.1318	0.8025	0.8805	-0.1179	-0.0687	0.0131	0.0682	-0.0736	-0.1151	0.8368	0.8399	-0.1167	-0.0745	0.039	0.0531	-0.0714	-0.092	0.7965
90.0936	90:05:37	2.7415	0.5467	1.2042	1.8268	1.5722	0.2937	0.0857	2.716	2.7648	0.6552	1.2316	2.0333	1.8006	0.5648	0.0861	2.7771	2.51	0.5825	1.5003	2.354	1.2883	0.3679	0.0834	2.9724	0.7654	-0.1086	-0.0554	0.0271	0.036	-0.0826	-0.1329	0.7978	0.8829	-0.1191	-0.0698	0.0124	0.0627	-0.0736	-0.1165	0.8375	0.8408	-0.1178	-0.0766	0.0367	0.0499	-0.0741	-0.0937	0.799
90.3433	90:20:36	2.7638	0.5441	1.2124	1.8206	1.5738	0.2883	0.0799	2.7269	2.7967	0.6575	1.2291	2.0314	1.7999	0.5642	0.0834	2.7983	2.5248	0.5815	1.5005	2.3446	1.2829	0.36	0.0828	2.9914	0.7644	-0.1101	-0.0544	0.0246	0.0323	-0.0857	-0.1336	0.7927	0.8823	-0.1184	-0.0711	0.0124	0.0614	-0.0759	-0.1159	0.8367	0.8496	-0.1162	-0.0777	0.035	0.0483	-0.0725	-0.0944	0.8038
90.5936	90:35:37	2.7744	0.5422	1.2156	1.8285	1.5678	0.285	0.0767	2.7313	2.8131	0.6554	1.2338	2.0246	1.7985	0.5614	0.078	2.7957	2.537	0.58	1.4929	2.3434	1.2778	0.353	0.0791	3.003	0.7658	-0.1087	-0.055	0.0228	0.0331	-0.0867	-0.1316	0.792	0.8825	-0.1183	-0.0706	0.0088	0.0579	-0.0774	-0.1153	0.8337	0.8495	-0.1165	-0.0765	0.0325	0.048	-0.0757	-0.0947	0.8095
90.8428	90:50:34	2.788	0.5401	1.2143	1.8221	1.5588	0.2788	0.0749	2.7411	2.8068	0.6551	1.2347	2.0128	1.8028	0.5598	0.0734	2.8062	2.5363	0.5785	1.4773	2.3444	1.2754	0.3481	0.0779	3.0164	0.7616	-0.1107	-0.0566	0.0256	0.0308	-0.0885	-0.1334	0.7926	0.8812	-0.1189	-0.0712	0.0066	0.0591	-0.0774	-0.1179	0.835	0.8527	-0.1174	-0.0785	0.0269	0.0451	-0.0751	-0.0949	0.8146
91.0928	91:05:34	2.7857	0.5372	1.2171	1.8198	1.561	0.2711	0.0737	2.7581	2.8232	0.6504	1.2257	2.0208	1.7976	0.5546	0.0724	2.8003	2.551	0.5734	1.4772	2.3464	1.2764	0.3467	0.0726	3.0045	0.7637	-0.111	-0.0584	0.0197	0.0304	-0.0892	-0.1327	0.7848	0.8869	-0.1183	-0.0734	0.0024	0.056	-0.0779	-0.1187	0.8421	0.8517	-0.1169	-0.0786	0.0279	0.0464	-0.0758	-0.0952	0.8206
91.3425	91:20:33	2.7834	0.5366	1.2136	1.8302	1.5566	0.2661	0.0718	2.7574	2.8237	0.6483	1.2263	2.0109	1.8112	0.5523	0.0693	2.8089	2.5601	0.57	1.478	2.3427	1.2698	0.3415	0.0702	2.9975	0.7706	-0.1111	-0.0606	0.0175	0.0277	-0.0915	-0.1343	0.7859	0.8972	-0.1193	-0.0734	0.002	0.0536	-0.0791	-0.1188	0.8467	0.8587	-0.117	-0.08	0.0249	0.0423	-0.0772	-0.0974	0.834
91.5925	91:35:33	2.7929	0.5318	1.2117	1.8217	1.5558	0.2634	0.0676	2.7651	2.8194	0.6465	1.2147	2.0151	1.8042	0.5446	0.0654	2.8075	2.5641	0.5656	1.4794	2.3358	1.2695	0.3373	0.0661	3.0195	0.7755	-0.1145	-0.0613	0.015	0.0267	-0.09	-0.137	0.7901	0.8908	-0.1216	-0.0765	-0.0013	0.0504	-0.0804	-0.1201	0.8531	0.8645	-0.1183	-0.0789	0.0191	0.0405	-0.0791	-0.0977	0.8316
91.8425	91:50:33	2.7958	0.5366	1.2181	1.8403	1.5856	0.2639	0.0642	2.7631	2.8332	0.6549	1.2168	2.0272	1.8279	0.549	0.067	2.8168	2.5865	0.563	1.4799	2.3528	1.273	0.3325	0.0628	3.0397	0.7881	-0.1147	-0.0645	0.017	0.0251	-0.0923	-0.1359	0.7936	0.8949	-0.1194	-0.0776	-0.0026	0.0494	-0.0803	-0.1201	0.8536	0.877	-0.1198	-0.0799	0.019	0.0362	-0.0791	-0.0981	0.835
92.0914	92:05:29	2.8236	0.5574	1.2642	1.898	1.6366	0.2705	0.0656	2.8092	2.8634	0.6555	1.2133	2.0334	1.835	0.5505	0.0652	2.849	2.5909	0.5615	1.4862	2.3617	1.2766	0.3328	0.0618	3.0748	0.792	-0.1158	-0.065	0.0181	0.0216	-0.0951	-0.1371	0.8239	0.9091	-0.1204	-0.0778	-0.0048	0.0466	-0.0828	-0.1194	0.872	0.8952	-0.1177	-0.0806	0.0166	0.0363	-0.0801	-0.098	0.8586
92.3417	92:20:30	2.8239	0.5558	1.2548	1.9007	1.629	0.2691	0.0651	2.7943	2.859	0.6639	1.2241	2.0593	1.8409	0.5604	0.0666	2.8658	2.5886	0.5717	1.4831	2.3667	1.2824	0.329	0.0584	3.0394	0.8003	-0.1154	-0.0646	0.0175	0.0221	-0.0951	-0.1368	0.8168	0.9151	-0.1211	-0.0791	-0.0028	0.0474	-0.0817	-0.1185	0.8737	0.8906	-0.1191	-0.082	0.0178	0.0354	-0.0809	-0.0976	0.853
92.5917	92:35:30	2.8245	0.5559	1.2628	1.9117	1.6349	0.2717	0.0656	2.814	2.8682	0.657	1.2184	2.0673	1.844	0.5593	0.0652	2.8858	2.5928	0.5662	1.4888	2.3749	1.2833	0.3274	0.0543	3.0569	0.7851	-0.1153	-0.0647	0.0166	0.0254	-0.0947	-0.1388	0.8201	0.9101	-0.1213	-0.0784	-0.0047	0.0465	-0.0833	-0.1192	0.8833	0.8932	-0.1186	-0.0818	0.0169	0.0323	-0.0827	-0.0993	0.8612
92.8417	92:50:30	2.8386	0.5412	1.2357	1.8728	1.6043	0.2679	0.0594	2.7893	2.8828	0.6578	1.223	2.0638	1.8425	0.5621	0.0642	2.9037	2.5968	0.5676	1.5035	2.3933	1.2867	0.331	0.0525	3.0261	0.7707	-0.1162	-0.0664	0.0166	0.0268	-0.0935	-0.1369	0.8009	0.8922	-0.1214	-0.0789	-0.004	0.0484	-0.0828	-0.1205	0.871	0.8739	-0.1176	-0.0817	0.0125	0.0346	-0.083	-0.1007	0.8524
93.0917	93:05:30	2.847	0.529	1.2193	1.8595	1.5746	0.2635	0.0579	2.7963	2.8821	0.6501	1.2024	2.0548	1.8393	0.5603	0.0616	2.894	2.6021	0.5575	1.5	2.3881	1.2698	0.329	0.0496	3.0161	0.771	-0.1154	-0.0667	0.0123	0.0248	-0.0969	-0.1378	0.7967	0.8901	-0.1223	-0.0782	-0.007	0.0446	-0.0837	-0.1213	0.8612	0.864	-0.12	-0.0825	0.0125	0.0304	-0.0814	-0.1005	0.8398
93.3417	93:20:30	2.8534	0.5252	1.205	1.8545	1.5601	0.256	0.0587	2.8015	2.9007	0.6393	1.1856	2.0292	1.8234	0.5444	0.056	2.9023	2.6083	0.5446	1.4893	2.3722	1.2443	0.3211	0.0493	3.0239	0.7705	-0.1167	-0.0672	0.0092	0.0218	-0.0992	-0.1375	0.7975	0.8885	-0.123	-0.0802	-0.0094	0.0397	-0.0863	-0.1208	0.8557	0.8591	-0.1195	-0.0842	0.0064	0.028	-0.084	-0.1008	0.832
93.5919	93:35:31	2.8588	0.5208	1.194	1.8488	1.5569	0.2496	0.0555	2.7972	2.9103	0.6343	1.1683	2.0145	1.8029	0.5322	0.0526	2.9104	2.6097	0.532	1.4737	2.3429	1.2346	0.3144	0.0441	3.0148	0.7729	-0.1159	-0.0685	0.005	0.0181	-0.0961	-0.1389	0.7932	0.8894	-0.1229	-0.0794	-0.0153	0.0346	-0.0861	-0.1217	0.8583	0.8573	-0.1205	-0.0834	0.0016	0.0234	-0.0861	-0.1021	0.829
93.8419	93:50:31	2.8789	0.5162	1.1879	1.8347	1.5564	0.2425	0.0525	2.798	2.9148	0.6314	1.1681	2.0197	1.7971	0.5275	0.0494	2.9266	2.6128	0.5306	1.4693	2.3302	1.22	0.3117	0.0406	3.0224	0.7723	-0.1164	-0.0697	0.0048	0.0187	-0.0991	-0.1382	0.7997	0.8941	-0.1238	-0.0817	-0.0192	0.0332	-0.0887	-0.1218	0.8557	0.861	-0.119	-0.086	-0.0018	0.0215	-0.0862	-0.1013	0.8335
94.0922	94:05:32	2.8951	0.5106	1.181	1.8331	1.547	0.2393	0.0491	2.7874	2.9208	0.6303	1.1747	2.0313	1.8027	0.5238	0.0484	2.9336	2.6127	0.5341	1.4635	2.3302	1.231	0.3067	0.0383	3.0389	0.7694	-0.1179	-0.0699	0.0031	0.0139	-0.0997	-0.1392	0.7955	0.8817	-0.1239	-0.0807	-0.018	0.0319	-0.0889	-0.122	0.8551	0.8589	-0.1215	-0.0866	-0.0024	0.0226	-0.0875	-0.1037	0.8342
94.3425	94:20:33	2.9046	0.5078	1.1694	1.8328	1.5359	0.2288	0.0458	2.808	2.9347	0.6258	1.1754	2.0384	1.7996	0.5184	0.0456	2.9377	2.5954	0.533	1.4615	2.3341	1.2348	0.3011	0.0358	3.0379	0.7922	-0.1194	-0.0706	0.0008	0.0167	-0.1001	-0.1399	0.7969	0.8806	-0.1231	-0.082	-0.0185	0.033	-0.0902	-0.1243	0.8623	0.8518	-0.12	-0.0855	-0.0049	0.0198	-0.0877	-0.1041	0.8372
94.5925	94:35:33	2.8998	0.5037	1.1624	1.8261	1.5309	0.2265	0.0423	2.8296	2.9447	0.6182	1.1716	2.0292	1.7915	0.5144	0.042	2.9488	2.6345	0.5288	1.4598	2.3334	1.2295	0.2976	0.0325	3.0681	0.7968	-0.1177	-0.0724	-0.0005	0.0156	-0.1005	-0.1394	0.8058	0.8868	-0.1251	-0.0834	-0.0198	0.0329	-0.0925	-0.1236	0.8598	0.8539	-0.12	-0.0862	-0.0042	0.0174	-0.0883	-0.105	0.8438
94.8428	94:50:34	2.8991	0.499	1.1565	1.8171	1.5356	0.2212	0.0373	2.822	2.97	0.6193	1.1763	2.0378	1.7856	0.5134	0.0411	2.9521	2.6366	0.5296	1.4607	2.3309	1.2256	0.2921	0.0315	3.0819	0.7875	-0.118	-0.0718	-0.0016	0.0154	-0.1001	-0.1402	0.8174	0.8902	-0.1262	-0.0833	-0.0201	0.0319	-0.092	-0.1237	0.8482	0.867	-0.1212	-0.0872	-0.0055	0.0155	-0.0875	-0.1043	0.8416
95.0928	95:05:34	2.902	0.5004	1.1549	1.8148	1.5323	0.2165	0.0336	2.8363	2.9749	0.621	1.1817	2.053	1.7829	0.5126	0.0387	2.9742	2.6386	0.5337	1.4647	2.3279	1.2215	0.2879	0.0273	3.0855	0.7899	-0.1189	-0.0717	-0.0018	0.0116	-0.1042	-0.1416	0.8208	0.8933	-0.1265	-0.0846	-0.0203	0.0317	-0.0923	-0.1241	0.8466	0.881	-0.1215	-0.0869	-0.0058	0.0129	-0.089	-0.1067	0.8478
95.3431	95:20:35	2.9319	0.502	1.15	1.8252	1.5374	0.2112	0.0331	2.8445	2.987	0.6211	1.1804	2.0569	1.767	0.5085	0.0365	2.9734	2.6609	0.5321	1.4745	2.3263	1.2211	0.285	0.0231	3.1004	0.7918	-0.1199	-0.0732	-0.0022	0.0101	-0.104	-0.1395	0.8248	0.8987	-0.1269	-0.0848	-0.0204	0.0289	-0.0942	-0.1245	0.843	0.8864	-0.1229	-0.0878	-0.0085	0.0121	-0.0892	-0.1052	0.8554
95.5928	95:35:34	2.9329	0.5038	1.1525	1.8377	1.5305	0.2063	0.0272	2.8552	3.0213	0.619	1.1855	2.0619	1.7739	0.5023	0.0339	2.9749	2.658	0.5311	1.4772	2.3271	1.2311	0.2866	0.0213	3.1	0.7912	-0.121	-0.0727	-0.005	0.0111	-0.1033	-0.1397	0.8302	0.8957	-0.1265	-0.0847	-0.0204	0.026	-0.0967	-0.1256	0.8507	0.8816	-0.1237	-0.0891	-0.0086	0.0117	-0.0905	-0.1072	0.8572
95.8431	95:50:35	2.9377	0.4989	1.1464	1.8327	1.5231	0.2022	0.0229	2.8775	3.0383	0.6088	1.1877	2.0643	1.7653	0.5003	0.0306	2.9784	2.6693	0.5275	1.4767	2.3323	1.2315	0.2847	0.0224	3.1088	0.7895	-0.12	-0.0738	-0.0067	0.0061	-0.1048	-0.1424	0.8342	0.8978	-0.1266	-0.0878	-0.0248	0.027	-0.096	-0.1244	0.8638	0.8813	-0.1242	-0.0906	-0.0085	0.0093	-0.0918	-0.1063	0.8587
96.0933	96:05:36	2.9513	0.4936	1.1486	1.8389	1.52	0.1952	0.0195	2.8842	3.0296	0.602	1.176	2.0499	1.7496	0.4934	0.0285	2.9945	2.6649	0.5227	1.4638	2.3413	1.2256	0.2815	0.0194	3.1098	0.8028	-0.121	-0.0735	-0.0097	0.0045	-0.1077	-0.1408	0.8362	0.901	-0.1264	-0.0862	-0.0254	0.0206	-0.0973	-0.1258	0.8684	0.8769	-0.1238	-0.0892	-0.0126	0.0075	-0.0912	-0.1071	0.8622
96.3436	96:20:37	2.9653	0.4915	1.1461	1.8525	1.5109	0.1902	0.0178	2.9	3.0257	0.5977	1.1713	2.0347	1.7354	0.4837	0.025	2.9964	2.6732	0.5212	1.4553	2.333	1.2123	0.2768	0.0166	3.1302	0.8075	-0.121	-0.0754	-0.011	0.0008	-0.1093	-0.1413	0.8356	0.9104	-0.1281	-0.088	-0.0306	0.0197	-0.0974	-0.1257	0.8591	0.8803	-0.1249	-0.0903	-0.0121	0.0063	-0.0906	-0.1072	0.8517
96.5939	96:35:38	2.9691	0.489	1.1417	1.8614	1.5091	0.1852	0.015	2.9207	3.0325	0.5929	1.1661	2.018	1.719	0.4715	0.0236	3.0108	2.6902	0.5164	1.4497	2.3314	1.2002	0.2718	0.0152	3.1438	0.8149	-0.1212	-0.0749	-0.0145	-0.0016	-0.1105	-0.1412	0.8394	0.9104	-0.127	-0.0882	-0.0299	0.0153	-0.0977	-0.1269	0.8582	0.8815	-0.125	-0.0917	-0.0181	0.0016	-0.0949	-0.1074	0.8485
96.8428	96:50:34	2.9667	0.4851	1.1473	1.8684	1.5102	0.1823	0.014	2.9374	3.0437	0.59	1.1714	2.0283	1.7116	0.4646	0.0191	3.0425	2.7157	0.5124	1.4497	2.3399	1.1976	0.266	0.0133	3.1534	0.8231	-0.1218	-0.0768	-0.016	-0.005	-0.1099	-0.1421	0.8462	0.9147	-0.1269	-0.0887	-0.0341	0.0138	-0.1001	-0.1274	0.8657	0.8792	-0.1259	-0.09	-0.0192	0.0014	-0.0949	-0.1073	0.8476
97.0931	97:05:35	2.9838	0.4842	1.152	1.8917	1.516	0.1798	0.0086	2.933	3.0301	0.5862	1.1761	2.0366	1.7226	0.4613	0.0192	3.0383	2.7164	0.5081	1.4411	2.348	1.1951	0.2619	0.0122	3.1774	0.8232	-0.1224	-0.0783	-0.0182	-0.0057	-0.1092	-0.1422	0.8504	0.9197	-0.1288	-0.0906	-0.0369	0.0104	-0.0983	-0.1284	0.8678	0.8844	-0.1263	-0.0915	-0.0216	-0.0028	-0.0948	-0.1078	0.8513
97.3428	97:20:34	2.9813	0.4796	1.1575	1.898	1.5215	0.1794	0.0061	2.9318	3.0326	0.5932	1.1889	2.0477	1.7545	0.4668	0.0196	3.0595	2.7201	0.5064	1.4563	2.3681	1.2075	0.2597	0.013	3.1899	0.8267	-0.1194	-0.0786	-0.0183	-0.0096	-0.1124	-0.1436	0.8529	0.9251	-0.1278	-0.0901	-0.0343	0.0099	-0.0993	-0.1283	0.8711	0.8896	-0.1259	-0.091	-0.0194	-0.0057	-0.0955	-0.1079	0.8516
97.5931	97:35:35	2.9854	0.4821	1.1664	1.8929	1.5148	0.1759	0.006	2.938	3.0284	0.5962	1.186	2.0598	1.7666	0.4824	0.0192	3.0626	2.7237	0.5045	1.462	2.3984	1.2275	0.2635	0.0099	3.187	0.8263	-0.1202	-0.0784	-0.0193	-0.0098	-0.1117	-0.1443	0.8497	0.9155	-0.1278	-0.0898	-0.0347	0.0078	-0.1001	-0.1288	0.862	0.8962	-0.1254	-0.0927	-0.0201	-0.0045	-0.0971	-0.1099	0.8467
97.8431	97:50:35	2.988	0.4798	1.1696	1.8854	1.5108	0.1729	0.0059	2.9654	3.0357	0.5944	1.1791	2.0422	1.7626	0.4812	0.02	3.0506	2.7217	0.5018	1.4554	2.4065	1.2391	0.2667	0.011	3.2076	0.8246	-0.1223	-0.0779	-0.0227	-0.008	-0.1115	-0.1444	0.8426	0.9066	-0.1288	-0.0887	-0.0352	0.0103	-0.1002	-0.1297	0.8542	0.9064	-0.1261	-0.0921	-0.0234	-0.0027	-0.0974	-0.1094	0.8474
98.0933	98:05:36	2.9926	0.4767	1.1791	1.8835	1.5141	0.1738	0.0018	2.9779	3.0436	0.5882	1.1723	2.0259	1.742	0.4736	0.0199	3.0622	2.736	0.4999	1.4432	2.4177	1.2295	0.2608	0.0067	3.2134	0.8307	-0.1227	-0.0817	-0.0238	-0.0108	-0.1135	-0.1445	0.8361	0.9099	-0.1282	-0.0918	-0.0383	0.0124	-0.0979	-0.1293	0.8536	0.9012	-0.1252	-0.0947	-0.0243	-0.0049	-0.0992	-0.1107	0.8517
98.3433	98:20:36	2.9881	0.4756	1.1808	1.8836	1.5166	0.1691	0.0024	2.9726	3.0486	0.588	1.1794	2.0275	1.7335	0.4696	0.0206	3.0739	2.7358	0.5013	1.4486	2.4042	1.2173	0.2557	0.0045	3.2214	0.8333	-0.1227	-0.0822	-0.0234	-0.0094	-0.1133	-0.1456	0.8347	0.9137	-0.1297	-0.0919	-0.037	0.0096	-0.1031	-0.1288	0.8558	0.9029	-0.1277	-0.0944	-0.0265	-0.0043	-0.0982	-0.1104	0.8504
98.5931	98:35:35	3.017	0.4713	1.1839	1.8809	1.5189	0.1636	-0.0017	2.9662	3.0596	0.5881	1.1849	2.0206	1.7433	0.4689	0.0199	3.0699	2.7482	0.4976	1.4484	2.403	1.2067	0.2537	0.0019	3.2261	0.8361	-0.1222	-0.0815	-0.023	-0.0085	-0.1128	-0.146	0.8302	0.9177	-0.1303	-0.0925	-0.0378	0.0103	-0.1034	-0.128	0.8571	0.9062	-0.1278	-0.0936	-0.0283	-0.0057	-0.0995	-0.1118	0.8455
98.8436	98:50:37	3.0298	0.4685	1.1853	1.8828	1.5272	0.1637	-0.0048	2.9697	3.0825	0.5839	1.1842	2.0278	1.7403	0.4648	0.0189	3.0678	2.7618	0.4992	1.4505	2.4074	1.2104	0.2489	0.0007	3.2289	0.8374	-0.1223	-0.0822	-0.0253	-0.0092	-0.1166	-0.1452	0.8377	0.9198	-0.1291	-0.0949	-0.0385	0.0054	-0.1046	-0.1285	0.8649	0.9097	-0.1267	-0.0953	-0.0316	-0.0058	-0.0995	-0.1115	0.8485
99.0936	99:05:37	3.0457	0.464	1.1773	1.885	1.5292	0.1627	-0.0056	2.9628	3.0901	0.5815	1.1847	2.036	1.7576	0.4625	0.0169	3.0838	2.7685	0.4959	1.4557	2.4133	1.2228	0.2457	0.001	3.245	0.8288	-0.1229	-0.0818	-0.0253	-0.0109	-0.1146	-0.1455	0.8322	0.9188	-0.1302	-0.0945	-0.0422	0.0063	-0.1033	-0.1299	0.8653	0.9064	-0.1272	-0.0935	-0.0328	-0.0071	-0.1009	-0.1111	0.8497
99.3439	99:20:38	3.0608	0.4568	1.1884	1.8847	1.5181	0.1581	-0.0069	2.9696	3.0833	0.58	1.1802	2.0301	1.7572	0.4586	0.0135	3.1096	2.7741	0.4959	1.4492	2.4045	1.2241	0.246	-0.0013	3.2429	0.8258	-0.1235	-0.083	-0.0253	-0.0103	-0.1148	-0.1464	0.8355	0.9244	-0.1303	-0.0929	-0.0432	0.0013	-0.1042	-0.1311	0.8654	0.9101	-0.1282	-0.0951	-0.034	-0.0075	-0.1011	-0.1113	0.8496
99.5942	99:35:39	3.0795	0.4549	1.1887	1.8801	1.5145	0.1563	-0.0106	2.9611	3.0963	0.5776	1.1833	2.0334	1.7558	0.4526	0.0137	3.1295	2.7962	0.4942	1.4388	2.4114	1.2172	0.2392	-0.0048	3.254	0.8244	-0.1231	-0.0839	-0.0265	-0.0097	-0.1175	-0.1468	0.836	0.9292	-0.1309	-0.0955	-0.0451	-0.0022	-0.1053	-0.1306	0.8643	0.9063	-0.1286	-0.096	-0.0349	-0.0065	-0.1024	-0.1135	0.8535
99.8444	99:50:40	3.0828	0.4519	1.1809	1.8785	1.5021	0.1529	-0.0129	2.9762	3.1157	0.5728	1.1786	2.0287	1.7605	0.4467	0.0126	3.1573	2.8172	0.4897	1.4393	2.4081	1.2178	0.233	-0.0053	3.2773	0.825	-0.1232	-0.0841	-0.0288	-0.0113	-0.1171	-0.1458	0.842	0.9306	-0.1306	-0.0942	-0.0441	-0.0006	-0.1049	-0.1293	0.8685	0.9099	-0.1286	-0.0946	-0.036	-0.0097	-0.1025	-0.1129	0.8572
100.094	100:05:40	3.1011	0.4508	1.1694	1.8753	1.5071	0.1495	-0.0145	2.9939	3.1124	0.5701	1.1762	2.0252	1.7579	0.4392	0.0099	3.1537	2.825	0.4885	1.4379	2.3932	1.2102	0.2257	-0.0047	3.2708	0.8294	-0.1236	-0.085	-0.0349	-0.014	-0.117	-0.1477	0.8395	0.933	-0.1304	-0.0966	-0.044	-0.0016	-0.1062	-0.1306	0.864	0.9151	-0.1284	-0.0961	-0.0417	-0.0111	-0.1046	-0.1123	0.865
100.344	100:20:40	3.1108	0.4518	1.1652	1.8717	1.5008	0.1464	-0.0167	3.0132	3.1196	0.5669	1.1698	2.0367	1.7593	0.4338	0.0079	3.1562	2.8272	0.4871	1.437	2.373	1.2066	0.2199	-0.0052	3.2818	0.8334	-0.124	-0.0849	-0.0325	-0.0158	-0.1161	-0.1472	0.838	0.9338	-0.1313	-0.0957	-0.0462	-0.0036	-0.1061	-0.1319	0.8728	0.9245	-0.1289	-0.0974	-0.0407	-0.0124	-0.1026	-0.1141	0.8599
100.595	100:35:41	3.1255	0.4516	1.1631	1.8734	1.5044	0.1457	-0.0183	3.0306	3.1137	0.5646	1.1683	2.0463	1.7641	0.4309	0.0061	3.1649	2.8355	0.4863	1.4297	2.3817	1.201	0.2143	-0.0071	3.2771	0.8295	-0.1242	-0.0872	-0.0348	-0.0181	-0.1201	-0.1471	0.8381	0.9326	-0.1316	-0.0967	-0.0492	-0.0048	-0.109	-0.1322	0.876	0.9251	-0.1295	-0.0974	-0.0418	-0.0116	-0.1034	-0.1128	0.8578
100.845	100:50:41	3.104	0.4502	1.1625	1.8772	1.5138	0.1436	-0.0179	3.0522	3.1428	0.5656	1.1668	2.0445	1.7532	0.4258	0.0035	3.1747	2.8355	0.4823	1.4331	2.3804	1.1997	0.2115	-0.0065	3.3239	0.8378	-0.1254	-0.0863	-0.0378	-0.0185	-0.1175	-0.1466	0.846	0.9362	-0.1327	-0.0958	-0.0488	-0.0056	-0.1092	-0.132	0.881	0.9319	-0.1306	-0.0968	-0.0409	-0.0159	-0.1044	-0.114	0.8669
101.095	101:05:42	3.1127	0.4432	1.1613	1.8782	1.512	0.1398	-0.0205	3.0685	3.1549	0.5662	1.1662	2.0489	1.7545	0.4261	0.0013	3.1865	2.8585	0.48	1.4335	2.3861	1.1991	0.2063	-0.0099	3.2906	0.8398	-0.1234	-0.0852	-0.0355	-0.0167	-0.1194	-0.1466	0.8512	0.9385	-0.1337	-0.0968	-0.05	-0.0058	-0.1077	-0.132	0.8835	0.9348	-0.1289	-0.0981	-0.0429	-0.0155	-0.1067	-0.1138	0.8658
101.344	101:20:39	3.1343	0.4434	1.1626	1.8782	1.5	0.1332	-0.0217	3.0724	3.1701	0.5598	1.1668	2.0476	1.7501	0.4204	0.0007	3.1805	2.8669	0.4761	1.4247	2.3813	1.1979	0.1995	-0.0088	3.2952	0.8419	-0.1265	-0.0854	-0.0378	-0.0193	-0.1196	-0.1484	0.8537	0.9477	-0.1345	-0.097	-0.0525	-0.0077	-0.1096	-0.1329	0.8901	0.9365	-0.1305	-0.0992	-0.0447	-0.02	-0.1062	-0.1143	0.8653
101.594	101:35:40	3.125	0.4425	1.154	1.8699	1.493	0.1316	-0.0261	3.0892	3.1854	0.5558	1.1561	2.0421	1.7405	0.414	-0.0061	3.1811	2.8763	0.472	1.415	2.389	1.1855	0.198	-0.0118	3.3052	0.8466	-0.1248	-0.0858	-0.0378	-0.019	-0.1194	-0.149	0.8539	0.9576	-0.1354	-0.0948	-0.0538	-0.0118	-0.1108	-0.1332	0.8942	0.9395	-0.1319	-0.0995	-0.0452	-0.0217	-0.1068	-0.1144	0.8725
101.844	101:50:40	3.152	0.4404	1.1461	1.875	1.4822	0.1303	-0.0292	3.0819	3.1929	0.5525	1.1535	2.0285	1.7455	0.4076	-0.0077	3.1854	2.8789	0.4668	1.4148	2.3785	1.1815	0.1936	-0.014	3.3178	0.8463	-0.1262	-0.0867	-0.0424	-0.0206	-0.1206	-0.1491	0.8579	0.964	-0.1346	-0.0989	-0.0546	-0.0141	-0.1123	-0.1343	0.8981	0.9414	-0.1299	-0.1003	-0.0499	-0.0225	-0.1079	-0.1136	0.8764
102.095	102:05:41	3.1334	0.4339	1.1398	1.8663	1.4752	0.1256	-0.0323	3.0921	3.199	0.5488	1.1528	2.021	1.7362	0.403	-0.0072	3.1666	2.8881	0.4664	1.4039	2.3766	1.1708	0.1884	-0.0157	3.3217	0.8405	-0.1265	-0.0876	-0.0427	-0.0226	-0.1208	-0.1492	0.859	0.957	-0.1347	-0.0989	-0.0589	-0.0209	-0.1118	-0.134	0.9025	0.9466	-0.1306	-0.1016	-0.0485	-0.0252	-0.1076	-0.116	0.876
102.345	102:20:42	3.1393	0.4308	1.135	1.8556	1.4716	0.1214	-0.0337	3.0852	3.2013	0.5442	1.1556	2.0162	1.7317	0.3912	-0.0112	3.1722	2.8836	0.4637	1.4064	2.3763	1.1639	0.1824	-0.0194	3.3236	0.8392	-0.1268	-0.0858	-0.0439	-0.0215	-0.1229	-0.1494	0.8692	0.9573	-0.1338	-0.099	-0.0583	-0.0183	-0.1129	-0.134	0.8986	0.9449	-0.1303	-0.1	-0.0498	-0.0259	-0.1093	-0.1149	0.8791
102.595	102:35:42	3.145	0.4325	1.1304	1.8654	1.4618	0.1177	-0.0363	3.098	3.2042	0.5427	1.1479	2.0018	1.7201	0.3875	-0.0129	3.1949	2.9029	0.4614	1.407	2.3795	1.1609	0.1792	-0.0208	3.3459	0.83	-0.1277	-0.0872	-0.0469	-0.0228	-0.1237	-0.1498	0.8826	0.9562	-0.1348	-0.0991	-0.06	-0.024	-0.1136	-0.1344	0.897	0.9425	-0.1313	-0.1011	-0.0527	-0.0301	-0.1094	-0.1162	0.8848
102.845	102:50:43	3.1546	0.4311	1.1256	1.8642	1.4569	0.1148	-0.0365	3.116	3.2109	0.5384	1.1498	2.0084	1.7236	0.3829	-0.0125	3.2061	2.8984	0.4596	1.402	2.3844	1.1545	0.1758	-0.0248	3.3394	0.8338	-0.1289	-0.089	-0.0478	-0.0251	-0.123	-0.1511	0.8861	0.9621	-0.1343	-0.0983	-0.0606	-0.0248	-0.1147	-0.1332	0.8979	0.9442	-0.1313	-0.1018	-0.056	-0.0312	-0.109	-0.1163	0.881
103.095	103:05:43	3.1555	0.4317	1.13	1.8637	1.4547	0.1149	-0.038	3.1195	3.2259	0.5374	1.1506	2.0093	1.7264	0.3803	-0.016	3.2208	2.8944	0.4575	1.4074	2.3768	1.1529	0.1768	-0.0273	3.3504	0.8544	-0.128	-0.0878	-0.0511	-0.0264	-0.1256	-0.1493	0.8975	0.969	-0.1363	-0.1016	-0.0622	-0.0277	-0.1132	-0.1348	0.8927	0.9539	-0.131	-0.1029	-0.0594	-0.0333	-0.1109	-0.1169	0.8764
103.346	103:20:44	3.1627	0.427	1.1295	1.8647	1.4563	0.1128	-0.0403	3.1191	3.2298	0.5361	1.149	2.0351	1.7369	0.3828	-0.0177	3.2123	2.9067	0.4614	1.412	2.3862	1.1559	0.1749	-0.027	3.3853	0.8503	-0.1289	-0.0899	-0.0512	-0.0292	-0.127	-0.1493	0.8992	0.9713	-0.1358	-0.1011	-0.0638	-0.0284	-0.1139	-0.135	0.9058	0.9491	-0.1322	-0.1028	-0.0597	-0.0355	-0.1111	-0.1166	0.8809
103.595	103:35:43	3.1727	0.4279	1.1285	1.8656	1.4511	0.1109	-0.0408	3.1172	3.2389	0.5346	1.1439	2.0499	1.7432	0.3885	-0.0196	3.2144	2.9403	0.459	1.4177	2.4135	1.1577	0.1722	-0.0299	3.396	0.8524	-0.127	-0.0899	-0.0541	-0.0275	-0.1305	-0.1497	0.8996	0.9737	-0.1364	-0.1012	-0.0656	-0.0284	-0.1131	-0.1358	0.9122	0.9466	-0.1317	-0.1026	-0.0584	-0.0386	-0.1108	-0.1178	0.8811
103.846	103:50:44	3.2015	0.4258	1.1242	1.8684	1.455	0.1087	-0.0411	3.1364	3.2552	0.5318	1.144	2.0455	1.7426	0.3903	-0.022	3.2269	2.949	0.4554	1.4154	2.4148	1.1523	0.171	-0.032	3.403	0.8427	-0.128	-0.0932	-0.0539	-0.0281	-0.1279	-0.1517	0.9007	0.9705	-0.1349	-0.0998	-0.0654	-0.0305	-0.115	-0.1354	0.9268	0.9411	-0.1324	-0.1035	-0.0581	-0.0395	-0.1106	-0.1194	0.8823
104.096	104:05:45	3.2132	0.4235	1.1235	1.8712	1.4446	0.1064	-0.0426	3.1389	3.2683	0.5284	1.1384	2.044	1.7353	0.3873	-0.0234	3.2476	2.9666	0.4526	1.4153	2.4103	1.1542	0.1694	-0.0362	3.4105	0.8476	-0.1285	-0.0927	-0.0549	-0.03	-0.1279	-0.152	0.9039	0.9691	-0.137	-0.1011	-0.066	-0.03	-0.1137	-0.1353	0.9325	0.9443	-0.1325	-0.1038	-0.0587	-0.0413	-0.1119	-0.1176	0.8871
104.346	104:20:46	3.2388	0.418	1.1161	1.8688	1.4472	0.1016	-0.0467	3.1843	3.2653	0.5273	1.1416	2.0482	1.7337	0.3899	-0.025	3.2582	2.9711	0.4483	1.41	2.409	1.1513	0.1704	-0.0372	3.4202	0.8513	-0.1288	-0.0918	-0.0558	-0.0305	-0.1283	-0.1522	0.9027	0.9799	-0.1363	-0.1031	-0.0658	-0.0295	-0.115	-0.1356	0.9324	0.9527	-0.1333	-0.1039	-0.0618	-0.0394	-0.1126	-0.1176	0.8997
104.596	104:35:47	3.2256	0.4194	1.1197	1.87	1.4419	0.1009	-0.0458	3.1792	3.2686	0.5251	1.1398	2.0506	1.7339	0.3876	-0.0264	3.2735	2.9838	0.4481	1.4104	2.4009	1.153	0.1704	-0.0401	3.4347	0.8603	-0.1296	-0.092	-0.0578	-0.0305	-0.1273	-0.1526	0.9033	0.9841	-0.1381	-0.1028	-0.0693	-0.0273	-0.1161	-0.1383	0.9198	0.9524	-0.133	-0.1037	-0.0637	-0.0394	-0.1101	-0.1177	0.8965
104.846	104:50:46	3.2445	0.4175	1.1182	1.8683	1.4465	0.0981	-0.0477	3.1827	3.2778	0.5215	1.1442	2.0505	1.7403	0.3854	-0.0285	3.2742	2.9888	0.4493	1.4057	2.3956	1.1533	0.1675	-0.0417	3.4632	0.8626	-0.1295	-0.0926	-0.0577	-0.032	-0.1286	-0.1524	0.8981	0.9898	-0.1378	-0.103	-0.0694	-0.0271	-0.1161	-0.1366	0.9159	0.9541	-0.1337	-0.1041	-0.0625	-0.0376	-0.1136	-0.1185	0.8878
105.096	105:05:47	3.2599	0.415	1.1211	1.8595	1.4506	0.0963	-0.0504	3.221	3.2994	0.5213	1.1347	2.0543	1.7469	0.3802	-0.0283	3.3046	3.0035	0.4496	1.4093	2.396	1.1516	0.1677	-0.0434	3.4595	0.8629	-0.1285	-0.0929	-0.0589	-0.0336	-0.13	-0.152	0.8982	0.9907	-0.1374	-0.1026	-0.069	-0.0286	-0.1151	-0.1386	0.9205	0.9552	-0.1339	-0.1064	-0.065	-0.0361	-0.1129	-0.1211	0.8793
105.346	105:20:46	3.2823	0.4126	1.1235	1.8581	1.4492	0.0933	-0.0517	3.2169	3.3202	0.5217	1.1317	2.0608	1.7434	0.3757	-0.0335	3.3074	3.0156	0.4433	1.4098	2.3901	1.1492	0.1645	-0.0458	3.4767	0.8698	-0.1304	-0.0935	-0.057	-0.0341	-0.1284	-0.1537	0.8988	0.988	-0.1384	-0.104	-0.0716	-0.0274	-0.1172	-0.1376	0.92	0.9599	-0.1332	-0.1051	-0.0642	-0.0368	-0.1138	-0.119	0.8856
105.596	105:35:47	3.3062	0.4083	1.1161	1.8638	1.4479	0.0917	-0.0517	3.2237	3.3216	0.5178	1.1292	2.0671	1.7473	0.372	-0.0336	3.3157	3.0392	0.4418	1.4047	2.3837	1.1491	0.1627	-0.0457	3.4804	0.8698	-0.1299	-0.0942	-0.0599	-0.0337	-0.13	-0.1527	0.8931	0.9879	-0.1385	-0.1041	-0.0695	-0.0281	-0.1176	-0.1378	0.9278	0.9633	-0.1336	-0.1063	-0.0657	-0.0374	-0.1143	-0.1205	0.8876
105.846	105:50:47	3.3154	0.4096	1.1181	1.8685	1.4458	0.0896	-0.0537	3.2387	3.3405	0.5189	1.1215	2.0591	1.7487	0.3701	-0.0338	3.314	3.0401	0.4386	1.3933	2.386	1.1469	0.1581	-0.0468	3.5109	0.8745	-0.1301	-0.095	-0.0622	-0.0349	-0.1324	-0.1546	0.8873	0.9923	-0.1398	-0.1045	-0.0715	-0.0298	-0.1175	-0.1381	0.9451	0.9717	-0.1346	-0.1069	-0.0679	-0.038	-0.1151	-0.1214	0.8911
106.097	106:05:48	3.306	0.4123	1.1159	1.8672	1.4559	0.0883	-0.0544	3.2366	3.3441	0.5175	1.1207	2.065	1.7531	0.3678	-0.0337	3.3459	3.049	0.436	1.3905	2.3848	1.1485	0.1555	-0.0458	3.5128	0.8828	-0.1302	-0.0947	-0.061	-0.0336	-0.132	-0.1544	0.8954	0.9864	-0.1384	-0.1053	-0.0712	-0.0326	-0.1166	-0.1386	0.9522	0.976	-0.1349	-0.1084	-0.0686	-0.0394	-0.117	-0.1214	0.896
106.347	106:20:49	3.3128	0.4075	1.1172	1.874	1.4484	0.0852	-0.0548	3.2558	3.3524	0.5185	1.1183	2.0676	1.7551	0.3697	-0.036	3.3497	3.0658	0.4314	1.3956	2.4025	1.1476	0.1547	-0.0488	3.5271	0.8819	-0.1312	-0.0946	-0.0618	-0.0374	-0.1325	-0.1544	0.8893	0.9876	-0.1396	-0.1072	-0.068	-0.0315	-0.1188	-0.1389	0.9461	0.9742	-0.135	-0.1078	-0.0709	-0.0393	-0.1162	-0.1205	0.9024
106.597	106:35:49	3.3194	0.406	1.1198	1.8776	1.4377	0.0833	-0.0539	3.2635	3.3836	0.516	1.1129	2.0636	1.7496	0.365	-0.0409	3.3688	3.0731	0.426	1.3984	2.4051	1.1528	0.153	-0.049	3.5239	0.8839	-0.1303	-0.0948	-0.0627	-0.0388	-0.1321	-0.1541	0.8863	0.9929	-0.1392	-0.1067	-0.0717	-0.0325	-0.1181	-0.1379	0.9505	0.9828	-0.1354	-0.1082	-0.0698	-0.0396	-0.1169	-0.121	0.9048
106.847	106:50:50	3.3239	0.4041	1.1202	1.8751	1.454	0.0808	-0.0546	3.2451	3.3906	0.5144	1.107	2.0622	1.7352	0.3581	-0.0407	3.3733	3.0843	0.4263	1.3936	2.4042	1.1524	0.1496	-0.0506	3.54	0.8818	-0.1295	-0.0959	-0.0646	-0.0408	-0.1323	-0.1546	0.8871	0.9955	-0.1393	-0.1055	-0.0733	-0.0352	-0.1197	-0.1372	0.9528	0.9865	-0.1359	-0.1081	-0.0705	-0.0395	-0.1172	-0.1221	0.91
107.097	107:05:50	3.3317	0.3984	1.1231	1.8722	1.4517	0.0771	-0.0549	3.2508	3.4008	0.5156	1.1116	2.0673	1.7241	0.3545	-0.0436	3.3715	3.1065	0.4226	1.3912	2.3999	1.1478	0.1483	-0.0521	3.5604	0.8871	-0.1312	-0.0949	-0.0653	-0.0414	-0.133	-0.1541	0.8882	1.0018	-0.1391	-0.1052	-0.0747	-0.0351	-0.1195	-0.1398	0.9475	0.996	-0.1362	-0.1081	-0.073	-0.0411	-0.1182	-0.122	0.9146
107.347	107:20:51	3.3427	0.3952	1.1199	1.8792	1.4471	0.0722	-0.0561	3.2666	3.4413	0.5159	1.1107	2.0803	1.7312	0.3501	-0.046	3.3808	3.1125	0.4206	1.3934	2.3974	1.1509	0.1453	-0.0518	3.5839	0.8879	-0.1319	-0.095	-0.0662	-0.0424	-0.1334	-0.1552	0.8929	1.012	-0.1407	-0.1077	-0.0758	-0.0375	-0.1198	-0.14	0.9506	1.0022	-0.1358	-0.109	-0.0742	-0.0434	-0.1186	-0.1213	0.9242
107.597	107:35:50	3.3449	0.3949	1.1226	1.8702	1.4426	0.0717	-0.0595	3.2825	3.457	0.5166	1.1106	2.0835	1.7298	0.3491	-0.0467	3.3828	3.1263	0.4212	1.3975	2.3981	1.1445	0.1431	-0.0534	3.6088	0.8885	-0.1314	-0.0963	-0.0686	-0.0447	-0.1337	-0.1546	0.9034	1.0155	-0.1399	-0.1075	-0.0765	-0.0387	-0.1206	-0.1391	0.9517	1.0067	-0.1364	-0.109	-0.0766	-0.046	-0.1183	-0.1222	0.9336
107.847	107:50:51	3.3346	0.3885	1.1337	1.8808	1.4424	0.0706	-0.0608	3.2997	3.449	0.5119	1.1143	2.0757	1.7295	0.3518	-0.0482	3.3923	3.122	0.4215	1.4005	2.4097	1.1509	0.1379	-0.0564	3.6034	0.8922	-0.1328	-0.0991	-0.0696	-0.0476	-0.1345	-0.1533	0.9118	1.0196	-0.1414	-0.1056	-0.0761	-0.0404	-0.12	-0.1409	0.9504	1.0038	-0.135	-0.1099	-0.0787	-0.0459	-0.1188	-0.1217	0.9301
108.098	108:05:52	3.3047	0.3882	1.1354	1.8792	1.4313	0.0661	-0.0618	3.2983	3.4292	0.5124	1.1126	2.0728	1.7393	0.3481	-0.0492	3.4027	3.1451	0.4184	1.4025	2.422	1.1488	0.1355	-0.0549	3.6231	0.8906	-0.131	-0.0977	-0.0691	-0.0497	-0.1339	-0.1546	0.9158	1.024	-0.1399	-0.1087	-0.0771	-0.0418	-0.1215	-0.1403	0.9413	1.0009	-0.136	-0.1102	-0.0795	-0.048	-0.1194	-0.121	0.9314
108.348	108:20:53	3.3129	0.3848	1.1384	1.8692	1.4382	0.0626	-0.0622	3.3311	3.4571	0.5083	1.1149	2.0797	1.7495	0.3471	-0.0511	3.4236	3.1613	0.4189	1.406	2.4231	1.1459	0.1348	-0.0553	3.626	0.8974	-0.1314	-0.0996	-0.0697	-0.0487	-0.1324	-0.1555	0.9209	1.0256	-0.1416	-0.1076	-0.0782	-0.0438	-0.1227	-0.1401	0.9394	1.0068	-0.1369	-0.1118	-0.0806	-0.0466	-0.1192	-0.1213	0.927
108.598	108:35:54	3.3172	0.3809	1.1373	1.8621	1.4278	0.0608	-0.0625	3.3172	3.4713	0.5078	1.1137	2.0757	1.7426	0.3448	-0.0513	3.4129	3.1545	0.4144	1.4112	2.4332	1.1428	0.1317	-0.0573	3.6257	0.8929	-0.133	-0.0989	-0.0698	-0.0493	-0.1344	-0.1537	0.9175	1.0318	-0.1413	-0.1086	-0.0775	-0.0409	-0.1226	-0.1399	0.9451	1.0066	-0.1357	-0.1099	-0.0795	-0.0471	-0.1206	-0.1224	0.9273
108.848	108:50:53	3.3192	0.3786	1.1456	1.8675	1.4371	0.0582	-0.0654	3.319	3.4903	0.5026	1.1056	2.068	1.7392	0.3436	-0.0537	3.4335	3.1712	0.413	1.412	2.428	1.1371	0.1299	-0.0573	3.6171	0.9016	-0.1313	-0.0989	-0.0725	-0.0512	-0.1346	-0.1548	0.925	1.0353	-0.1416	-0.1083	-0.0805	-0.0385	-0.1228	-0.1419	0.943	1.0046	-0.1369	-0.1119	-0.0801	-0.0494	-0.1204	-0.1225	0.9312
109.098	109:05:53	3.3195	0.3772	1.1438	1.8644	1.4411	0.0532	-0.0653	3.3364	3.4723	0.5003	1.1059	2.0575	1.75	0.3406	-0.0553	3.4376	3.157	0.4078	1.4168	2.4149	1.1338	0.1289	-0.0588	3.6202	0.9075	-0.1334	-0.1054	-0.0753	-0.0527	-0.1344	-0.1573	0.9264	1.0367	-0.1405	-0.1102	-0.0794	-0.0412	-0.1232	-0.1418	0.9445	0.996	-0.1375	-0.1105	-0.0804	-0.049	-0.1192	-0.1222	0.9273
109.348	109:20:52	3.2904	0.3752	1.1406	1.8582	1.446	0.0538	-0.0689	3.3314	3.4723	0.4969	1.105	2.05	1.7483	0.3401	-0.0561	3.4283	3.1599	0.4037	1.4194	2.4155	1.1352	0.1303	-0.0592	3.6391	0.9091	-0.1337	-0.1038	-0.0733	-0.0516	-0.1336	-0.1565	0.9272	1.0347	-0.1409	-0.1104	-0.0804	-0.0413	-0.1234	-0.142	0.9463	0.9949	-0.1373	-0.1103	-0.0799	-0.0495	-0.1192	-0.1234	0.9289
109.598	109:35:53	3.3078	0.3775	1.1391	1.8611	1.4444	0.0518	-0.0708	3.3382	3.48	0.4935	1.1089	2.0437	1.7555	0.3355	-0.0582	3.438	3.1957	0.4019	1.4148	2.41	1.1298	0.1266	-0.0602	3.6643	0.908	-0.133	-0.1041	-0.0755	-0.0514	-0.1354	-0.1576	0.9295	1.0334	-0.1419	-0.1113	-0.0798	-0.0395	-0.1233	-0.1414	0.9485	0.9961	-0.1378	-0.1112	-0.079	-0.0496	-0.1206	-0.1234	0.9275
109.848	109:50:53	3.297	0.3775	1.143	1.8634	1.4526	0.0471	-0.0709	3.3503	3.4966	0.4939	1.1057	2.0422	1.7514	0.3321	-0.0591	3.4691	3.1977	0.3951	1.4178	2.4053	1.1246	0.1256	-0.0593	3.652	0.9056	-0.1335	-0.104	-0.0749	-0.053	-0.1357	-0.1559	0.9302	1.0373	-0.142	-0.1111	-0.0798	-0.0433	-0.1217	-0.1413	0.952	0.9996	-0.1384	-0.1115	-0.0805	-0.0545	-0.1211	-0.1235	0.9356
110.098	110:05:54	3.2953	0.3749	1.141	1.8641	1.4631	0.0477	-0.074	3.3541	3.525	0.4915	1.1071	2.0386	1.7536	0.331	-0.0608	3.4624	3.1869	0.3945	1.4163	2.4124	1.1194	0.1232	-0.0611	3.6672	0.9103	-0.1331	-0.1065	-0.0732	-0.0534	-0.1366	-0.1571	0.9294	1.0394	-0.1416	-0.1101	-0.0816	-0.0413	-0.124	-0.1422	0.9545	1.006	-0.139	-0.1125	-0.0816	-0.0545	-0.1209	-0.1235	0.9375
110.349	110:20:55	3.3	0.3759	1.1364	1.8499	1.4674	0.0447	-0.0743	3.3607	3.5291	0.4887	1.1102	2.0579	1.7525	0.3291	-0.0625	3.4597	3.2074	0.3961	1.4106	2.4268	1.1083	0.1233	-0.066	3.6622	0.9132	-0.1328	-0.1057	-0.0763	-0.0537	-0.1368	-0.1581	0.9264	1.0449	-0.1444	-0.1104	-0.0819	-0.0423	-0.1255	-0.143	0.9549	1.0062	-0.1387	-0.1115	-0.0827	-0.0543	-0.1224	-0.1244	0.9305
110.599	110:35:55	3.2848	0.373	1.13	1.8567	1.4598	0.0448	-0.0772	3.3704	3.5554	0.4866	1.1075	2.0555	1.7524	0.33	-0.064	3.4968	3.2118	0.3934	1.4184	2.4275	1.1085	0.1199	-0.0664	3.6599	0.9106	-0.1338	-0.1076	-0.0765	-0.0547	-0.1374	-0.1579	0.9228	1.0468	-0.1432	-0.1103	-0.0833	-0.042	-0.125	-0.1414	0.9614	1.0044	-0.1389	-0.1097	-0.0832	-0.0568	-0.1221	-0.1241	0.9304
110.849	110:50:56	3.2833	0.3731	1.1256	1.8634	1.4558	0.0411	-0.0798	3.3882	3.5551	0.4837	1.107	2.0603	1.7503	0.3255	-0.0651	3.4941	3.218	0.3904	1.4181	2.4315	1.1014	0.1164	-0.0669	3.6679	0.9217	-0.1356	-0.1076	-0.0792	-0.056	-0.1366	-0.1577	0.9217	1.0421	-0.1427	-0.1107	-0.0877	-0.0438	-0.1247	-0.1412	0.9597	1.0114	-0.1392	-0.1128	-0.0834	-0.0572	-0.1242	-0.1238	0.9349
111.099	111:05:56	3.2606	0.3699	1.1181	1.8624	1.4499	0.0386	-0.0809	3.4116	3.5739	0.484	1.1048	2.0643	1.7365	0.326	-0.0668	3.51	3.2282	0.3893	1.4104	2.4263	1.0974	0.1117	-0.0694	3.6731	0.9286	-0.1344	-0.107	-0.0784	-0.0574	-0.1373	-0.1563	0.9155	1.0445	-0.1418	-0.1114	-0.0876	-0.0451	-0.1265	-0.1422	0.9687	1.0151	-0.1389	-0.1103	-0.0838	-0.0574	-0.1246	-0.1247	0.9319
111.349	111:20:57	3.2709	0.3686	1.1203	1.8775	1.4445	0.0381	-0.0821	3.4108	3.5766	0.4838	1.1039	2.0579	1.7318	0.321	-0.067	3.5208	3.2364	0.3858	1.4036	2.4297	1.0935	0.1101	-0.0687	3.7012	0.9321	-0.1335	-0.11	-0.0773	-0.0573	-0.139	-0.1572	0.9116	1.0486	-0.1427	-0.1125	-0.0882	-0.0459	-0.1258	-0.1442	0.9647	1.0141	-0.1396	-0.1122	-0.0853	-0.0583	-0.1229	-0.1239	0.9358
111.599	111:35:57	3.2419	0.3627	1.1117	1.873	1.4478	0.0373	-0.0831	3.4063	3.5783	0.4834	1.1077	2.0571	1.7335	0.3206	-0.0682	3.5292	3.2564	0.3812	1.3997	2.4363	1.0851	0.1086	-0.0689	3.7054	0.94	-0.135	-0.1086	-0.0798	-0.0597	-0.1387	-0.1586	0.9059	1.0538	-0.1432	-0.1119	-0.0868	-0.0469	-0.1281	-0.1436	0.9599	1.0142	-0.1384	-0.112	-0.0866	-0.0585	-0.123	-0.1261	0.9363
111.849	111:50:58	3.2371	0.3629	1.1087	1.8726	1.4422	0.0343	-0.086	3.4057	3.5689	0.4813	1.104	2.0588	1.7326	0.3182	-0.0699	3.5544	3.251	0.3836	1.3993	2.4378	1.0844	0.1056	-0.0725	3.7061	0.9361	-0.1341	-0.109	-0.081	-0.0611	-0.1399	-0.1596	0.9015	1.0556	-0.1432	-0.1112	-0.0895	-0.0465	-0.1277	-0.1433	0.9674	1.0205	-0.1386	-0.1134	-0.0912	-0.0607	-0.1253	-0.1238	0.946
112.1	112:05:59	3.2305	0.3621	1.1088	1.8726	1.4445	0.0359	-0.0864	3.4307	3.5828	0.4795	1.1032	2.0621	1.7387	0.3177	-0.0708	3.5917	3.2713	0.3822	1.4008	2.4386	1.0794	0.1031	-0.072	3.707	0.9271	-0.1354	-0.1096	-0.0795	-0.0635	-0.1405	-0.1577	0.9028	1.0473	-0.1438	-0.1122	-0.0903	-0.0483	-0.128	-0.1441	0.9662	1.0216	-0.1396	-0.1115	-0.0915	-0.0617	-0.1251	-0.1246	0.952
112.35	112:20:59	3.2328	0.363	1.1111	1.8636	1.4424	0.0327	-0.0865	3.4347	3.5747	0.4773	1.1045	2.0643	1.7387	0.3169	-0.0723	3.5842	3.2679	0.381	1.4011	2.4387	1.0765	0.1026	-0.074	3.723	0.9213	-0.1348	-0.1094	-0.0825	-0.0643	-0.1408	-0.1576	0.8935	1.0458	-0.1415	-0.1146	-0.0898	-0.0514	-0.1278	-0.144	0.9689	1.0244	-0.1402	-0.1138	-0.0892	-0.0627	-0.1249	-0.1254	0.9518
112.6	112:35:59	3.2357	0.3605	1.1126	1.8636	1.4448	0.0308	-0.089	3.4575	3.5754	0.4799	1.1088	2.0624	1.7379	0.3145	-0.0747	3.5933	3.2631	0.3795	1.403	2.4553	1.0817	0.1015	-0.0731	3.7438	0.9244	-0.1357	-0.1106	-0.0831	-0.0625	-0.1399	-0.1598	0.8949	1.0478	-0.1428	-0.113	-0.089	-0.0512	-0.1285	-0.1436	0.9686	1.0213	-0.1402	-0.1159	-0.0878	-0.0625	-0.1234	-0.1254	0.9494
112.849	112:50:58	3.2094	0.3535	1.1021	1.8626	1.4575	0.0305	-0.0905	3.4458	3.6063	0.4794	1.1124	2.0622	1.73	0.3112	-0.0741	3.6005	3.2828	0.3811	1.3998	2.4409	1.0758	0.1026	-0.0711	3.7717	0.9457	-0.1355	-0.1111	-0.0824	-0.0672	-0.1394	-0.1598	0.8983	1.0535	-0.1432	-0.1107	-0.0885	-0.051	-0.1283	-0.144	0.9689	1.0174	-0.1393	-0.1141	-0.0897	-0.0648	-0.1248	-0.1265	0.9554
113.1	113:05:59	3.2166	0.3506	1.1017	1.8622	1.4512	0.0297	-0.0918	3.4691	3.6249	0.4751	1.1131	2.0661	1.7297	0.3097	-0.0767	3.598	3.2779	0.3784	1.4025	2.4403	1.078	0.1007	-0.0737	3.7651	0.937	-0.1356	-0.1101	-0.0812	-0.0673	-0.1404	-0.1592	0.8986	1.0582	-0.1446	-0.1129	-0.0899	-0.052	-0.1298	-0.1454	0.9724	1.0259	-0.1399	-0.1114	-0.0924	-0.0641	-0.1282	-0.125	0.9602
113.349	113:20:58	3.2152	0.3469	1.1029	1.8702	1.4493	0.0247	-0.0945	3.4666	3.6338	0.4763	1.1151	2.0601	1.7216	0.3076	-0.0796	3.604	3.2944	0.378	1.4043	2.4478	1.0737	0.1024	-0.0743	3.7723	0.9295	-0.1359	-0.1109	-0.0815	-0.0647	-0.1413	-0.1604	0.9013	1.0623	-0.1443	-0.1147	-0.0896	-0.0525	-0.1291	-0.1433	0.9783	1.028	-0.1413	-0.1142	-0.0938	-0.0671	-0.1275	-0.1262	0.9578
113.6	113:35:59	3.2098	0.3431	1.1038	1.8719	1.4429	0.0243	-0.0956	3.4814	3.6476	0.4788	1.1169	2.0544	1.7129	0.3048	-0.0802	3.6009	3.2958	0.3782	1.3989	2.4334	1.0714	0.1016	-0.0735	3.769	0.9267	-0.1361	-0.1116	-0.0811	-0.0646	-0.1408	-0.1598	0.9086	1.0586	-0.1434	-0.1137	-0.0908	-0.051	-0.1297	-0.143	0.9801	1.0302	-0.14	-0.1148	-0.094	-0.0663	-0.1285	-0.1255	0.9607
113.85	113:50:59	3.2078	0.3436	1.1064	1.8912	1.4377	0.0226	-0.0959	3.4917	3.6488	0.4758	1.1101	2.0581	1.7215	0.2992	-0.0806	3.6217	3.3136	0.3722	1.3898	2.4266	1.0679	0.0993	-0.0761	3.7827	0.9375	-0.1362	-0.1126	-0.084	-0.0643	-0.1408	-0.16	0.9157	1.0653	-0.1427	-0.1136	-0.0912	-0.0547	-0.1295	-0.1444	0.9832	1.0311	-0.1413	-0.1152	-0.0945	-0.0664	-0.1299	-0.125	0.9617
114.1	114:06:00	3.2058	0.3406	1.1064	1.8942	1.4309	0.0211	-0.0979	3.5105	3.6495	0.4764	1.112	2.0532	1.732	0.3005	-0.0806	3.6194	3.2909	0.3711	1.3979	2.4326	1.0624	0.0994	-0.0742	3.8085	0.9458	-0.1361	-0.1125	-0.0827	-0.0652	-0.1416	-0.1602	0.9157	1.064	-0.1446	-0.1146	-0.0928	-0.0555	-0.1272	-0.1444	0.9913	1.0352	-0.1416	-0.1147	-0.0946	-0.0691	-0.128	-0.1264	0.9713
114.35	114:21:01	3.2042	0.3401	1.1052	1.8933	1.4298	0.019	-0.0991	3.5073	3.644	0.4714	1.11	2.0548	1.742	0.2989	-0.0838	3.6514	3.2873	0.3685	1.4018	2.4369	1.0603	0.0976	-0.074	3.8115	0.9501	-0.136	-0.1133	-0.0851	-0.0638	-0.1423	-0.1617	0.9126	1.0685	-0.144	-0.1134	-0.0933	-0.0537	-0.13	-0.1432	0.9838	1.0358	-0.1414	-0.1154	-0.0967	-0.0709	-0.1293	-0.1272	0.9799
114.6	114:36:01	3.1987	0.3365	1.1006	1.8986	1.4334	0.02	-0.1001	3.5124	3.6587	0.4697	1.1088	2.0498	1.749	0.2986	-0.0874	3.6705	3.292	0.3698	1.4083	2.4551	1.0593	0.0955	-0.0774	3.8219	0.9449	-0.1373	-0.1114	-0.084	-0.0653	-0.142	-0.1611	0.9198	1.0687	-0.1448	-0.1143	-0.0956	-0.0543	-0.13	-0.1439	0.9746	1.0363	-0.1424	-0.1163	-0.0973	-0.0701	-0.1294	-0.1267	0.98
114.851	114:51:02	3.1976	0.3377	1.102	1.8974	1.4317	0.0181	-0.1013	3.5344	3.6724	0.4683	1.1014	2.0536	1.742	0.2972	-0.086	3.6934	3.2947	0.3667	1.4108	2.4584	1.0604	0.09	-0.0782	3.8424	0.9476	-0.1373	-0.111	-0.0848	-0.0664	-0.1427	-0.1616	0.9231	1.071	-0.1462	-0.1146	-0.095	-0.0547	-0.1303	-0.1438	0.9851	1.0367	-0.142	-0.1147	-0.0976	-0.0687	-0.1298	-0.1264	0.9791
115.101	115:06:02	3.2105	0.3378	1.0984	1.9007	1.4269	0.0179	-0.103	3.5496	3.696	0.4622	1.0959	2.0447	1.7516	0.2955	-0.0867	3.7076	3.2775	0.3636	1.4067	2.4601	1.0641	0.0889	-0.0776	3.8414	0.9499	-0.1372	-0.1123	-0.0866	-0.0665	-0.1437	-0.1624	0.9209	1.0682	-0.145	-0.1148	-0.0954	-0.0566	-0.1307	-0.1453	0.9897	1.0419	-0.1423	-0.1158	-0.0974	-0.0706	-0.1289	-0.1276	0.9776
115.351	115:21:03	3.223	0.3385	1.1036	1.895	1.4223	0.0181	-0.1045	3.5503	3.7028	0.4616	1.0963	2.0354	1.7554	0.2984	-0.0889	3.7318	3.3048	0.3611	1.4099	2.4713	1.0596	0.0857	-0.078	3.8519	0.9492	-0.1371	-0.1116	-0.0883	-0.0686	-0.1447	-0.1626	0.9221	1.0697	-0.1449	-0.1139	-0.0969	-0.0543	-0.1311	-0.1443	0.9905	1.041	-0.1422	-0.1164	-0.0988	-0.0716	-0.1302	-0.1276	0.9799
115.601	115:36:03	3.2309	0.337	1.104	1.9028	1.422	0.0151	-0.1048	3.5646	3.7095	0.4607	1.0935	2.0429	1.7596	0.2953	-0.09	3.7317	3.2892	0.359	1.4055	2.4748	1.0526	0.0857	-0.0784	3.8602	0.9488	-0.1375	-0.112	-0.0876	-0.0679	-0.1439	-0.1607	0.9259	1.0723	-0.1457	-0.1158	-0.095	-0.055	-0.1301	-0.145	0.9834	1.0433	-0.1427	-0.1158	-0.0975	-0.0704	-0.1309	-0.1273	0.9794
115.851	115:51:04	3.2487	0.3353	1.1078	1.9089	1.4262	0.015	-0.1065	3.5607	3.6991	0.4573	1.0919	2.0509	1.7543	0.2943	-0.0896	3.7497	3.2645	0.3562	1.4098	2.4683	1.0471	0.0869	-0.081	3.8689	0.9492	-0.1366	-0.1133	-0.0914	-0.0678	-0.1456	-0.1628	0.9347	1.0831	-0.1463	-0.1151	-0.0986	-0.0539	-0.1316	-0.1447	0.9903	1.0483	-0.1428	-0.1158	-0.0972	-0.0713	-0.1303	-0.1272	0.9818
116.101	116:06:04	3.2341	0.3334	1.1056	1.9109	1.4375	0.011	-0.108	3.5744	3.7005	0.4568	1.0948	2.0418	1.7588	0.2903	-0.0909	3.7502	3.2548	0.3535	1.4093	2.4677	1.0534	0.0836	-0.0818	3.88	0.9515	-0.1393	-0.11	-0.0917	-0.0689	-0.1443	-0.1605	0.937	1.0854	-0.1451	-0.1165	-0.0983	-0.0575	-0.1334	-0.1447	1	1.0552	-0.143	-0.1161	-0.1	-0.0723	-0.1307	-0.127	0.993
116.351	116:21:04	3.2411	0.3311	1.1137	1.9222	1.4434	0.0113	-0.107	3.5673	3.7126	0.4548	1.0958	2.0427	1.762	0.2893	-0.0926	3.7689	3.2563	0.3506	1.4137	2.4596	1.0543	0.0818	-0.0827	3.8891	0.9581	-0.1373	-0.1134	-0.0911	-0.0685	-0.1445	-0.1614	0.9392	1.0898	-0.1446	-0.1164	-0.1002	-0.0576	-0.1321	-0.1441	1.0039	1.0619	-0.1442	-0.117	-0.0995	-0.0737	-0.1307	-0.1273	0.9978
116.601	116:36:05	3.235	0.3291	1.1106	1.9315	1.4421	0.0104	-0.1077	3.5746	3.7115	0.4528	1.095	2.0453	1.7654	0.2867	-0.0935	3.7746	3.2549	0.3506	1.4068	2.4658	1.0574	0.0807	-0.0831	3.8976	0.9631	-0.1386	-0.1136	-0.0924	-0.0704	-0.1467	-0.1622	0.9442	1.0945	-0.1452	-0.117	-0.1025	-0.0598	-0.1337	-0.1439	1.0094	1.0571	-0.1431	-0.1167	-0.0998	-0.073	-0.1318	-0.1277	0.994
116.851	116:51:04	3.232	0.3275	1.1098	1.9341	1.4472	0.0078	-0.1094	3.5724	3.7209	0.4518	1.0875	2.0595	1.7569	0.2847	-0.0932	3.7803	3.2699	0.3481	1.4042	2.4827	1.054	0.078	-0.0848	3.9099	0.9668	-0.1387	-0.1127	-0.0893	-0.0714	-0.1474	-0.1631	0.9458	1.0948	-0.1455	-0.1159	-0.1019	-0.0607	-0.1337	-0.1444	1.0118	1.0527	-0.1449	-0.1184	-0.1019	-0.0733	-0.1297	-0.1287	0.9996
117.101	117:06:05	3.2461	0.3272	1.1138	1.9407	1.4523	0.0067	-0.1103	3.5793	3.6996	0.4528	1.0922	2.073	1.7585	0.2809	-0.0946	3.7871	3.27	0.3408	1.4058	2.4891	1.0544	0.0755	-0.0847	3.9203	0.9663	-0.1389	-0.1137	-0.0924	-0.0702	-0.147	-0.1634	0.9461	1.0979	-0.1471	-0.1178	-0.1006	-0.059	-0.1348	-0.1454	1.0151	1.0497	-0.1433	-0.1182	-0.1015	-0.0735	-0.1308	-0.1292	1.0074
117.351	117:21:05	3.2743	0.3258	1.1116	1.9313	1.4536	0.0051	-0.1101	3.5851	3.7044	0.4539	1.0949	2.0785	1.748	0.2773	-0.096	3.798	3.2851	0.3433	1.3982	2.5014	1.0584	0.077	-0.0858	3.9327	0.9632	-0.139	-0.1149	-0.0913	-0.0743	-0.1475	-0.1632	0.9407	1.0989	-0.1457	-0.1168	-0.0996	-0.06	-0.1341	-0.1457	1.0152	1.0499	-0.1445	-0.1179	-0.1032	-0.0753	-0.1306	-0.1296	1.0117
117.602	117:36:06	3.2657	0.3277	1.1099	1.9251	1.4484	0.0024	-0.1119	3.5925	3.6933	0.4482	1.0956	2.0846	1.7506	0.2744	-0.0971	3.7891	3.2705	0.3373	1.4037	2.5	1.0606	0.0739	-0.0856	3.9552	0.9663	-0.1395	-0.1155	-0.0906	-0.0718	-0.149	-0.1638	0.9444	1.1031	-0.1459	-0.118	-0.1018	-0.0601	-0.1325	-0.1456	1.0255	1.0557	-0.1426	-0.1174	-0.101	-0.0748	-0.1317	-0.1282	1.0168
117.852	117:51:06	3.2685	0.3256	1.109	1.9249	1.4558	-0.0013	-0.1124	3.6041	3.7104	0.4476	1.0949	2.0849	1.7554	0.2687	-0.0983	3.8136	3.2656	0.3337	1.4056	2.5015	1.0612	0.0705	-0.0883	3.9721	0.9699	-0.1392	-0.1156	-0.0908	-0.0724	-0.1474	-0.1634	0.9397	1.11	-0.1471	-0.1174	-0.1039	-0.0591	-0.1332	-0.1448	1.0265	1.0608	-0.1442	-0.1186	-0.1021	-0.0763	-0.1311	-0.1285	1.0121
118.102	118:06:07	3.2815	0.3247	1.0981	1.9316	1.4481	-0.002	-0.1125	3.6131	3.6985	0.446	1.0938	2.0964	1.7554	0.2659	-0.0983	3.825	3.251	0.3343	1.402	2.4962	1.0645	0.0696	-0.0879	3.9729	0.9782	-0.1405	-0.1163	-0.0913	-0.0741	-0.1491	-0.1627	0.9385	1.109	-0.1468	-0.1172	-0.1036	-0.0567	-0.1357	-0.1459	1.0203	1.0569	-0.145	-0.1191	-0.1039	-0.0765	-0.1313	-0.1291	1.0094
118.352	118:21:08	3.2946	0.3253	1.1022	1.9233	1.4517	-0.0051	-0.1162	3.6138	3.7082	0.4431	1.0946	2.0964	1.7458	0.2632	-0.1001	3.8416	3.2578	0.335	1.4052	2.4997	1.0588	0.0707	-0.0882	3.9933	0.9746	-0.1397	-0.1161	-0.0918	-0.0727	-0.1503	-0.1642	0.9365	1.1062	-0.1464	-0.1193	-0.1032	-0.0588	-0.1342	-0.1471	1.0197	1.063	-0.1445	-0.1193	-0.1046	-0.0766	-0.133	-0.1294	1.0104
118.602	118:36:08	3.2708	0.323	1.0987	1.9394	1.4593	-0.0066	-0.1151	3.6242	3.7267	0.4422	1.0868	2.0964	1.7443	0.2642	-0.1001	3.854	3.2323	0.3343	1.4067	2.4854	1.0553	0.0693	-0.0883	4.0037	0.9811	-0.1388	-0.1176	-0.0922	-0.0737	-0.1482	-0.1629	0.9487	1.1006	-0.1473	-0.1179	-0.1029	-0.0574	-0.1336	-0.1459	1.0157	1.0682	-0.146	-0.1189	-0.1045	-0.0767	-0.131	-0.1293	1.0148
118.853	118:51:09	3.2637	0.3239	1.0979	1.9468	1.4565	-0.0077	-0.116	3.6285	3.7138	0.4436	1.0897	2.0975	1.7437	0.2635	-0.1012	3.8753	3.2275	0.3318	1.4109	2.4937	1.0575	0.07	-0.0883	4.0177	0.9803	-0.1397	-0.116	-0.0919	-0.0731	-0.1489	-0.1642	0.9545	1.1004	-0.1475	-0.1178	-0.1036	-0.0589	-0.1342	-0.1475	1.0118	1.073	-0.1452	-0.1197	-0.1063	-0.0771	-0.135	-0.131	1.0129
119.103	119:06:09	3.2803	0.3235	1.0975	1.9485	1.4498	-0.0106	-0.1181	3.6384	3.7178	0.4404	1.0962	2.1068	1.7433	0.2646	-0.1013	3.8728	3.2417	0.3328	1.4136	2.499	1.0612	0.0682	-0.0914	4.0388	0.9842	-0.1394	-0.1164	-0.0951	-0.076	-0.1485	-0.1642	0.9514	1.1044	-0.1474	-0.1187	-0.1056	-0.0593	-0.1366	-0.1479	1.0221	1.0782	-0.1448	-0.1184	-0.1072	-0.0784	-0.1335	-0.1293	1.0137
119.353	119:21:10	3.2787	0.3232	1.0951	1.9463	1.44	-0.0101	-0.1171	3.6307	3.7033	0.4394	1.0925	2.099	1.7427	0.2622	-0.1008	3.8795	3.2389	0.3323	1.4095	2.5006	1.0558	0.068	-0.0909	4.0377	0.9891	-0.1404	-0.1173	-0.0949	-0.0758	-0.1492	-0.1653	0.9534	1.1133	-0.1477	-0.1179	-0.1039	-0.0599	-0.135	-0.1464	1.0278	1.0812	-0.1455	-0.1202	-0.1085	-0.081	-0.1337	-0.13	1.018
119.603	119:36:09	3.2884	0.328	1.0928	1.9423	1.4478	-0.0094	-0.1193	3.6402	3.6927	0.4353	1.0919	2.0897	1.747	0.2648	-0.103	3.871	3.2408	0.3326	1.4094	2.5012	1.053	0.0632	-0.091	4.0737	0.9848	-0.1407	-0.1164	-0.095	-0.0772	-0.1504	-0.1652	0.9633	1.112	-0.1472	-0.1184	-0.105	-0.0604	-0.1378	-0.1476	1.0335	1.0816	-0.1447	-0.1195	-0.1064	-0.0798	-0.1351	-0.1294	1.0216
119.853	119:51:10	3.2913	0.3264	1.098	1.9491	1.4542	-0.0125	-0.1199	3.6337	3.694	0.4376	1.0985	2.0832	1.7426	0.2639	-0.1046	3.8898	3.244	0.3339	1.4053	2.5231	1.052	0.0607	-0.0926	4.049	0.9963	-0.1403	-0.1184	-0.0945	-0.0786	-0.1504	-0.1663	0.9523	1.1084	-0.1476	-0.1184	-0.1061	-0.0603	-0.1374	-0.1475	1.0327	1.0799	-0.1458	-0.1208	-0.1078	-0.0813	-0.1338	-0.1299	1.0225
120.103	120:06:11	3.2869	0.3258	1.0998	1.944	1.4422	-0.0133	-0.1169	3.6425	3.6685	0.4373	1.0984	2.0937	1.7483	0.2665	-0.1033	3.9078	3.2466	0.336	1.4145	2.5405	1.0511	0.0585	-0.0934	4.0546	0.9833	-0.1404	-0.117	-0.0943	-0.0785	-0.1499	-0.1652	0.9566	1.1096	-0.1487	-0.1192	-0.1049	-0.0628	-0.1399	-0.1473	1.0318	1.0765	-0.1456	-0.1194	-0.1106	-0.0809	-0.1347	-0.1308	1.028
120.353	120:21:12	3.3046	0.3232	1.0994	1.9445	1.445	-0.0124	-0.121	3.6635	3.6591	0.4332	1.0964	2.098	1.7429	0.2668	-0.1044	3.9207	3.2229	0.33	1.4135	2.5531	1.0467	0.0571	-0.0944	4.0418	0.9845	-0.1409	-0.1174	-0.0969	-0.0761	-0.1505	-0.1661	0.9564	1.1137	-0.1481	-0.1205	-0.1053	-0.061	-0.1375	-0.1469	1.0343	1.0825	-0.1463	-0.1189	-0.1106	-0.0803	-0.1363	-0.1304	1.0262
120.604	120:36:13	3.2935	0.321	1.0963	1.955	1.4407	-0.0137	-0.1205	3.659	3.6411	0.4298	1.0929	2.0906	1.7389	0.2607	-0.1056	3.9603	3.2224	0.3277	1.4095	2.5539	1.0481	0.0566	-0.0954	4.0405	0.986	-0.1407	-0.1169	-0.0955	-0.08	-0.1499	-0.1659	0.9584	1.112	-0.1481	-0.12	-0.1062	-0.0626	-0.1366	-0.1486	1.0355	1.0804	-0.1453	-0.1201	-0.1111	-0.0814	-0.1357	-0.1303	1.0287
120.853	120:51:12	3.3289	0.3234	1.0983	1.9563	1.4485	-0.0151	-0.1223	3.6824	3.6306	0.4294	1.0904	2.091	1.7349	0.2597	-0.1062	3.9397	3.2258	0.3245	1.406	2.5492	1.0445	0.0569	-0.0973	4.0509	0.9914	-0.1412	-0.1198	-0.0958	-0.0778	-0.1507	-0.166	0.9578	1.1129	-0.1465	-0.1214	-0.1063	-0.0613	-0.1371	-0.1479	1.0396	1.0824	-0.146	-0.1212	-0.1118	-0.0813	-0.1365	-0.1308	1.0295
121.104	121:06:13	3.3419	0.325	1.1008	1.9588	1.4482	-0.0162	-0.1231	3.6838	3.6327	0.428	1.093	2.0994	1.736	0.2592	-0.1042	3.9099	3.2158	0.3247	1.4096	2.554	1.0418	0.0578	-0.0968	4.0627	0.9891	-0.1405	-0.1176	-0.0967	-0.0798	-0.1518	-0.1665	0.9578	1.1203	-0.1489	-0.1208	-0.1068	-0.0644	-0.1394	-0.147	1.0384	1.0782	-0.1471	-0.1207	-0.1131	-0.0815	-0.1372	-0.1308	1.0325
121.353	121:21:12	3.3258	0.327	1.0997	1.9613	1.4454	-0.0153	-0.1249	3.6917	3.6198	0.4274	1.0955	2.1036	1.7574	0.2561	-0.1057	3.9408	3.2316	0.3237	1.4079	2.5609	1.0447	0.0588	-0.0964	4.0614	0.9866	-0.1398	-0.1178	-0.0957	-0.0796	-0.1508	-0.1675	0.9576	1.1186	-0.1495	-0.1193	-0.1082	-0.0637	-0.1392	-0.148	1.0352	1.081	-0.1461	-0.1206	-0.1141	-0.0851	-0.137	-0.1316	1.0289
121.603	121:36:10	3.3358	0.326	1.0968	1.9531	1.4407	-0.0196	-0.1237	3.6829	3.5881	0.4239	1.0938	2.1056	1.754	0.2542	-0.1068	3.9484	3.2217	0.3188	1.41	2.5651	1.0428	0.0564	-0.0997	4.0925	0.9807	-0.1398	-0.118	-0.099	-0.0782	-0.1507	-0.1664	0.9621	1.1183	-0.1505	-0.1202	-0.1089	-0.0654	-0.1403	-0.1469	1.0398	1.0838	-0.1453	-0.1205	-0.115	-0.0817	-0.1375	-0.1309	1.0287
121.853	121:51:10	3.3447	0.3211	1.0933	1.9604	1.4428	-0.0198	-0.1267	3.698	3.5854	0.4269	1.0917	2.101	1.7639	0.2514	-0.1089	3.9361	3.222	0.3153	1.4184	2.551	1.0408	0.0562	-0.0991	4.1006	0.9819	-0.1418	-0.1187	-0.1	-0.083	-0.1516	-0.1678	0.9545	1.1216	-0.1494	-0.1202	-0.1065	-0.0664	-0.1397	-0.1482	1.0378	1.0884	-0.1469	-0.1204	-0.1145	-0.0832	-0.1383	-0.1324	1.0372
122.103	122:06:10	3.3549	0.3224	1.0918	1.9716	1.4484	-0.0181	-0.1257	3.7038	3.6018	0.4258	1.0888	2.0935	1.7487	0.2462	-0.1094	3.9467	3.2118	0.3145	1.4182	2.5611	1.0418	0.0543	-0.1007	4.1211	0.9898	-0.1411	-0.1185	-0.0999	-0.0835	-0.1503	-0.1669	0.9687	1.1323	-0.1491	-0.1219	-0.1081	-0.067	-0.1402	-0.1482	1.0397	1.0976	-0.1479	-0.1217	-0.1149	-0.0848	-0.1384	-0.1328	1.0363
122.353	122:21:10	3.372	0.3189	1.0926	1.982	1.4457	-0.0199	-0.128	3.7133	3.6122	0.423	1.0911	2.0922	1.7603	0.2457	-0.1098	3.9412	3.2241	0.3178	1.4173	2.5659	1.0425	0.0562	-0.0999	4.1323	0.9942	-0.1396	-0.1183	-0.0976	-0.084	-0.1511	-0.1665	0.9584	1.1291	-0.1478	-0.1216	-0.108	-0.0679	-0.14	-0.1491	1.0419	1.1078	-0.1475	-0.1211	-0.1146	-0.0867	-0.1383	-0.1311	1.0404
122.603	122:36:09	3.3987	0.3196	1.0958	1.9724	1.4371	-0.0241	-0.1299	3.7215	3.6002	0.4223	1.0963	2.1015	1.7631	0.2475	-0.1113	3.9633	3.2301	0.318	1.4131	2.5631	1.0419	0.0574	-0.0992	4.1478	1.0004	-0.1417	-0.1197	-0.1002	-0.0867	-0.1502	-0.1667	0.9547	1.1292	-0.1488	-0.1219	-0.108	-0.0658	-0.1424	-0.1491	1.0458	1.1077	-0.1474	-0.1205	-0.1156	-0.0848	-0.1365	-0.1324	1.048
122.853	122:51:10	3.3876	0.3164	1.1043	1.9756	1.4318	-0.0258	-0.1311	3.7004	3.5822	0.4183	1.0969	2.1017	1.763	0.2487	-0.1116	3.9551	3.2444	0.3142	1.4116	2.5561	1.0357	0.0509	-0.1028	4.1525	1.0044	-0.1411	-0.119	-0.1005	-0.0846	-0.1528	-0.1677	0.9606	1.1347	-0.1493	-0.1216	-0.1086	-0.0685	-0.1397	-0.1491	1.0462	1.1056	-0.1479	-0.1222	-0.1148	-0.0858	-0.1381	-0.1319	1.0424
123.103	123:06:11	3.3976	0.312	1.1074	1.9776	1.4404	-0.0271	-0.1308	3.7182	3.5896	0.4189	1.0965	2.1034	1.773	0.2459	-0.1113	3.9728	3.274	0.3137	1.4178	2.558	1.0334	0.0518	-0.1028	4.1621	1.0081	-0.1408	-0.1198	-0.0989	-0.0848	-0.1545	-0.1664	0.9589	1.1347	-0.1488	-0.1207	-0.1094	-0.0699	-0.1408	-0.1501	1.0507	1.1027	-0.1473	-0.1218	-0.1155	-0.086	-0.1398	-0.1331	1.0413
[truncated: 24 more columns]

## Sheet: flowcytometry
File Name	Live Tumor Count	IL13Ra2 on Tumor�	Live T Cell Count	%CD19+CD3+	Live CARs		Residual Target	Live Effector Count
2985_PBT138L-1__A1.0001.fcs	17288	0.23	32	0	0	H13	21610	0
2985_PBT138L-1__B1.0001.fcs	2661	2.29	1045	89.86	939	H14	3326	1174
2985_PBT138L-1__C1.0001.fcs	4596	2.65	503	83.7	421	H15	5745	526
2985_PBT138L-1__D1.0001.fcs	7385	1.31	139	60.43	84	H16	9231	105
2985_PBT138L-1__E1.0001.fcs	6004	2.25	281	62.28	175	H17	7505	219
2985_PBT138L-1__F1.0001.fcs	1197	1.84	509	81.93	417	H18	1496	521
2985_PBT138L-1__G1.0001.fcs	267	0.37	1549	87.93	1362	H19	334	1703
2985_PBT138L-1__H1.0001.fcs	12000	0.35	1455	0.55	8	H20	15000	10
2985_PBT138L-2__A2.0001.fcs	15810	13.81	29	10.34	3	H21	19763	4
2985_PBT138L-2__B2.0001.fcs	2100	13.95	596	84.9	506	H22	2625	633
2985_PBT138L-2__C2.0001.fcs	3159	17.09	347	88.47	307	H23	3949	384
2985_PBT138L-2__D2.0001.fcs	5753	19.87	134	56.72	76	H24	7191	95
2985_PBT138L-2__E2.0001.fcs	5701	16.35	174	67.82	118	H25	7126	148
2985_PBT138L-2__F2.0001.fcs	2157	11.22	445	78.2	348	H26	2696	435
2985_PBT138L-2__G2.0001.fcs	295	1.69	1474	83.65	1233	H27	369	1541
2985_PBT138L-2__H2.0001.fcs	12621	14.67	1366	0.29	4	H28	15776	5
2985_PBT138L-3__A3.0001.fcs	14219	14.59	40	10	4	H29	17774	5
2985_PBT138L-3__B3.0001.fcs	2373	10.79	948	86.71	822	H30	2966	1028
2985_PBT138L-3__C3.0001.fcs	5067	16.64	433	83.83	363	H31	6334	454
2985_PBT138L-3__D3.0001.fcs	7457	18.55	137	75.18	103	H32	9321	129
2985_PBT138L-3__E3.0001.fcs	4375	16.14	320	70.63	226	H33	5469	283
2985_PBT138L-3__F3.0001.fcs	1521	8.48	431	81.44	351	H34	1901	439
2985_PBT138L-3__G3.0001.fcs	237	1.69	1344	87.05	1170	H35	296	1462
2985_PBT138L-3__H3.0001.fcs	10638	15.64	1325	0.6	8	H36	13298	10
2985_PBT138M-1__A4.0001.fcs	9083	0.14	18	11.11	2	H37	11354	2
2985_PBT138M-1__B4.0001.fcs	325	2.15	2971	95.79	2846	H38	406	3557
2985_PBT138M-1__C4.0001.fcs	427	1.41	1022	94.13	962	H39	534	1203
2985_PBT138M-1__D4.0001.fcs	1287	0.47	258	87.98	227	H40	1609	284
2985_PBT138M-1__E4.0001.fcs	1282	0.31	280	83.93	235	H41	1603	294
2985_PBT138M-1__F4.0001.fcs	517	0.58	746	93.3	696	H42	646	870
2985_PBT138M-1__G4.0001.fcs	267	1.12	2568	95.21	2445	H43	334	3056
2985_PBT138M-1__H4.0001.fcs	9490	0.11	1329	0.38	5	H44	11863	6
2985_PBT138M-2__A5.0001.fcs	9900	53.29	18	11.11	2	H45	12375	2
2985_PBT138M-2__B5.0001.fcs	258	5.81	3282	95.92	3148	H46	323	3935
2985_PBT138M-2__C5.0001.fcs	385	14.55	1107	94.67	1048	H47	481	1310
2985_PBT138M-2__D5.0001.fcs	1040	38.17	479	90.81	435	H48	1300	544
2985_PBT138M-2__E5.0001.fcs	1390	41.29	319	89.66	286	H49	1738	358
2985_PBT138M-2__F5.0001.fcs	530	18.3	739	89.31	660	H50	663	825
2985_PBT138M-2__G5.0001.fcs	262	8.02	3196	96.15	3073	H51	328	3841
2985_PBT138M-2__H5.0001.fcs	9201	52.85	1380	0	0	H52	11501	0
2985_PBT138M-3__A6.0001.fcs	10203	53.21	7	28.57	2	H53	12754	2
2985_PBT138M-3__B6.0001.fcs	325	8.31	3133	95.72	2999	H54	406	3749
2985_PBT138M-3__C6.0001.fcs	418	15.79	1305	93.56	1221	H55	523	1526
2985_PBT138M-3__D6.0001.fcs	1497	44.96	297	94.61	281	H56	1871	351
2985_PBT138M-3__E6.0001.fcs	1382	36.69	278	78.42	218	H57	1728	273
2985_PBT138M-3__F6.0001.fcs	601	18.14	878	83.37	732	H58	751	915
2985_PBT138M-3__G6.0001.fcs	372	8.87	2848	96.8	2757	H59	465	3446
2985_PBT138M-3__H6.0001.fcs	8307	48.28	1370	0.07	1	H60	10384	1
2985_PBT138H-1__A7.0001.fcs	10827	0.48	33	9.09	3	H61	13534	4
2985_PBT138H-1__B7.0001.fcs	256	0.78	4922	96.32	4741	H62	320	5926
2985_PBT138H-1__C7.0001.fcs	316	0.32	2303	95.14	2191	H63	395	2739
2985_PBT138H-1__D7.0001.fcs	343	1.46	1029	94.27	970	H64	429	1213
2985_PBT138H-1__E7.0001.fcs	700	1	777	81.34	632	H65	875	790
2985_PBT138H-1__F7.0001.fcs	433	1.15	1462	87.76	1283	H66	541	1604
2985_PBT138H-1__G7.0001.fcs	296	1.35	3160	93.01	2939	H67	370	3674
2985_PBT138H-1__H7.0001.fcs	7889	0.52	1340	1.19	16	H68	9861	20
2985_PBT138H-2__A8.0001.fcs	2847	73.31	86	10.47	9	H69	3559	11
2985_PBT138H-2__B8.0001.fcs	382	25.39	5717	97.73	5587	H70	478	6984
2985_PBT138H-2__C8.0001.fcs	405	29.38	2342	95.73	2242	H71	506	2802
2985_PBT138H-2__D8.0001.fcs	399	41.35	769	90.12	693	H72	499	866
2985_PBT138H-2__E8.0001.fcs	624	58.01	568	76.94	437	H73	780	546
2985_PBT138H-2__F8.0001.fcs	498	31.53	1803	91.46	1649	H74	623	2061
2985_PBT138H-2__G8.0001.fcs	350	29.71	3662	92.16	3375	H75	438	4219
2985_PBT138H-2__H8.0001.fcs	9380	77.64	1664	1.8	30	H76	11725	37
2985_PBT138H-3__A9.0001.fcs	9499	77.6	108	14.81	16	H77	11874	20
2985_PBT138H-3__B9.0001.fcs	337	27.89	5032	96.14	4838	H78	421	6047
2985_PBT138H-3__C9.0001.fcs	403	34	1957	94.07	1841	H79	504	2301
2985_PBT138H-3__D9.0001.fcs	404	49.5	816	89.83	733	H80	505	916
2985_PBT138H-3__E9.0001.fcs	552	59.42	733	79.67	584	H81	690	730
2985_PBT138H-3__F9.0001.fcs	418	39.95	1244	88.67	1103	H82	523	1379
2985_PBT138H-3__G9.0001.fcs	400	29	3506	93.81	3289	H83	500	4111
2985_PBT138H-3__H9.0001.fcs	9088	72.36	1348	2.45	33	H84	11360	41
