# Supplementary material for: Mathematical deconvolution of CAR T-cell proliferation and exhaustion from real-time killing assay data
Source: J R Soc Interface. 2020 Jan 15;17(162):20190734. doi: 10.1098/rsif.2019.0734 (PMC7014796; doi:10.1098/rsif.2019.0734)
Supplement: PBT138-030-VeryHigh [file rsif20190734supp8.xlsx]

## Sheet: Cover
Created By:	USER1
Creation Date:	2019/04/29 15:18
File Name:	C:\Users\Public\RTCA Data\XY\1904241501P5R.plt
Exp ID:	1904241501P5R

## Sheet: Layout
		PBT030	PBT030	PBT030	PBT030	PBT030	PBT030	PBT138	PBT138	PBT138	PBT138	PBT138	PBT138
		1	2	3	4	5	6	7	8	9	10	11	12
Tumor Only	A	PBT1(25000)	PBT1(25000)	PBT1(25000)	PBT1(12500)	PBT1(12500)	PBT1(12500)	PBT2(12500)	PBT2(12500)	PBT2(12500)	PBT2(25000)	PBT2(25000)	PBT2(25000)
BBz(E:T- 1:5)	B	PBT1(25000) Effector2(2500)	PBT1(25000) Effector2(2500)	PBT1(25000) Effector2(2500)	PBT1(12500) Effector1(1250)	PBT1(12500) Effector1(1250)	PBT1(12500) Effector1(1250)	PBT2(12500) Effector1(625)	PBT2(12500) Effector1(625)	PBT2(12500) Effector1(625)	PBT2(25000) Effector1(625)	PBT2(25000) Effector1(625)	PBT2(25000) Effector1(625)
BBz(E:T - 1:10)	C	PBT1(25000) Effector2(1250)	PBT1(25000) Effector2(1250)	PBT1(25000) Effector2(1250)	PBT1(6250) Effector1(625)	PBT1(6250) Effector1(625)	PBT1(6250) Effector1(625)	PBT2(6250) Effector1(625)	PBT2(6250) Effector1(625)	PBT2(6250) Effector1(625)	PBT2(25000) Effector1(1250)	PBT2(25000) Effector1(1250)	PBT2(25000) Effector1(1250)
BBz(E:T - 1:20)	D	PBT1(25000) Effector2(625)	PBT1(25000) Effector2(625)	PBT1(25000) Effector2(625)	PBT1(12500) Effector1(2500)	PBT1(12500) Effector1(2500)	PBT1(12500) Effector1(2500)	PBT2(12500) Effector1(2500)	PBT2(12500) Effector1(2500)	PBT2(12500) Effector1(2500)	PBT2(25000) Effector1(2500)	PBT2(25000) Effector1(2500)	PBT2(25000) Effector1(2500)
28z (E:T - 1:20)	E	PBT1(25000) Effector1(625)	PBT1(25000) Effector1(625)	PBT1(25000) Effector1(625)	PBT1(12500) Effector2(2500)	PBT1(12500) Effector2(2500)	PBT1(12500) Effector2(2500)	PBT2(12500) Effector2(2500)	PBT2(12500) Effector2(2500)	PBT2(12500) Effector2(2500)	PBT2(25000) Effector2(2500)	PBT2(25000) Effector2(2500)	PBT2(25000) Effector2(2500)
28z(E:T - 1:10)	F	PBT1(25000) Effector1(1250)	PBT1(25000) Effector1(1250)	PBT1(25000) Effector1(1250)	PBT1(12500) Effector2(1250)	PBT1(12500) Effector2(1250)	PBT1(12500) Effector2(1250)	PBT2(12500) Effector2(1250)	PBT2(12500) Effector2(1250)	PBT2(12500) Effector2(1250)	PBT2(25000) Effector2(1250)	PBT2(25000) Effector2(1250)	PBT2(25000) Effector2(1250)
28z(E:T-1:5)	G	PBT1(25000) Effector1(2500)	PBT1(25000) Effector1(2500)	PBT1(25000) Effector1(2500)	PBT1(12500) Effector2(625)	PBT1(12500) Effector2(625)	PBT1(12500) Effector2(625)	PBT2(12500) Effector2(625)	PBT2(12500) Effector2(625)	PBT2(12500) Effector2(625)	PBT2(25000) Effector2(625)	PBT2(25000) Effector2(625)	PBT2(25000) Effector2(625)
Mock	H	PBT1(25000) Mock(2500)	PBT1(25000) Mock(2500)	PBT1(25000) Mock(2500)	PBT1(12500) Mock(2500)	PBT1(12500) Mock(2500)	PBT1(12500) Mock(2500)	PBT2(12500) Mock(2500)	PBT2(12500) Mock(2500)	PBT2(12500) Mock(2500)	PBT2(25000) Mock(2500)	PBT2(25000) Mock(2500)	PBT2(25000) Mock(2500)
		PBT1(25000) Effector2(2500)	PBT1(25000) Effector2(2500)	PBT1(25000) Effector2(2500)
		PBT1(25000) Effector2(1250)	PBT1(25000) Effector2(1250)	PBT1(25000) Effector2(1250)
		PBT1(25000) Effector2(625)	PBT1(25000) Effector2(625)	PBT1(25000) Effector2(625)

## Sheet: Data Analysis-Curve
	Legend Table
		ID	Addition				Target
			Effector		Mock
			Cell	No.	Cell	No.	Cell	No.
		A1					PBT1	25000
		A2
		A3
		D1	Effector1	2500
		D2
		D3
		C1		1250
		C2
		C3
		B1		625
		B2
		B3
		E1	Effector2	2500
		E2
		E3
		F1		1250
		F2
		F3
		G1		625
		G2
		G3
		H1			Mock	2500
		H2
		H3
		A4						12500
		A5
		A6
		D4	Effector1	2500
		D5
		D6
		C4		1250
		C5
		C6
		B4		625
		B5
		B6
		E4	Effector2	2500
		E5
		E6
		F4		1250
		F5
		F6
		G4		625
		G5
		G6
		H4			Mock	2500
		H5
		H6
		A10					PBT2	25000
		A11
		A12
		D10	Effector1	2500
		D11
		D12
		C10		1250
		C11
		C12
		B10		625
		B11
		B12
		E10	Effector2	2500
		E11
		E12
		F10		1250
		F11
		F12
		G10		625
		G11
		G12
		H10			Mock	2500
		H11
		H12
		A7						12500
		A8
		A9
		D7	Effector1	2500
		D8
		D9
		C7		1250
		C8
		C9
		B7		625
		B8
		B9
		E7	Effector2	2500
		E8
		E9
		F7		1250
		F8
		F9
		G7		625
		G8
		G9
		H7			Mock	2500
		H8
		H9
Cell Index---Time
Time (Hour)	Time (hh:mm:ss)	Y (A1)	Y (B1)	Y (C1)	Y (D1)	Y (E1)	Y (F1)	Y (G1)	Y (H1)	Y (A2)	Y (B2)	Y (C2)	Y (D2)	Y (E2)	Y (F2)	Y (G2)	Y (H2)	Y (A3)	Y (B3)	Y (C3)	Y (D3)	Y (E3)	Y (F3)	Y (G3)	Y (H3)	Y (A4)	Y (B4)	Y (C4)	Y (D4)	Y (E4)	Y (F4)	Y (G4)	Y (H4)	Y (A5)	Y (B5)	Y (C5)	Y (D5)	Y (E5)	Y (F5)	Y (G5)	Y (H5)	Y (A6)	Y (B6)	Y (C6)	Y (D6)	Y (E6)	Y (F6)	Y (G6)	Y (H6)
0	00:00:00	0	0	0	0	0	0	0	0	0	0	0	0	0	0	0	0	0	0	0	0	0	0	0	0	0	0	0	0	0	0	0	0	0	0	0	0	0	0	0	0	0	0	0	0	0	0	0	0
0.004444	00:00:16	0.0022	0.0013	0.0015	0.0014	-0.0005	0.0025	-0.0015	-0.0012	-0.001	-0.0009	-0.0006	-0.0001	0.0009	-0.0008	0.0002	0.0015	0.0005	0.0004	0.0006	-0.007	0.0005	-0.0008	-0.0009	0	-0.002	0.002	-0.0055	-0.0009	0.0014	0.0017	-0.0014	0.0017	0.0006	0.0007	0.0014	-0.0017	0.0004	-0.0004	-0.0023	-0.0004	-0.0003	-0.0013	0.0001	-0.0032	0.0007	0.0034	-0.0009	0
0.254444	00:15:16	0.0046	0.0019	0.0013	0.0082	0.0017	-0.0061	-0.0074	-0.0053	-0.0041	-0.0047	-0.009	0.0079	0.0048	-0.0017	-0.0085	-0.0055	-0.004	-0.0094	0.0004	-0.0005	0.0046	-0.0009	-0.0048	-0.0043	-0.0075	-0.0002	-0.0192	0.0024	0.0018	0.0003	-0.0037	-0.0015	-0.0052	-0.0017	0.0017	0.0039	0.0045	0.0033	-0.0055	-0.0053	-0.0077	-0.0036	-0.0005	-0.0004	0.0054	-0.0006	-0.0094	-0.0049
1.01139	01:00:41	0.3691	0.3483	0.3248	0.3251	0.3148	0.282	0.3587	0.4378	0.3607	0.3614	0.3286	0.35	0.362	0.3437	0.367	0.4417	0.3694	0.3519	0.3334	0.3659	0.316	0.3668	0.3658	0.4447	0.2409	0.1618	0.1221	0.1455	0.1277	0.1287	0.1556	0.1732	0.1855	0.1601	0.1434	0.1489	0.1346	0.1529	0.1798	0.2283	0.2244	0.1644	0.1321	0.1217	0.1323	0.1648	0.1732	0.2031
1.26139	01:15:41	0.4175	0.4065	0.4065	0.4279	0.3953	0.3589	0.4144	0.4768	0.3958	0.421	0.419	0.4816	0.4767	0.4416	0.4253	0.4812	0.4035	0.4098	0.4371	0.4905	0.4142	0.4503	0.4155	0.4704	0.2114	0.1691	0.1348	0.1993	0.1674	0.1507	0.1618	0.1503	0.1574	0.1619	0.1641	0.1953	0.1674	0.1752	0.1759	0.2027	0.1916	0.1586	0.1605	0.1627	0.1729	0.1907	0.1715	0.1811
1.51139	01:30:41	0.6122	0.565	0.5529	0.5741	0.5292	0.4917	0.5511	0.6842	0.5513	0.5457	0.5208	0.5941	0.5709	0.5413	0.5389	0.6725	0.5507	0.5196	0.5409	0.5956	0.5235	0.542	0.5123	0.6487	0.2666	0.2121	0.162	0.2455	0.2005	0.1815	0.2021	0.2115	0.2109	0.2011	0.205	0.2327	0.2003	0.2119	0.2102	0.2719	0.248	0.2037	0.2029	0.2048	0.2156	0.2282	0.2059	0.2559
1.76139	01:45:41	0.8397	0.7496	0.7358	0.7597	0.7092	0.6687	0.7413	0.9228	0.7414	0.7139	0.6764	0.7621	0.7291	0.7108	0.717	0.8971	0.7408	0.6811	0.7031	0.7351	0.6591	0.6811	0.6871	0.869	0.3482	0.2882	0.2243	0.3063	0.2563	0.2434	0.2798	0.292	0.2945	0.275	0.2735	0.2956	0.2551	0.2783	0.2769	0.367	0.3293	0.274	0.2664	0.2729	0.2789	0.3067	0.278	0.3547
2.01139	02:00:41	1.0904	0.9673	0.9521	0.9826	0.9158	0.8716	0.9765	1.2032	0.9725	0.9315	0.8994	0.9943	0.9534	0.9261	0.9709	1.1852	0.9855	0.8944	0.912	0.9469	0.8562	0.8751	0.9076	1.129	0.4533	0.3834	0.3127	0.4025	0.3361	0.3358	0.3843	0.3928	0.4081	0.3729	0.3615	0.3973	0.338	0.3664	0.3761	0.4922	0.4392	0.3732	0.3635	0.3705	0.3667	0.4106	0.3725	0.4746
2.26139	02:15:41	1.3588	1.209	1.2043	1.2366	1.1597	1.1005	1.2309	1.5018	1.2264	1.1871	1.1493	1.2531	1.2005	1.1673	1.2494	1.4862	1.2585	1.157	1.1817	1.199	1.1042	1.1078	1.166	1.4159	0.5826	0.5041	0.4261	0.5309	0.439	0.455	0.5054	0.5139	0.5386	0.5032	0.4829	0.5196	0.4404	0.4857	0.5028	0.6315	0.5643	0.4951	0.4859	0.4844	0.491	0.5456	0.4909	0.6138
2.51056	02:30:38	1.6236	1.4438	1.4508	1.4865	1.4011	1.3242	1.478	1.7718	1.4842	1.438	1.3926	1.5012	1.4403	1.3984	1.5014	1.7534	1.5207	1.4215	1.4649	1.444	1.3504	1.3313	1.4241	1.684	0.7127	0.6307	0.5493	0.6655	0.5649	0.577	0.6365	0.6473	0.6807	0.6411	0.6123	0.6556	0.554	0.6124	0.6287	0.7742	0.6977	0.6223	0.6247	0.6096	0.619	0.6858	0.6208	0.7657
2.76083	02:45:39	1.8519	1.6605	1.6695	1.7256	1.6324	1.5343	1.6868	2.0032	1.7005	1.6748	1.5968	1.7189	1.6565	1.6013	1.7255	1.9942	1.7699	1.6597	1.7015	1.6738	1.5733	1.5309	1.645	1.9293	0.8152	0.7514	0.6738	0.7882	0.6781	0.702	0.7627	0.7705	0.8168	0.7681	0.7488	0.789	0.6715	0.7364	0.7536	0.9029	0.8265	0.7437	0.7673	0.7477	0.7543	0.8319	0.7539	0.908
3.01083	03:00:39	2.0361	1.8468	1.864	1.9213	1.8225	1.7187	1.8647	2.2143	1.9147	1.8644	1.7662	1.894	1.8233	1.7774	1.9088	2.1906	1.967	1.8533	1.9056	1.8666	1.7574	1.7071	1.8365	2.1269	0.9181	0.8686	0.7826	0.8949	0.788	0.8133	0.8754	0.8898	0.9377	0.8899	0.8721	0.9174	0.7843	0.8566	0.865	1.029	0.9433	0.8629	0.9091	0.8853	0.8746	0.9665	0.8733	1.0345
3.26111	03:15:40	2.1907	1.9889	2.018	2.0677	1.985	1.8688	1.9959	2.3839	2.0913	2.0206	1.9945	2.0413	1.9617	1.9028	2.042	2.3619	2.1232	2.0207	2.0467	2.0174	1.9168	1.853	1.9816	2.2841	1.0083	0.9708	0.8937	1.0049	0.8834	0.9177	0.9862	0.993	1.0433	1.0021	0.9822	1.0312	0.8872	0.9683	0.9837	1.14	1.0428	0.9786	1.0297	0.9929	0.9897	1.0913	0.9688	1.156
3.51111	03:30:40	2.2975	2.0854	2.1322	2.1832	2.1187	2.0098	2.1008	2.5215	2.2431	2.1341	2.1082	2.161	2.0741	2.0067	2.1805	2.502	2.2597	2.1258	2.1659	2.1203	2.0341	1.9683	2.0884	2.3833	1.0941	1.055	0.9988	1.0957	0.9791	1.012	1.0816	1.0901	1.1385	1.1063	1.0869	1.1356	0.9783	1.0693	1.0738	1.2488	1.1398	1.071	1.1224	1.092	1.0816	1.1953	1.0638	1.2573
3.76111	03:45:40	2.3839	2.1541	2.2158	2.2653	2.2298	2.1037	2.1787	2.5885	2.3362	2.2055	2.1676	2.2574	2.1808	2.0784	2.2499	2.5982	2.3547	2.2086	2.2539	2.1911	2.1308	2.0457	2.1609	2.4893	1.1711	1.1337	1.0827	1.1797	1.0591	1.1012	1.1491	1.1655	1.218	1.1807	1.1775	1.2225	1.0561	1.1466	1.1545	1.329	1.2117	1.1593	1.1997	1.1832	1.1714	1.2928	1.1359	1.3528
4.01111	04:00:40	2.4577	2.2251	2.2692	2.3115	2.3318	2.1619	2.2344	2.6527	2.4203	2.2547	2.2286	2.3121	2.236	2.1536	2.3016	2.6447	2.4174	2.2827	2.3169	2.2503	2.1989	2.1254	2.2214	2.559	1.2335	1.2058	1.1594	1.2654	1.1356	1.1694	1.2079	1.2408	1.2955	1.2567	1.2462	1.3067	1.1368	1.2277	1.2341	1.4017	1.2907	1.2362	1.2755	1.2539	1.2544	1.3832	1.2009	1.4409
4.26139	04:15:41	2.494	2.291	2.3198	2.3601	2.4057	2.2241	2.2673	2.6949	2.4987	2.2881	2.259	2.3749	2.2836	2.1948	2.3513	2.7102	2.4821	2.3258	2.376	2.2992	2.2539	2.1841	2.2594	2.6089	1.2908	1.2734	1.2242	1.3259	1.2076	1.2352	1.2683	1.3078	1.3615	1.3219	1.3223	1.3889	1.209	1.3043	1.3041	1.4721	1.355	1.3098	1.3564	1.3133	1.3177	1.4555	1.2682	1.5166
4.51167	04:30:42	2.5287	2.3277	2.3734	2.3771	2.4655	2.2611	2.2969	2.6988	2.5292	2.3328	2.295	2.3915	2.3212	2.2269	2.3896	2.7415	2.5083	2.3457	2.4154	2.3189	2.3032	2.2262	2.2679	2.6474	1.3556	1.3239	1.29	1.3817	1.2685	1.2838	1.3226	1.3776	1.4218	1.3786	1.3877	1.4676	1.2613	1.3624	1.3777	1.5377	1.4108	1.3719	1.418	1.3658	1.3876	1.5402	1.3332	1.5942
4.76167	04:45:42	2.5697	2.3446	2.397	2.3891	2.4999	2.2734	2.309	2.7151	2.5709	2.3656	2.3006	2.394	2.3327	2.2629	2.3956	2.757	2.5209	2.3594	2.4389	2.3562	2.3663	2.2367	2.282	2.6547	1.4193	1.3743	1.3449	1.4357	1.335	1.3393	1.3696	1.4269	1.4747	1.43	1.4465	1.5341	1.3367	1.4212	1.4435	1.598	1.4652	1.4222	1.4771	1.4257	1.4412	1.613	1.403	1.6586
5.01194	05:00:43	2.5849	2.3533	2.3866	2.4093	2.5007	2.2828	2.315	2.6899	2.6026	2.3523	2.3063	2.41	2.3665	2.2749	2.4069	2.7376	2.5153	2.3789	2.4516	2.3527	2.372	2.2639	2.301	2.6584	1.4652	1.4257	1.3916	1.4987	1.3902	1.3887	1.4214	1.488	1.5196	1.4888	1.509	1.5815	1.4016	1.4784	1.5099	1.6587	1.5105	1.4938	1.541	1.4678	1.5085	1.6717	1.4669	1.7205
5.26194	05:15:43	2.5824	2.3556	2.3848	2.392	2.4799	2.2559	2.3189	2.6953	2.5974	2.3427	2.3119	2.4227	2.3637	2.2468	2.377	2.7285	2.5116	2.4012	2.4844	2.3542	2.3677	2.2704	2.3122	2.6237	1.4981	1.4656	1.4448	1.5546	1.433	1.4409	1.4739	1.546	1.5825	1.5313	1.5627	1.6409	1.443	1.541	1.5499	1.7028	1.5559	1.5461	1.6019	1.5039	1.5637	1.7171	1.5228	1.7748
5.51194	05:30:43	2.5501	2.3527	2.3567	2.3847	2.4641	2.2741	2.2835	2.6966	2.5613	2.3234	2.3027	2.4191	2.3679	2.2538	2.3586	2.7132	2.4668	2.4019	2.4561	2.3576	2.3754	2.2607	2.315	2.6031	1.5417	1.4877	1.4764	1.5775	1.4636	1.4877	1.5174	1.5875	1.6248	1.5638	1.6087	1.6949	1.4982	1.5956	1.6119	1.7682	1.6002	1.5914	1.649	1.5564	1.627	1.7725	1.5833	1.8337
5.76194	05:45:43	2.4995	2.3423	2.3451	2.3672	2.4408	2.2573	2.2635	2.6656	2.5564	2.3051	2.2876	2.3678	2.36	2.2448	2.3553	2.6816	2.404	2.3987	2.4343	2.346	2.3509	2.2631	2.316	2.5553	1.5786	1.5312	1.5259	1.6128	1.513	1.5431	1.5523	1.6379	1.6677	1.5924	1.6508	1.7458	1.5397	1.6293	1.655	1.8061	1.6128	1.6336	1.6847	1.6094	1.6647	1.8138	1.6166	1.8678
6.01194	06:00:43	2.4718	2.2953	2.3565	2.3232	2.4108	2.212	2.2119	2.6283	2.528	2.2817	2.2697	2.3324	2.3559	2.2317	2.3471	2.6377	2.4007	2.3411	2.4093	2.3234	2.3335	2.2419	2.2979	2.513	1.6162	1.5564	1.5426	1.6333	1.5541	1.5698	1.5661	1.6882	1.6973	1.6122	1.6871	1.791	1.5754	1.6779	1.7031	1.8224	1.6404	1.667	1.7345	1.6468	1.708	1.8523	1.6581	1.9129
6.26194	06:15:43	2.45	2.2458	2.3406	2.2948	2.3628	2.1786	2.189	2.5856	2.4623	2.244	2.2169	2.2986	2.3219	2.2385	2.2974	2.5743	2.3836	2.312	2.3931	2.2869	2.3164	2.2259	2.2432	2.497	1.6493	1.5795	1.5612	1.6674	1.588	1.6046	1.5841	1.7086	1.7308	1.6343	1.7115	1.8151	1.6183	1.7206	1.7364	1.8503	1.6707	1.6936	1.7734	1.6818	1.7095	1.875	1.6887	1.9353
6.51194	06:30:43	2.399	2.2343	2.2878	2.2659	2.3203	2.1378	2.155	2.5184	2.4344	2.2424	2.2047	2.2596	2.2976	2.209	2.2788	2.5201	2.3721	2.2728	2.371	2.2527	2.2688	2.2061	2.2278	2.4523	1.6721	1.5913	1.577	1.6902	1.6141	1.6219	1.6089	1.7412	1.7416	1.644	1.7354	1.8447	1.6386	1.7366	1.7703	1.8587	1.6798	1.7266	1.8038	1.7011	1.7346	1.9022	1.716	1.9497
6.76194	06:45:43	2.3431	2.1924	2.2597	2.2083	2.2856	2.1237	2.1119	2.4799	2.3981	2.2293	2.1708	2.2313	2.2611	2.1613	2.2056	2.474	2.3268	2.2236	2.3457	2.2274	2.2538	2.1779	2.1845	2.4156	1.6905	1.6004	1.6098	1.6963	1.6232	1.6455	1.6205	1.7621	1.7581	1.658	1.7572	1.8624	1.6545	1.7438	1.7807	1.8771	1.6852	1.7468	1.8054	1.7075	1.7466	1.9033	1.7413	1.9724
7.01194	07:00:43	2.2922	2.1434	2.2412	2.1603	2.225	2.0729	2.0893	2.4173	2.3708	2.1769	2.1365	2.2192	2.248	2.1066	2.1632	2.4287	2.2737	2.1915	2.3031	2.1895	2.2203	2.1599	2.1496	2.396	1.7017	1.6147	1.6249	1.7145	1.6385	1.654	1.6291	1.7776	1.7738	1.6583	1.7639	1.8644	1.6686	1.7644	1.7745	1.8733	1.6854	1.7505	1.84	1.727	1.753	1.9056	1.7564	1.9858
7.26194	07:15:43	2.2487	2.1	2.212	2.1435	2.1815	2.0321	2.0513	2.3345	2.3039	2.1373	2.0824	2.1689	2.1876	2.0706	2.1404	2.3968	2.2303	2.1376	2.2758	2.1662	2.2021	2.1254	2.1208	2.351	1.714	1.6206	1.6443	1.7242	1.6408	1.6697	1.6364	1.7856	1.7799	1.6888	1.768	1.8468	1.6705	1.7716	1.7941	1.8899	1.6915	1.7432	1.8391	1.7474	1.7628	1.8846	1.7784	1.9812
7.51194	07:30:43	2.1911	2.0515	2.1524	2.0935	2.1535	1.9836	2.0024	2.2939	2.2598	2.0916	2.0362	2.1347	2.1776	2.0216	2.1261	2.3606	2.1964	2.1033	2.2349	2.1186	2.1731	2.0912	2.0809	2.2732	1.7078	1.6267	1.6431	1.7252	1.6374	1.6943	1.6401	1.7857	1.7841	1.6946	1.7677	1.8422	1.6669	1.7671	1.7947	1.8807	1.7045	1.7435	1.8488	1.7361	1.7566	1.8906	1.7899	1.9741
7.76194	07:45:43	2.1361	2.022	2.1031	2.0572	2.1099	1.9433	1.962	2.2393	2.2173	2.0341	1.9954	2.0897	2.1505	1.9734	2.0622	2.3177	2.1494	2.0501	2.1808	2.081	2.1424	2.0641	2.0461	2.2361	1.7055	1.6045	1.6423	1.7398	1.6394	1.7091	1.6424	1.7914	1.7702	1.691	1.7564	1.8237	1.6618	1.7383	1.7939	1.862	1.7031	1.7294	1.8271	1.743	1.7582	1.8688	1.7812	1.9641
8.01194	08:00:43	2.0796	1.9919	2.061	2.0012	2.0663	1.891	1.9028	2.1747	2.169	2.0228	1.9441	2.0723	2.1201	1.8867	1.9928	2.2693	2.1083	2.0313	2.1443	2.0467	2.0826	2.015	2.0165	2.184	1.6931	1.5883	1.6286	1.7207	1.6363	1.6874	1.644	1.7911	1.7654	1.6814	1.7562	1.8195	1.6533	1.7211	1.7848	1.8445	1.6956	1.7117	1.841	1.7405	1.7624	1.849	1.7531	1.9679
8.26194	08:15:43	2.0195	1.9534	2.0227	1.9796	2.0178	1.8283	1.8551	2.1113	2.1237	1.9861	1.8681	2.0342	2.0528	1.8415	1.9529	2.2127	2.0636	1.9837	2.0868	2.017	2.0292	1.953	1.9649	2.1232	1.6892	1.5862	1.6257	1.7141	1.6355	1.6587	1.6275	1.7848	1.7644	1.6687	1.7552	1.816	1.6439	1.7163	1.7583	1.8418	1.6813	1.6922	1.8282	1.7243	1.7332	1.8335	1.7375	1.9414
8.51222	08:30:44	1.9583	1.9024	1.9708	1.9295	1.9619	1.7684	1.8249	2.053	2.0637	1.9572	1.8233	1.9961	1.986	1.7939	1.9059	2.1586	2.0015	1.922	2.033	1.9758	2.0034	1.9114	1.9193	2.0694	1.6761	1.5836	1.5996	1.6911	1.6097	1.6409	1.6134	1.7719	1.7498	1.653	1.7269	1.8033	1.6343	1.6994	1.7365	1.8334	1.6644	1.6626	1.7953	1.7118	1.7114	1.8056	1.7161	1.9303
8.76222	08:45:44	1.9145	1.8481	1.9072	1.88	1.9141	1.7013	1.796	1.99	2.0142	1.8996	1.7684	1.9407	1.915	1.7333	1.8536	2.1009	1.9435	1.8816	1.9741	1.9181	1.9397	1.8714	1.8724	2.0334	1.6562	1.5641	1.5765	1.6903	1.5934	1.6234	1.6023	1.7506	1.6961	1.6278	1.7004	1.7916	1.6224	1.6799	1.7178	1.8202	1.6278	1.6325	1.7723	1.713	1.6995	1.7685	1.7047	1.9301
9.0125	09:00:45	1.8508	1.8076	1.8549	1.851	1.8539	1.6593	1.7582	1.9402	1.9503	1.84	1.7046	1.9112	1.8684	1.7056	1.8056	2.0653	1.8971	1.8444	1.9547	1.8661	1.8981	1.8414	1.825	1.9715	1.6257	1.5449	1.5626	1.6742	1.5749	1.5964	1.5738	1.7397	1.671	1.6074	1.6692	1.7627	1.5914	1.6686	1.7076	1.8015	1.5994	1.6053	1.7423	1.6882	1.6759	1.7556	1.6749	1.9092
9.2625	09:15:45	1.8143	1.7628	1.8004	1.8057	1.7898	1.6072	1.7013	1.8772	1.8978	1.7901	1.6711	1.8793	1.8141	1.679	1.7589	1.996	1.8449	1.7989	1.8888	1.8095	1.8602	1.7905	1.7767	1.9397	1.5934	1.5337	1.5245	1.6678	1.5512	1.5896	1.5537	1.7183	1.6356	1.5763	1.6367	1.735	1.5857	1.648	1.6855	1.7812	1.5813	1.5674	1.7185	1.6709	1.6442	1.7194	1.6386	1.8582
9.5125	09:30:45	1.7499	1.7131	1.7358	1.7615	1.7572	1.56	1.6406	1.8364	1.8533	1.724	1.6382	1.8227	1.7687	1.6372	1.7217	1.9252	1.8089	1.7592	1.8273	1.7478	1.8233	1.7404	1.7374	1.878	1.5642	1.5131	1.5063	1.6485	1.5246	1.5667	1.5365	1.6984	1.6275	1.5402	1.6015	1.6908	1.5696	1.6188	1.6552	1.7597	1.5741	1.5359	1.6806	1.6245	1.6182	1.6987	1.5953	1.8294
9.7625	09:45:45	1.7141	1.665	1.6956	1.7116	1.6972	1.5076	1.5965	1.7879	1.8095	1.6664	1.6039	1.7665	1.719	1.6063	1.6626	1.8775	1.7528	1.7234	1.7843	1.7254	1.7833	1.696	1.6815	1.8138	1.5414	1.4867	1.479	1.601	1.5018	1.5267	1.4995	1.6648	1.5996	1.5028	1.5725	1.6756	1.5377	1.6055	1.6357	1.7379	1.5553	1.5197	1.6302	1.5948	1.6	1.6833	1.5611	1.8045
10.0128	10:00:46	1.6626	1.6162	1.6432	1.6637	1.6442	1.4617	1.5575	1.7387	1.7515	1.6203	1.5467	1.698	1.6648	1.5715	1.605	1.8386	1.6937	1.638	1.7409	1.681	1.7322	1.6363	1.6386	1.76	1.5091	1.4483	1.4517	1.5718	1.4852	1.5124	1.4687	1.6569	1.5618	1.4789	1.5409	1.6378	1.5164	1.5737	1.5955	1.7137	1.5352	1.4961	1.6051	1.5618	1.5736	1.6268	1.5239	1.7535
10.2628	10:15:46	1.6202	1.5718	1.6035	1.6143	1.5946	1.4233	1.5146	1.6875	1.6945	1.5918	1.5079	1.6256	1.6388	1.5186	1.5795	1.7712	1.6388	1.5983	1.6775	1.6481	1.6862	1.5873	1.5959	1.6974	1.4808	1.4175	1.4314	1.5526	1.4479	1.476	1.4555	1.616	1.5309	1.4442	1.5085	1.5955	1.4873	1.5266	1.5819	1.6764	1.512	1.4493	1.5841	1.5404	1.5651	1.5964	1.4894	1.716
10.5128	10:30:46	1.5771	1.5158	1.5702	1.5634	1.5568	1.3787	1.4763	1.6511	1.6533	1.5514	1.4494	1.5874	1.6101	1.4751	1.5379	1.7124	1.5943	1.5506	1.6282	1.6056	1.6383	1.5393	1.5472	1.6511	1.4534	1.38	1.4181	1.5277	1.4192	1.4626	1.4291	1.594	1.4941	1.4171	1.4941	1.5631	1.4687	1.5113	1.5489	1.6424	1.4892	1.4104	1.5498	1.5217	1.5359	1.5805	1.4702	1.684
10.7628	10:45:46	1.5196	1.4688	1.525	1.5176	1.5157	1.3525	1.4434	1.588	1.5864	1.5137	1.408	1.5433	1.5515	1.4167	1.4959	1.6618	1.5475	1.5105	1.584	1.5572	1.5796	1.5076	1.5006	1.5971	1.4356	1.3468	1.407	1.5061	1.3905	1.4385	1.4008	1.5535	1.4484	1.4038	1.4639	1.5269	1.4602	1.4729	1.5211	1.6132	1.4587	1.388	1.5079	1.4831	1.5008	1.5552	1.4492	1.6481
11.0128	11:00:46	1.4712	1.4329	1.4788	1.4778	1.4724	1.3184	1.3888	1.5325	1.5479	1.4635	1.365	1.5023	1.4938	1.3668	1.4454	1.6168	1.4992	1.4912	1.5264	1.517	1.5334	1.445	1.4591	1.5535	1.4132	1.3038	1.3789	1.4623	1.3573	1.4013	1.3665	1.5056	1.4054	1.3748	1.4336	1.5008	1.4372	1.4267	1.4871	1.5813	1.4356	1.3665	1.4681	1.4492	1.4543	1.5366	1.4115	1.6181
11.2628	11:15:46	1.4273	1.3897	1.4234	1.4442	1.4344	1.2874	1.3472	1.4855	1.4947	1.4271	1.2691	1.4534	1.4485	1.3127	1.3934	1.5734	1.4514	1.4444	1.4961	1.4594	1.4861	1.3965	1.4251	1.5283	1.383	1.2922	1.3505	1.4152	1.3279	1.3847	1.3519	1.4661	1.383	1.3531	1.3978	1.4671	1.3998	1.385	1.4566	1.5431	1.4202	1.3314	1.4538	1.4049	1.4194	1.4801	1.3744	1.5809
11.5128	11:30:46	1.3705	1.3484	1.3851	1.4094	1.3743	1.2557	1.3007	1.4367	1.4598	1.3876	1.2384	1.4071	1.4119	1.2791	1.3596	1.5347	1.412	1.4151	1.4537	1.428	1.4382	1.3641	1.354	1.4871	1.3339	1.2598	1.3191	1.3766	1.306	1.3467	1.3109	1.4285	1.3489	1.3252	1.3628	1.426	1.3574	1.3481	1.4176	1.508	1.3971	1.2892	1.4108	1.3804	1.4011	1.4341	1.3472	1.5456
11.7628	11:45:46	1.3325	1.2937	1.339	1.3583	1.328	1.207	1.2608	1.3906	1.41	1.3363	1.2095	1.3676	1.3678	1.2396	1.31	1.4925	1.3737	1.3613	1.409	1.3988	1.3968	1.3291	1.2979	1.4517	1.2933	1.2277	1.2746	1.3433	1.2769	1.3316	1.2685	1.3997	1.309	1.2806	1.3242	1.375	1.3225	1.3078	1.3609	1.4724	1.3575	1.2559	1.3763	1.3483	1.3784	1.3924	1.3006	1.5261
12.0131	12:00:47	1.2741	1.2521	1.2864	1.3071	1.2721	1.168	1.2232	1.3561	1.3641	1.3	1.1652	1.3309	1.3427	1.2066	1.2564	1.4414	1.3349	1.3123	1.3666	1.3365	1.3445	1.2958	1.256	1.4025	1.2515	1.2055	1.2416	1.3039	1.2483	1.2971	1.2316	1.3559	1.2867	1.2295	1.2874	1.3377	1.2934	1.2719	1.3161	1.4298	1.3372	1.2166	1.3432	1.3209	1.3405	1.3503	1.2746	1.4912
12.2631	12:15:47	1.2313	1.1965	1.2506	1.2544	1.2489	1.1208	1.1677	1.2994	1.3149	1.2465	1.1891	1.2945	1.2941	1.17	1.2234	1.3902	1.2941	1.2574	1.3178	1.2938	1.3126	1.2588	1.2319	1.3313	1.2319	1.1732	1.2002	1.2745	1.2176	1.2673	1.1867	1.3422	1.2463	1.1795	1.253	1.3063	1.2633	1.2409	1.2747	1.3989	1.309	1.1856	1.3092	1.2793	1.3081	1.3232	1.2492	1.4433
12.5133	12:30:48	1.1793	1.1484	1.2189	1.2013	1.2082	1.0867	1.1243	1.268	1.249	1.2128	1.152	1.2583	1.2391	1.137	1.1887	1.3563	1.2452	1.2273	1.2819	1.2481	1.2828	1.213	1.206	1.29	1.192	1.13	1.1788	1.2409	1.18	1.2393	1.146	1.3196	1.2094	1.1421	1.2152	1.2901	1.2335	1.2091	1.2404	1.3459	1.2693	1.1522	1.2747	1.2546	1.303	1.2907	1.2071	1.4102
12.7633	12:45:48	1.1293	1.1054	1.1728	1.1681	1.165	1.0337	1.0804	1.2171	1.2062	1.1634	1.1252	1.2201	1.2052	1.1156	1.1504	1.3158	1.1977	1.1894	1.2421	1.2225	1.2471	1.1815	1.1695	1.2481	1.1575	1.0995	1.16	1.2098	1.1542	1.1892	1.1068	1.2943	1.1734	1.1055	1.1876	1.2555	1.199	1.1577	1.2122	1.3128	1.2319	1.1248	1.2484	1.235	1.2754	1.2514	1.1859	1.3743
13.0133	13:00:48	1.0831	1.0631	1.1373	1.1338	1.1269	0.9834	1.0464	1.178	1.158	1.1159	1.0737	1.1728	1.1663	1.0838	1.1062	1.2713	1.1526	1.1407	1.2049	1.1879	1.1937	1.1429	1.1488	1.2055	1.1336	1.0845	1.121	1.1844	1.1425	1.1479	1.0888	1.2449	1.1563	1.0839	1.1598	1.2197	1.1742	1.1245	1.1752	1.2866	1.2038	1.0941	1.217	1.1908	1.2377	1.2058	1.1555	1.3375
13.2633	13:15:48	1.0524	1.0298	1.1028	1.1102	1.0597	0.9447	1.0091	1.1264	1.1216	1.0891	1.0269	1.1344	1.1206	1.0475	1.0773	1.231	1.1205	1.1141	1.181	1.1669	1.1545	1.1131	1.1116	1.169	1.1026	1.0557	1.0848	1.1522	1.1073	1.1232	1.0714	1.2087	1.1271	1.0504	1.119	1.1839	1.1381	1.1094	1.1415	1.2566	1.1761	1.0762	1.1799	1.1605	1.1976	1.1794	1.1388	1.2906
13.5133	13:30:48	1.0146	0.9976	1.0702	1.0781	1.0213	0.9134	0.9709	1.0883	1.0651	1.0606	0.9995	1.0967	1.0867	1.0136	1.0478	1.1966	1.0851	1.0665	1.1248	1.1471	1.1085	1.0875	1.0754	1.1413	1.074	1.0263	1.0466	1.1242	1.0788	1.085	1.0258	1.1655	1.1044	1.0209	1.0752	1.1522	1.1065	1.0783	1.1169	1.2156	1.1439	1.0295	1.1661	1.1288	1.1634	1.1455	1.103	1.2655
13.7633	13:45:48	0.9626	0.9628	1.0248	1.0388	0.9847	0.8836	0.9475	1.0561	1.0301	1.0239	0.9588	1.0799	1.0496	0.9718	1.0183	1.1502	1.0513	1.0257	1.0926	1.1049	1.0729	1.0492	1.0568	1.1175	1.0407	0.9972	1.0149	1.0895	1.0551	1.065	0.9927	1.1425	1.0761	0.9917	1.0663	1.1122	1.0697	1.0611	1.0603	1.1774	1.1165	1.0041	1.1308	1.0921	1.1492	1.1094	1.0735	1.2205
14.0133	14:00:48	0.9401	0.9233	0.983	1.007	0.9449	0.8576	0.9259	1.0076	1.0018	0.9897	0.9151	1.0393	1.0324	0.9312	0.9729	1.1087	1.0142	0.9881	1.0705	1.07	1.0348	1.0079	1.0229	1.084	1.0165	0.9607	0.9962	1.0456	1.0299	1.0038	0.9515	1.1015	1.0375	0.965	1.0414	1.0829	1.0317	1.0202	1.0316	1.1458	1.0947	0.9791	1.0856	1.0666	1.124	1.0674	1.0409	1.1836
14.2633	14:15:48	0.893	0.8952	0.958	0.9708	0.9249	0.8319	0.885	0.9908	0.9708	0.9455	0.8716	1.0028	0.9875	0.9009	0.9451	1.0722	0.9774	0.9609	1.0426	1.0407	0.9965	0.9757	0.9932	1.0409	0.9934	0.9359	0.9646	1.025	0.9932	0.9768	0.9262	1.0822	1.012	0.9212	1.012	1.0436	0.9777	0.9826	0.9925	1.1125	1.06	0.9547	1.0631	1.0373	1.0904	1.0316	1.0176	1.1515
14.5133	14:30:48	0.8562	0.8768	0.9198	0.9355	0.8858	0.8011	0.8638	0.9616	0.9294	0.901	0.8355	0.9654	0.9513	0.8706	0.9217	1.0411	0.9426	0.9355	1.0046	1.01	0.9809	0.9503	0.9711	0.9981	0.9841	0.9113	0.9403	0.9837	0.975	0.9584	0.9023	1.0425	0.9725	0.9	0.9794	1.0166	0.9546	0.9578	0.9585	1.0803	1.0308	0.9375	1.026	1.0096	1.0466	1.0007	0.986	1.1098
14.7636	14:45:49	0.8333	0.8464	0.8872	0.9139	0.8538	0.7757	0.8237	0.9214	0.9023	0.8665	0.8092	0.9401	0.9194	0.8356	0.895	1.0087	0.9212	0.9021	0.9688	0.9643	0.9685	0.921	0.9306	0.968	0.9536	0.8906	0.9065	0.9525	0.9363	0.9367	0.8705	1.0172	0.9452	0.8707	0.9481	0.9734	0.9299	0.9248	0.9338	1.0567	0.9976	0.9068	0.9886	0.9825	1.0197	0.9753	0.9468	1.0672
15.0136	15:00:49	0.812	0.8085	0.8635	0.8897	0.8399	0.7495	0.7867	0.8729	0.8866	0.8357	0.7738	0.9078	0.887	0.7996	0.8684	0.9709	0.8872	0.8627	0.9387	0.9334	0.9272	0.8854	0.9004	0.9328	0.9322	0.8616	0.8842	0.9212	0.9022	0.9131	0.8318	0.9865	0.9211	0.8489	0.9257	0.9544	0.8973	0.9119	0.9011	1.0194	0.9607	0.8849	0.9555	0.9528	0.9985	0.9482	0.9313	1.0304
15.2636	15:15:49	0.7772	0.7648	0.841	0.8677	0.808	0.7237	0.7619	0.8455	0.8626	0.8055	0.7346	0.8819	0.8624	0.7669	0.834	0.9375	0.8571	0.8307	0.9147	0.8904	0.8915	0.8654	0.8551	0.9031	0.9051	0.832	0.8596	0.9008	0.8775	0.8806	0.8107	0.95	0.8951	0.8212	0.8953	0.9312	0.8759	0.8743	0.8698	0.9718	0.9322	0.8528	0.9232	0.9248	0.9651	0.9314	0.9011	1.0078
15.5136	15:30:49	0.755	0.7368	0.8052	0.8496	0.7871	0.6959	0.7432	0.8202	0.8271	0.7846	0.7138	0.8521	0.8343	0.7449	0.8042	0.9037	0.8336	0.8067	0.8903	0.865	0.8717	0.8311	0.8271	0.8628	0.8843	0.8172	0.8271	0.8781	0.8388	0.8436	0.7858	0.9202	0.8684	0.8015	0.8617	0.8998	0.841	0.8572	0.8482	0.937	0.8961	0.8276	0.8989	0.8987	0.9392	0.8908	0.8674	0.988
15.7636	15:45:49	0.7253	0.7179	0.7773	0.8357	0.7706	0.6766	0.7145	0.7985	0.7856	0.7653	0.6814	0.824	0.8038	0.7238	0.7886	0.8765	0.8013	0.7829	0.8589	0.8381	0.8451	0.8154	0.8102	0.8462	0.864	0.7949	0.796	0.85	0.8077	0.8132	0.7611	0.8896	0.8423	0.7788	0.8397	0.8869	0.8154	0.8271	0.8239	0.9112	0.872	0.7999	0.8819	0.8744	0.9163	0.861	0.8393	0.9697
16.0139	16:00:50	0.7028	0.6948	0.7548	0.8145	0.735	0.6487	0.6957	0.783	0.763	0.7378	0.6716	0.8028	0.7802	0.6974	0.7608	0.8626	0.7714	0.7668	0.8246	0.8083	0.8166	0.7868	0.7787	0.8331	0.838	0.7766	0.7738	0.833	0.7852	0.7871	0.7337	0.8732	0.8142	0.7586	0.8177	0.8573	0.7937	0.8005	0.8097	0.8773	0.865	0.7601	0.8462	0.8405	0.888	0.8256	0.8153	0.9519
16.2639	16:15:50	0.6747	0.6617	0.7344	0.7927	0.707	0.6303	0.6637	0.7629	0.7418	0.7254	0.649	0.7865	0.7617	0.6954	0.7255	0.8311	0.7546	0.7368	0.8007	0.7933	0.7946	0.7664	0.7576	0.816	0.8176	0.7363	0.7466	0.8085	0.7592	0.7755	0.7167	0.8465	0.7814	0.722	0.7926	0.8321	0.7731	0.7769	0.7887	0.8585	0.8379	0.7262	0.8216	0.8166	0.8586	0.7991	0.7959	0.9131
16.5142	16:30:51	0.65	0.6399	0.7216	0.7573	0.6873	0.6098	0.6522	0.7408	0.7192	0.698	0.6305	0.7622	0.7496	0.6712	0.6958	0.8035	0.7325	0.7178	0.7813	0.7653	0.7795	0.734	0.729	0.7954	0.8057	0.7141	0.7193	0.7777	0.7272	0.7541	0.6965	0.8227	0.7685	0.7031	0.7761	0.815	0.7502	0.7456	0.7765	0.8406	0.8173	0.7157	0.7907	0.7912	0.8276	0.7793	0.7687	0.8815
16.7642	16:45:51	0.6343	0.6236	0.698	0.7397	0.6626	0.5898	0.6361	0.7088	0.707	0.6837	0.6143	0.7323	0.738	0.6544	0.6798	0.7748	0.7028	0.6989	0.7584	0.7415	0.7439	0.7096	0.7196	0.7697	0.7763	0.6945	0.6971	0.7614	0.7114	0.7378	0.6749	0.7951	0.7383	0.6817	0.7578	0.7812	0.7304	0.7323	0.7615	0.8174	0.7932	0.6952	0.774	0.774	0.7992	0.76	0.7424	0.8651
17.0142	17:00:51	0.6154	0.6038	0.6712	0.7204	0.6419	0.5702	0.6198	0.68	0.6867	0.6446	0.5882	0.7135	0.7099	0.6277	0.6568	0.7554	0.6875	0.672	0.7242	0.7342	0.7197	0.6863	0.6988	0.7479	0.7535	0.6698	0.6793	0.7371	0.7024	0.716	0.6607	0.7726	0.7103	0.6624	0.7364	0.7538	0.7062	0.7045	0.7391	0.7841	0.7784	0.6718	0.7557	0.758	0.7714	0.7465	0.7255	0.8277
17.2642	17:15:51	0.5883	0.5913	0.654	0.6968	0.6188	0.5548	0.6072	0.6545	0.6667	0.6232	0.5688	0.6981	0.694	0.6115	0.6346	0.7318	0.6605	0.6528	0.7124	0.7199	0.6992	0.6708	0.6873	0.7337	0.7424	0.6565	0.6508	0.7131	0.689	0.6953	0.6422	0.742	0.6848	0.6326	0.7019	0.7366	0.6875	0.6866	0.721	0.7668	0.7463	0.6511	0.7258	0.7295	0.751	0.7256	0.7163	0.8065
17.5142	17:30:51	0.5577	0.577	0.6349	0.6776	0.6017	0.5384	0.5884	0.6317	0.6393	0.6037	0.5501	0.6743	0.6722	0.5981	0.6151	0.711	0.6453	0.6335	0.6882	0.6935	0.6792	0.6503	0.6526	0.7174	0.7068	0.6366	0.6401	0.6963	0.6703	0.6817	0.6218	0.7264	0.6756	0.6186	0.6823	0.7041	0.6668	0.6622	0.6926	0.7442	0.724	0.6309	0.7034	0.701	0.7325	0.7104	0.6928	0.7813
17.7642	17:45:51	0.5381	0.563	0.5932	0.6606	0.5846	0.5237	0.5749	0.6224	0.6166	0.5846	0.5385	0.6495	0.6508	0.584	0.6094	0.6998	0.6298	0.592	0.6773	0.6654	0.663	0.6296	0.6399	0.6978	0.6904	0.6103	0.6164	0.6694	0.6587	0.6571	0.6113	0.7187	0.6566	0.6006	0.6798	0.6899	0.6602	0.6468	0.6705	0.7248	0.709	0.6131	0.6771	0.6797	0.7111	0.6923	0.6695	0.7661
18.0142	18:00:51	0.523	0.5519	0.5685	0.6467	0.5724	0.5104	0.5592	0.5959	0.5983	0.5744	0.5211	0.6316	0.6392	0.5686	0.5894	0.6807	0.6165	0.5761	0.6636	0.6523	0.6482	0.6199	0.6169	0.6811	0.6745	0.5912	0.5949	0.6499	0.6421	0.6384	0.5997	0.7093	0.6333	0.5812	0.6583	0.6716	0.6443	0.6206	0.6403	0.6998	0.6938	0.5951	0.6531	0.6671	0.6926	0.6621	0.6487	0.7366
18.2642	18:15:51	0.5092	0.5322	0.5545	0.6307	0.5536	0.5002	0.5393	0.5848	0.5772	0.5555	0.517	0.616	0.6269	0.5569	0.5645	0.663	0.596	0.5624	0.6461	0.6369	0.6381	0.6074	0.6056	0.6672	0.6688	0.5727	0.5745	0.6399	0.6217	0.6215	0.5855	0.6921	0.6261	0.563	0.6364	0.6564	0.6202	0.6023	0.6224	0.6754	0.6658	0.579	0.6431	0.6544	0.6707	0.6447	0.6299	0.7145
18.5142	18:30:51	0.4944	0.516	0.5447	0.6154	0.5423	0.4875	0.523	0.5682	0.5681	0.5418	0.5	0.5949	0.6056	0.547	0.5558	0.6436	0.5837	0.5478	0.6313	0.6267	0.6266	0.5995	0.592	0.6518	0.651	0.5596	0.5522	0.6379	0.5973	0.5948	0.5713	0.6677	0.6176	0.5493	0.6205	0.6398	0.6068	0.5943	0.5993	0.6651	0.6495	0.5672	0.631	0.6349	0.647	0.6348	0.623	0.7005
18.7642	18:45:51	0.4779	0.5048	0.5353	0.5923	0.5268	0.4677	0.5042	0.556	0.5556	0.5318	0.4843	0.5887	0.5893	0.5343	0.5392	0.6199	0.5722	0.5366	0.6033	0.6183	0.6159	0.59	0.5683	0.6301	0.6375	0.5426	0.5428	0.6112	0.5782	0.5888	0.5521	0.6548	0.5981	0.5375	0.6005	0.6252	0.5954	0.5801	0.5837	0.647	0.6246	0.5439	0.6138	0.6112	0.6351	0.6007	0.5991	0.6788
19.0142	19:00:51	0.4613	0.49	0.5164	0.5845	0.5109	0.4613	0.4878	0.5511	0.5375	0.516	0.4751	0.5779	0.5795	0.5123	0.5323	0.61	0.5575	0.521	0.5912	0.6011	0.5949	0.5767	0.5613	0.6149	0.628	0.5257	0.5361	0.5817	0.5684	0.5701	0.5376	0.6352	0.5819	0.525	0.588	0.6037	0.576	0.567	0.5769	0.6189	0.6158	0.5338	0.5964	0.5933	0.627	0.5844	0.5843	0.6638
19.2642	19:15:51	0.4486	0.4732	0.5042	0.5701	0.512	0.4501	0.4769	0.5418	0.5192	0.4994	0.4663	0.5661	0.5744	0.5029	0.5255	0.5955	0.5423	0.5165	0.5843	0.5844	0.5857	0.5534	0.5475	0.6046	0.6064	0.5063	0.5196	0.5669	0.5696	0.558	0.5258	0.6229	0.5752	0.5097	0.5746	0.5865	0.5575	0.5565	0.5609	0.6104	0.6056	0.5249	0.5599	0.5864	0.6079	0.5676	0.5785	0.6501
19.5144	19:30:52	0.4329	0.4539	0.4886	0.5677	0.5102	0.4343	0.4664	0.5257	0.5135	0.4842	0.4568	0.5581	0.5617	0.4936	0.5096	0.58	0.5324	0.5075	0.5725	0.5713	0.5711	0.5409	0.5437	0.5923	0.593	0.4837	0.5004	0.551	0.556	0.5461	0.5143	0.6158	0.5647	0.4998	0.5622	0.5693	0.5431	0.5415	0.5473	0.5965	0.5952	0.509	0.5555	0.573	0.5881	0.5576	0.5646	0.6305
19.7644	19:45:52	0.4251	0.44	0.481	0.5547	0.5048	0.4249	0.4614	0.5089	0.5019	0.4693	0.4221	0.5483	0.5493	0.4825	0.4959	0.572	0.5243	0.4968	0.5623	0.5586	0.5497	0.5295	0.5356	0.582	0.5691	0.4713	0.4852	0.5368	0.5375	0.5369	0.4989	0.5939	0.5468	0.4884	0.5495	0.5601	0.5339	0.5375	0.531	0.5855	0.5857	0.5019	0.5388	0.5616	0.5711	0.5485	0.5482	0.6177
20.0147	20:00:53	0.4089	0.4305	0.4741	0.5431	0.4923	0.417	0.4479	0.498	0.4878	0.4597	0.4032	0.5385	0.5367	0.4737	0.4867	0.5635	0.5061	0.4895	0.552	0.5417	0.5399	0.5222	0.5216	0.5698	0.5477	0.456	0.474	0.5197	0.5225	0.5232	0.4849	0.578	0.531	0.4834	0.5305	0.5549	0.5237	0.5212	0.5174	0.5745	0.5696	0.4864	0.5275	0.5405	0.5706	0.5333	0.5425	0.5994
20.2647	20:15:53	0.403	0.4251	0.4713	0.5321	0.4809	0.4128	0.4424	0.4789	0.4817	0.4483	0.3957	0.5283	0.525	0.4643	0.4746	0.5454	0.4976	0.4751	0.5457	0.5391	0.5381	0.5049	0.5107	0.5551	0.5404	0.4492	0.4617	0.5103	0.5094	0.5156	0.4757	0.5633	0.5095	0.4799	0.5229	0.5357	0.5211	0.515	0.5106	0.5651	0.5603	0.4682	0.5155	0.5304	0.5626	0.5187	0.5257	0.5773
20.515	20:30:54	0.3896	0.4203	0.4594	0.527	0.4612	0.4041	0.4245	0.4712	0.4783	0.4436	0.3915	0.5113	0.5161	0.4568	0.4679	0.5402	0.4918	0.4605	0.5301	0.5298	0.5244	0.4981	0.5002	0.5454	0.5317	0.4414	0.45	0.5028	0.4931	0.5103	0.4605	0.5526	0.4996	0.4647	0.5134	0.5258	0.503	0.4988	0.5091	0.5539	0.5494	0.4617	0.5055	0.5189	0.539	0.5122	0.5119	0.5693
20.765	20:45:54	0.3795	0.4063	0.4511	0.5214	0.4512	0.3951	0.4145	0.4541	0.4754	0.4322	0.4123	0.5001	0.5101	0.4499	0.4615	0.5358	0.4732	0.4447	0.526	0.5176	0.5165	0.4922	0.4919	0.535	0.5208	0.4331	0.4212	0.4998	0.4808	0.4975	0.4563	0.5422	0.4932	0.4593	0.5067	0.5169	0.4952	0.4887	0.4982	0.542	0.5406	0.4568	0.5002	0.5048	0.5299	0.5105	0.5003	0.5623
21.0153	21:00:55	0.3693	0.3985	0.4396	0.5153	0.4475	0.3876	0.4089	0.452	0.4683	0.4348	0.3996	0.4909	0.5023	0.4389	0.4566	0.5207	0.4597	0.4327	0.5246	0.513	0.5124	0.4822	0.4746	0.5288	0.5117	0.4214	0.4177	0.4837	0.4737	0.4887	0.4516	0.5259	0.4779	0.4527	0.4992	0.5162	0.4891	0.4753	0.4896	0.5301	0.5326	0.449	0.4889	0.4885	0.5218	0.5058	0.4884	0.5491
22.5147	22:30:53	0.2095	0.1967	0.2051	0.2053	0.1628	0.152	0.2241	0.3031	0.2643	0.2141	0.1037	0.1864	0.1929	0.1796	0.239	0.3383	0.2728	0.2194	0.2618	0.2251	0.2028	0.2232	0.2652	0.3369	0.4277	0.3011	0.2729	0.3133	0.2919	0.3156	0.3375	0.4172	0.3552	0.2955	0.313	0.3264	0.299	0.3035	0.365	0.4397	0.4093	0.3016	0.2923	0.2845	0.308	0.3228	0.3313	0.4335
22.765	22:45:54	0.0243	0.0706	0.0988	0.1195	0.0793	0.0559	0.0898	0.0959	0.099	0.0934	0.024	0.108	0.114	0.0818	0.11	0.1461	0.1177	0.1028	0.162	0.1398	0.1306	0.1322	0.1365	0.1511	0.272	0.1934	0.1785	0.2379	0.2216	0.2138	0.2123	0.2453	0.2148	0.201	0.2349	0.251	0.2249	0.2128	0.2328	0.2659	0.2651	0.199	0.21	0.2167	0.2326	0.2172	0.2157	0.2618
23.015	23:00:54	0.0266	0.0638	0.096	0.1227	0.0791	0.0563	0.0818	0.095	0.0941	0.078	0.0144	0.0957	0.1027	0.0684	0.0945	0.137	0.1176	0.0862	0.1425	0.1331	0.1124	0.1148	0.1191	0.1454	0.2655	0.1702	0.153	0.2175	0.1984	0.1988	0.1953	0.2402	0.2211	0.181	0.2168	0.2302	0.204	0.1969	0.2138	0.2594	0.2623	0.184	0.2016	0.1925	0.2182	0.1951	0.2066	0.2616
23.265	23:15:54	0.057	0.0917	0.1173	0.1468	0.1075	0.0786	0.104	0.1249	0.1223	0.101	0.0363	0.1189	0.1213	0.0879	0.113	0.1655	0.1505	0.107	0.1612	0.1557	0.1373	0.1341	0.1438	0.1777	0.2919	0.1829	0.1642	0.226	0.2123	0.2125	0.2057	0.2599	0.2435	0.196	0.2363	0.2483	0.2157	0.2132	0.2279	0.2848	0.284	0.1979	0.2154	0.215	0.2293	0.2075	0.2269	0.2922
23.515	23:30:54	0.0946	0.1334	0.1606	0.1884	0.1439	0.1246	0.1439	0.173	0.1639	0.1441	0.0711	0.1582	0.1587	0.1308	0.1563	0.2089	0.1936	0.1466	0.1987	0.1947	0.1707	0.1696	0.1871	0.2203	0.3295	0.2072	0.196	0.2553	0.2446	0.2387	0.2385	0.2913	0.2755	0.2354	0.2691	0.2613	0.2499	0.2463	0.2623	0.3138	0.317	0.2267	0.2515	0.2404	0.2623	0.2366	0.2615	0.3277
23.765	23:45:54	0.1271	0.1743	0.2037	0.2341	0.1865	0.1667	0.1816	0.2075	0.2019	0.1868	0.1122	0.2024	0.1972	0.1687	0.2004	0.2538	0.2353	0.1932	0.2388	0.2362	0.2115	0.2113	0.2351	0.264	0.366	0.2466	0.2311	0.2865	0.2742	0.2809	0.2727	0.3245	0.3087	0.2771	0.3058	0.2962	0.2864	0.2825	0.3024	0.351	0.3504	0.2624	0.2867	0.2691	0.303	0.2747	0.3011	0.3576
24.015	24:00:54	0.1657	0.2158	0.2434	0.2762	0.2239	0.2078	0.2188	0.245	0.2348	0.2265	0.1529	0.2442	0.2419	0.213	0.2505	0.2955	0.2693	0.2308	0.2774	0.2765	0.257	0.2512	0.2745	0.3085	0.3892	0.2724	0.2631	0.3192	0.3092	0.3176	0.3056	0.3517	0.3359	0.3087	0.3427	0.3269	0.316	0.3183	0.3393	0.3782	0.38	0.2944	0.3266	0.2996	0.336	0.3123	0.3369	0.394
24.265	24:15:54	0.1864	0.2438	0.2768	0.3195	0.2567	0.2389	0.2473	0.2798	0.2627	0.2571	0.1825	0.2847	0.2801	0.2518	0.2909	0.3334	0.2971	0.259	0.3185	0.3102	0.3009	0.2945	0.3102	0.3425	0.4104	0.2949	0.2865	0.3489	0.3398	0.3504	0.3326	0.3736	0.3579	0.3392	0.3754	0.3557	0.3447	0.3492	0.3662	0.4022	0.4051	0.3194	0.3574	0.3234	0.3665	0.3455	0.367	0.4151
24.515	24:30:54	0.2094	0.2663	0.302	0.347	0.2828	0.2661	0.2739	0.3034	0.282	0.2789	0.2126	0.3135	0.3068	0.2713	0.3185	0.3572	0.3159	0.2879	0.3515	0.3445	0.3299	0.3299	0.3388	0.3687	0.4256	0.3164	0.3081	0.3678	0.3646	0.3753	0.3524	0.3872	0.3732	0.3518	0.3963	0.3775	0.3722	0.3765	0.3959	0.4211	0.4196	0.3405	0.3799	0.3492	0.3935	0.3713	0.3916	0.4328
24.765	24:45:54	0.2254	0.2812	0.3185	0.3683	0.3086	0.2964	0.2952	0.3168	0.2959	0.3021	0.2327	0.3376	0.3311	0.2901	0.3413	0.3756	0.3298	0.3144	0.3842	0.3691	0.3577	0.353	0.3615	0.3911	0.4347	0.3269	0.3193	0.3851	0.384	0.3931	0.3771	0.4022	0.3836	0.3676	0.4107	0.3996	0.3876	0.3885	0.4188	0.4282	0.4265	0.3555	0.3917	0.3691	0.4176	0.3851	0.4073	0.4492
25.015	25:00:54	0.2359	0.2998	0.3386	0.3885	0.3257	0.3119	0.3123	0.3239	0.3065	0.3192	0.2478	0.3553	0.3531	0.3138	0.3655	0.3814	0.3442	0.3352	0.4131	0.3879	0.3774	0.3732	0.3778	0.4068	0.4369	0.3367	0.3297	0.3967	0.3946	0.4024	0.3854	0.4047	0.3885	0.3832	0.4269	0.4121	0.3988	0.4034	0.4308	0.4329	0.4324	0.3686	0.4078	0.3804	0.4314	0.4	0.419	0.4533
25.2653	25:15:55	0.2437	0.3147	0.3563	0.4054	0.3409	0.3262	0.3319	0.3354	0.3108	0.3335	0.2677	0.3793	0.3629	0.3312	0.3821	0.3889	0.3543	0.3546	0.4304	0.4077	0.4004	0.3896	0.3976	0.4171	0.4398	0.3466	0.3415	0.4088	0.4125	0.4164	0.3971	0.405	0.3949	0.3967	0.4421	0.4211	0.4064	0.423	0.4382	0.4405	0.4406	0.3779	0.4258	0.3873	0.4423	0.4123	0.4321	0.4602
25.5153	25:30:55	0.242	0.3335	0.3699	0.4143	0.3589	0.3412	0.3498	0.3395	0.314	0.355	0.2848	0.3894	0.3793	0.3525	0.3946	0.3996	0.3563	0.3677	0.4464	0.4211	0.4194	0.4111	0.413	0.4265	0.4452	0.3583	0.3505	0.418	0.4181	0.4234	0.4045	0.4017	0.3979	0.4084	0.4497	0.43	0.4155	0.433	0.4463	0.4466	0.4359	0.3938	0.4304	0.3965	0.4472	0.4297	0.4315	0.4597
25.7656	25:45:56	0.2447	0.3446	0.3859	0.4308	0.3685	0.363	0.3722	0.3414	0.3191	0.3714	0.3006	0.4026	0.3927	0.3728	0.4221	0.4027	0.3612	0.3792	0.4601	0.436	0.4335	0.4304	0.4311	0.4353	0.4376	0.3656	0.3621	0.4259	0.43	0.4294	0.4215	0.3936	0.4018	0.4191	0.4515	0.4412	0.4231	0.4397	0.4609	0.4494	0.431	0.3977	0.4457	0.4051	0.4553	0.4368	0.4447	0.4546
26.0156	26:00:56	0.2497	0.3572	0.3999	0.444	0.3818	0.3763	0.3881	0.352	0.3207	0.3903	0.3185	0.4204	0.4079	0.3935	0.4415	0.4069	0.3669	0.3988	0.4828	0.454	0.4477	0.4472	0.4562	0.4332	0.436	0.3626	0.3732	0.4408	0.4391	0.4434	0.4313	0.3948	0.4007	0.4315	0.4549	0.4476	0.4264	0.461	0.4709	0.4487	0.4317	0.4086	0.4644	0.4156	0.4664	0.4479	0.4512	0.4587
26.2658	26:15:57	0.2554	0.373	0.4208	0.4608	0.3947	0.3961	0.4032	0.3557	0.3252	0.4068	0.3303	0.4421	0.4231	0.415	0.4581	0.4155	0.3681	0.4135	0.5015	0.4673	0.4695	0.4673	0.4855	0.4372	0.4347	0.3717	0.3885	0.445	0.4446	0.4521	0.4418	0.3923	0.394	0.439	0.466	0.4574	0.4347	0.4697	0.4828	0.4513	0.4317	0.4139	0.4864	0.4265	0.4767	0.4597	0.4634	0.4566
26.5158	26:30:57	0.2591	0.3868	0.4352	0.477	0.417	0.4129	0.4161	0.3622	0.3273	0.4289	0.3482	0.4658	0.4382	0.4336	0.4767	0.4188	0.3719	0.4345	0.5227	0.4933	0.4862	0.4862	0.506	0.4375	0.4351	0.3824	0.3971	0.4615	0.4607	0.4516	0.4594	0.397	0.3926	0.4492	0.4786	0.4693	0.4402	0.4829	0.4923	0.4503	0.4343	0.4286	0.5003	0.4353	0.4877	0.474	0.4721	0.4586
26.7661	26:45:58	0.2682	0.4003	0.4504	0.503	0.4329	0.4341	0.4401	0.373	0.335	0.4427	0.3695	0.498	0.4542	0.4587	0.497	0.4317	0.3582	0.4586	0.5433	0.5132	0.5056	0.5104	0.5343	0.4375	0.4276	0.3931	0.4142	0.4725	0.469	0.4669	0.4694	0.3945	0.3926	0.4572	0.4821	0.481	0.4413	0.4938	0.5056	0.4393	0.4332	0.4433	0.5155	0.4466	0.5031	0.4844	0.4891	0.4598
27.0164	27:00:59	0.2685	0.4223	0.4708	0.5252	0.45	0.4549	0.4561	0.3769	0.338	0.4641	0.3941	0.516	0.4725	0.4782	0.5165	0.4379	0.3616	0.4758	0.5608	0.5368	0.5302	0.5313	0.5527	0.4435	0.4263	0.4017	0.4245	0.4768	0.4749	0.4821	0.4764	0.3928	0.3915	0.4722	0.4948	0.4931	0.4489	0.5077	0.5165	0.4394	0.4281	0.4533	0.5219	0.4556	0.5152	0.5	0.4997	0.4547
27.2664	27:15:59	0.2741	0.4405	0.4884	0.5468	0.4714	0.4734	0.4794	0.3817	0.3405	0.4801	0.4101	0.5343	0.4917	0.5007	0.5339	0.4454	0.3655	0.4979	0.5822	0.5633	0.5573	0.556	0.577	0.44	0.4262	0.4113	0.4388	0.4938	0.4825	0.4973	0.494	0.393	0.3902	0.4799	0.502	0.5084	0.4591	0.5157	0.5237	0.443	0.4258	0.4593	0.5385	0.4579	0.5242	0.5163	0.5152	0.4528
27.5167	27:31:00	0.274	0.4555	0.5104	0.5695	0.4878	0.4939	0.4991	0.3901	0.3491	0.4933	0.4357	0.5541	0.5119	0.5209	0.5554	0.4506	0.3693	0.5173	0.6116	0.5868	0.5797	0.5712	0.5981	0.4485	0.4225	0.4192	0.4505	0.5089	0.4881	0.5018	0.5047	0.389	0.3828	0.493	0.5096	0.5213	0.4716	0.5301	0.5367	0.4325	0.4209	0.4697	0.5521	0.4741	0.534	0.5373	0.5246	0.4526
27.7669	27:46:01	0.2769	0.4707	0.5335	0.5968	0.5129	0.5153	0.5128	0.3902	0.3496	0.5068	0.4536	0.5811	0.5335	0.5488	0.5788	0.449	0.3757	0.5363	0.6334	0.6108	0.6003	0.5917	0.6233	0.4527	0.428	0.4219	0.4597	0.5227	0.4959	0.5132	0.5133	0.3856	0.3838	0.5015	0.5175	0.5346	0.4764	0.5395	0.5444	0.4333	0.4219	0.4758	0.5658	0.4853	0.5487	0.5466	0.5279	0.4467
28.0172	28:01:02	0.2782	0.491	0.5501	0.6118	0.5353	0.5395	0.5287	0.3906	0.3552	0.5221	0.4722	0.6099	0.5537	0.5691	0.5948	0.4482	0.3735	0.5602	0.6538	0.6357	0.62	0.6158	0.6498	0.4565	0.4285	0.4343	0.4647	0.5302	0.5024	0.5215	0.5114	0.3855	0.3951	0.5095	0.5273	0.5439	0.4873	0.5488	0.5536	0.4336	0.4161	0.4828	0.579	0.496	0.5616	0.5549	0.5405	0.4442
28.2672	28:16:02	0.278	0.5004	0.5786	0.631	0.5589	0.5539	0.5414	0.3941	0.3556	0.5427	0.494	0.6363	0.5691	0.5898	0.6125	0.4478	0.378	0.576	0.6787	0.6502	0.6388	0.6365	0.6688	0.4596	0.4227	0.4431	0.481	0.5393	0.5067	0.532	0.5122	0.3847	0.3905	0.5175	0.5417	0.5545	0.4897	0.5634	0.5568	0.4335	0.4168	0.4851	0.5878	0.5069	0.5685	0.5576	0.5551	0.446
28.5175	28:31:03	0.2888	0.5147	0.601	0.648	0.5814	0.5657	0.5553	0.3987	0.363	0.5627	0.5158	0.6632	0.5895	0.6076	0.6307	0.4501	0.3817	0.5954	0.7003	0.6777	0.6571	0.6575	0.6891	0.4699	0.4221	0.4568	0.4898	0.5475	0.5149	0.5438	0.5205	0.3831	0.3882	0.5197	0.5469	0.5583	0.4956	0.5661	0.5585	0.4265	0.4213	0.4973	0.5948	0.5179	0.5786	0.5697	0.5577	0.4485
28.7675	28:46:03	0.2903	0.526	0.6212	0.6681	0.6007	0.5868	0.5732	0.4052	0.3639	0.5855	0.539	0.682	0.6013	0.6311	0.6488	0.456	0.3873	0.6104	0.7262	0.7047	0.6777	0.6779	0.7125	0.4696	0.4168	0.4596	0.4998	0.5605	0.5194	0.5465	0.5274	0.3781	0.3876	0.526	0.5548	0.5689	0.4979	0.5774	0.5604	0.4214	0.4213	0.5006	0.5965	0.5277	0.5811	0.5696	0.5697	0.4456
29.0175	29:01:03	0.2982	0.5463	0.6394	0.6843	0.6149	0.6126	0.5959	0.4068	0.364	0.604	0.5572	0.7125	0.6204	0.6473	0.6697	0.4594	0.3885	0.6252	0.746	0.7316	0.6968	0.7002	0.7403	0.4736	0.4151	0.4707	0.5035	0.577	0.5232	0.5545	0.5336	0.3813	0.386	0.54	0.5645	0.5683	0.5082	0.5824	0.5699	0.4281	0.4209	0.5128	0.6009	0.5385	0.5896	0.5792	0.5744	0.4468
29.2675	29:16:03	0.3018	0.5565	0.6597	0.7136	0.6259	0.6299	0.6132	0.4167	0.367	0.6224	0.5793	0.738	0.6351	0.6658	0.6869	0.4687	0.3925	0.6464	0.7699	0.7571	0.7216	0.7203	0.7594	0.4754	0.4131	0.4747	0.5148	0.5831	0.5215	0.5681	0.5387	0.383	0.3848	0.5451	0.5785	0.5863	0.5147	0.5941	0.573	0.4266	0.4172	0.5186	0.6099	0.5421	0.601	0.5823	0.5777	0.4442
29.5175	29:31:03	0.3074	0.5796	0.676	0.7403	0.6352	0.6475	0.6289	0.4231	0.3717	0.6388	0.5978	0.7569	0.6599	0.6887	0.7089	0.4717	0.3954	0.6678	0.7899	0.7716	0.7413	0.7409	0.7771	0.4828	0.4129	0.4802	0.5245	0.5922	0.5163	0.5693	0.5447	0.3824	0.3844	0.5503	0.5939	0.5904	0.516	0.598	0.5886	0.4263	0.4204	0.5303	0.6141	0.5585	0.6077	0.5878	0.5843	0.4374
29.7675	29:46:03	0.3058	0.5999	0.6935	0.7622	0.6546	0.6631	0.6466	0.4248	0.374	0.6473	0.6189	0.7792	0.6838	0.7131	0.7238	0.4753	0.4021	0.6809	0.8186	0.7904	0.7619	0.7534	0.7983	0.4905	0.4116	0.4835	0.5378	0.5974	0.5185	0.5722	0.5499	0.3835	0.3818	0.5596	0.5992	0.5988	0.5189	0.605	0.5955	0.4304	0.422	0.536	0.6168	0.5693	0.6132	0.5924	0.5927	0.4367
30.0178	30:01:04	0.3026	0.6137	0.7067	0.7856	0.6691	0.6766	0.6646	0.4317	0.3813	0.6643	0.6349	0.8056	0.6906	0.7259	0.7396	0.4793	0.4072	0.6965	0.8411	0.8114	0.7738	0.7689	0.8163	0.5007	0.4109	0.4832	0.5499	0.6105	0.5152	0.5823	0.5516	0.3822	0.3851	0.5713	0.6041	0.6049	0.5175	0.6084	0.6002	0.4275	0.4164	0.5416	0.6246	0.5726	0.6168	0.5997	0.5999	0.4357
30.2681	30:16:05	0.3064	0.6254	0.7316	0.7965	0.6773	0.6868	0.6778	0.4303	0.3878	0.6769	0.6594	0.8271	0.7086	0.7482	0.7503	0.4824	0.41	0.7118	0.863	0.8358	0.7971	0.7936	0.835	0.4973	0.411	0.4855	0.5559	0.6179	0.5251	0.5818	0.5525	0.3826	0.3796	0.5906	0.6141	0.6185	0.5292	0.6157	0.6045	0.4294	0.4193	0.5514	0.6343	0.5842	0.6238	0.6058	0.6068	0.4418
30.5181	30:31:05	0.3081	0.6436	0.7475	0.8179	0.6829	0.704	0.687	0.4385	0.3965	0.6907	0.6895	0.856	0.7231	0.7657	0.7705	0.4854	0.4125	0.7185	0.8824	0.8555	0.8093	0.8049	0.8482	0.5009	0.4089	0.4941	0.5586	0.6275	0.5238	0.5891	0.5594	0.376	0.3832	0.6009	0.6207	0.6279	0.529	0.6239	0.6084	0.4234	0.4167	0.563	0.6437	0.5933	0.6208	0.6185	0.6162	0.4367
30.7683	30:46:06	0.3117	0.6559	0.7683	0.8483	0.6993	0.7183	0.7035	0.4382	0.4061	0.6986	0.7075	0.8745	0.7397	0.7818	0.7803	0.4914	0.4181	0.7336	0.9043	0.8735	0.831	0.8204	0.8523	0.5045	0.4155	0.4949	0.573	0.6308	0.5257	0.5935	0.5579	0.3746	0.3831	0.6117	0.6221	0.6296	0.5324	0.6305	0.6191	0.4154	0.423	0.571	0.6541	0.6023	0.6219	0.6258	0.6143	0.4473
31.0186	31:01:07	0.3109	0.6601	0.7859	0.8658	0.7098	0.7281	0.7115	0.4349	0.4104	0.7125	0.7222	0.8933	0.7607	0.8019	0.7953	0.4939	0.4197	0.7527	0.9276	0.8866	0.8433	0.8329	0.8632	0.5137	0.4122	0.5027	0.5821	0.6426	0.5225	0.5948	0.5618	0.3758	0.3827	0.6169	0.6267	0.6358	0.5347	0.6372	0.6259	0.4192	0.4203	0.5736	0.6594	0.6104	0.6228	0.6306	0.62	0.4485
31.2686	31:16:07	0.3181	0.6658	0.8012	0.8811	0.7332	0.7437	0.7208	0.4389	0.4156	0.7295	0.7423	0.9095	0.7754	0.8069	0.8058	0.5033	0.4279	0.7616	0.944	0.8992	0.858	0.8554	0.8702	0.5251	0.4138	0.5041	0.5964	0.6468	0.5235	0.5938	0.5615	0.379	0.3879	0.6222	0.6245	0.6444	0.5403	0.6426	0.6338	0.4206	0.4165	0.5786	0.6685	0.6196	0.6261	0.6408	0.6259	0.4549
31.5189	31:31:08	0.3245	0.6785	0.8262	0.9016	0.7451	0.7563	0.7346	0.4447	0.4217	0.7424	0.7588	0.9305	0.7874	0.826	0.816	0.5185	0.427	0.7713	0.9596	0.9184	0.8762	0.8676	0.882	0.5376	0.4184	0.5083	0.6115	0.6547	0.5194	0.6009	0.5725	0.3809	0.3829	0.624	0.6222	0.6457	0.5372	0.6427	0.6389	0.4198	0.4226	0.5803	0.6709	0.6263	0.6283	0.6523	0.6261	0.4544
31.7689	31:46:08	0.3355	0.686	0.8378	0.9195	0.7548	0.77	0.7419	0.4536	0.4315	0.756	0.7736	0.9477	0.7992	0.8393	0.8188	0.5256	0.4381	0.785	0.9744	0.9328	0.887	0.8799	0.8898	0.5338	0.4182	0.5172	0.6118	0.6615	0.5219	0.6101	0.5738	0.381	0.3791	0.6285	0.6328	0.6616	0.5358	0.6443	0.6404	0.4236	0.4272	0.5893	0.6777	0.6282	0.626	0.6541	0.6319	0.4535
32.0192	32:01:09	0.3433	0.6895	0.8503	0.9352	0.765	0.7805	0.748	0.4586	0.438	0.7701	0.7808	0.9627	0.8178	0.8583	0.8265	0.5321	0.4463	0.7897	0.9913	0.9538	0.8994	0.8866	0.8894	0.5416	0.4192	0.5202	0.6148	0.6581	0.5292	0.6081	0.5815	0.3828	0.3813	0.6289	0.6371	0.6662	0.5349	0.6509	0.6489	0.4297	0.4326	0.5933	0.6883	0.6305	0.6316	0.6535	0.6331	0.4465
32.2692	32:16:09	0.3561	0.6959	0.8704	0.9464	0.7799	0.7871	0.7509	0.465	0.4435	0.779	0.7965	0.9785	0.8261	0.8672	0.8309	0.5446	0.4476	0.7959	1.0023	0.973	0.9019	0.9037	0.8889	0.5455	0.4173	0.5227	0.6235	0.6627	0.5292	0.6112	0.5819	0.3865	0.3802	0.6288	0.6448	0.6706	0.5298	0.6521	0.6452	0.4309	0.4333	0.5959	0.6914	0.6343	0.6335	0.6568	0.6436	0.4506
32.5194	32:31:10	0.3664	0.704	0.8716	0.9547	0.7931	0.7899	0.7588	0.4718	0.4511	0.7821	0.8047	0.9969	0.8352	0.89	0.841	0.5477	0.4546	0.8106	1.0156	0.9917	0.9078	0.9116	0.8891	0.5531	0.4241	0.5278	0.6255	0.6698	0.5406	0.6131	0.5804	0.3837	0.38	0.634	0.6497	0.6768	0.5278	0.6497	0.6529	0.4338	0.4362	0.6011	0.6968	0.6472	0.6311	0.6646	0.6493	0.4591
32.7694	32:46:10	0.3718	0.7057	0.8832	0.9716	0.7999	0.8009	0.7645	0.4808	0.4618	0.7926	0.8215	1.0136	0.8558	0.8946	0.8556	0.5592	0.4606	0.813	1.0225	1.01	0.9137	0.9243	0.8934	0.5599	0.4358	0.5332	0.6295	0.6782	0.5421	0.6142	0.5863	0.381	0.3853	0.639	0.6618	0.6918	0.532	0.6509	0.652	0.4365	0.4317	0.6061	0.7001	0.6501	0.6416	0.6601	0.6479	0.4572
33.0194	33:01:10	0.3796	0.7128	0.8949	0.988	0.8149	0.8053	0.7735	0.4892	0.473	0.7925	0.836	1.027	0.8668	0.8987	0.8625	0.5685	0.4707	0.8175	1.0354	1.0275	0.9184	0.9328	0.9057	0.5672	0.4402	0.5353	0.6365	0.6832	0.5438	0.6111	0.5901	0.3827	0.3891	0.6437	0.6651	0.6962	0.5307	0.6464	0.6537	0.4356	0.44	0.6136	0.6975	0.6513	0.6406	0.6574	0.6471	0.4631
33.2694	33:16:10	0.3895	0.7181	0.9064	0.9993	0.8275	0.8145	0.7808	0.4967	0.4875	0.7979	0.8451	1.0377	0.8704	0.904	0.8707	0.5767	0.4792	0.8262	1.0411	1.0451	0.9293	0.9391	0.911	0.5733	0.4452	0.5343	0.6455	0.6846	0.5407	0.6109	0.5978	0.392	0.3863	0.6501	0.6653	0.7038	0.5289	0.6474	0.6511	0.4388	0.4457	0.612	0.7032	0.65	0.6499	0.6596	0.6484	0.4653
33.5194	33:31:10	0.3975	0.7264	0.924	1.0092	0.8384	0.8137	0.7906	0.5029	0.4965	0.8039	0.8536	1.052	0.8803	0.9084	0.8692	0.5938	0.4912	0.8308	1.0565	1.0625	0.9302	0.9443	0.9165	0.5837	0.4393	0.5386	0.6471	0.6866	0.539	0.6101	0.5995	0.4003	0.388	0.6448	0.663	0.7122	0.5385	0.6549	0.6529	0.4412	0.4472	0.6146	0.7008	0.6528	0.6539	0.6601	0.6557	0.4727
33.7694	33:46:10	0.4056	0.7284	0.9293	1.0219	0.8376	0.8197	0.7903	0.5125	0.5045	0.8082	0.864	1.0693	0.8779	0.91	0.8721	0.6079	0.4956	0.8282	1.0679	1.0643	0.9457	0.9418	0.9185	0.5889	0.4431	0.5413	0.6487	0.6894	0.5497	0.6097	0.6069	0.4097	0.3937	0.6507	0.6688	0.7137	0.5344	0.6589	0.6535	0.4502	0.4518	0.627	0.7003	0.6566	0.6581	0.6553	0.6518	0.4725
34.0197	34:01:11	0.4169	0.7368	0.9343	1.0286	0.8398	0.8273	0.7838	0.515	0.5126	0.8107	0.8702	1.0713	0.8903	0.9186	0.8637	0.6234	0.4997	0.8224	1.0766	1.0734	0.9525	0.9517	0.9162	0.6036	0.4438	0.5424	0.6563	0.6906	0.5557	0.6085	0.6094	0.4089	0.4001	0.6519	0.665	0.7117	0.5334	0.6505	0.6533	0.45	0.4602	0.6308	0.6979	0.6636	0.6647	0.6487	0.6509	0.476
34.2697	34:16:11	0.4182	0.74	0.942	1.0297	0.8363	0.8293	0.7808	0.5259	0.5199	0.8187	0.884	1.0841	0.8892	0.9241	0.8622	0.6326	0.5138	0.8194	1.0818	1.0812	0.9625	0.9632	0.9227	0.6083	0.446	0.5487	0.6683	0.6978	0.5519	0.6122	0.6113	0.4119	0.4103	0.6477	0.668	0.7105	0.5353	0.6492	0.6507	0.4603	0.4594	0.6308	0.6954	0.6614	0.6599	0.6543	0.6522	0.4797
34.52	34:31:12	0.4308	0.7323	0.9491	1.0308	0.8387	0.8293	0.7825	0.5362	0.5238	0.8124	0.8822	1.0951	0.894	0.9302	0.8669	0.6384	0.5237	0.8254	1.0889	1.0914	0.9661	0.9629	0.9257	0.6192	0.4489	0.5466	0.6657	0.695	0.5483	0.6139	0.6134	0.4133	0.4138	0.648	0.6752	0.7101	0.5379	0.6487	0.6509	0.4678	0.464	0.6374	0.703	0.6629	0.6528	0.6596	0.6533	0.4852
34.7703	34:46:13	0.4382	0.7365	0.9524	1.0341	0.8393	0.8317	0.7896	0.5468	0.5418	0.8151	0.8889	1.0976	0.8944	0.9369	0.8686	0.6439	0.5408	0.8265	1.0889	1.0927	0.9826	0.9672	0.9376	0.6309	0.4599	0.5433	0.6598	0.6997	0.5528	0.6177	0.6093	0.4199	0.4181	0.6509	0.6747	0.7154	0.54	0.6473	0.6462	0.4738	0.4695	0.6382	0.7093	0.6558	0.6442	0.6546	0.6535	0.4882
35.0206	35:01:14	0.4519	0.7409	0.9597	1.0423	0.8351	0.8305	0.785	0.5544	0.5527	0.812	0.8914	1.1076	0.8952	0.9352	0.8745	0.6612	0.5472	0.8306	1.0925	1.0936	0.9876	0.9698	0.9319	0.638	0.462	0.5444	0.6595	0.7079	0.5497	0.616	0.6075	0.4243	0.4202	0.6544	0.6822	0.7211	0.5472	0.6582	0.6461	0.4796	0.4802	0.6428	0.7194	0.6537	0.6403	0.6453	0.6522	0.4931
35.2706	35:16:14	0.4638	0.7478	0.9718	1.0543	0.8372	0.8385	0.7889	0.5651	0.5616	0.8103	0.9032	1.1149	0.8991	0.9415	0.8826	0.6679	0.5589	0.8398	1.107	1.0893	0.9937	0.9705	0.9333	0.648	0.4603	0.5397	0.6603	0.7053	0.5607	0.6198	0.6016	0.4247	0.4254	0.6453	0.6856	0.7161	0.5444	0.6609	0.6437	0.4781	0.488	0.6416	0.7187	0.6583	0.6435	0.6469	0.648	0.496
35.5208	35:31:15	0.4749	0.7511	0.9654	1.0612	0.8495	0.8307	0.7874	0.5813	0.5687	0.8028	0.9133	1.1082	0.9053	0.9389	0.8857	0.6777	0.5737	0.8389	1.1036	1.0975	1.0033	0.9732	0.938	0.6609	0.4705	0.5325	0.6625	0.7034	0.5615	0.626	0.5995	0.4288	0.4262	0.646	0.689	0.7176	0.5445	0.6587	0.6317	0.4909	0.4926	0.6368	0.7206	0.6634	0.6429	0.6546	0.6476	0.4947
35.7708	35:46:15	0.4829	0.7503	0.9668	1.0584	0.8556	0.8324	0.7889	0.5898	0.58	0.7989	0.9168	1.1079	0.9101	0.9388	0.8795	0.689	0.5771	0.8318	1.1096	1.1006	1.0097	0.9786	0.9305	0.6712	0.4752	0.533	0.655	0.6963	0.5577	0.6234	0.594	0.4359	0.4294	0.6408	0.6919	0.7196	0.5438	0.6527	0.6301	0.4968	0.4974	0.639	0.7231	0.6617	0.6482	0.6603	0.6425	0.5003
36.0211	36:01:16	0.4872	0.7425	0.9684	1.0619	0.8506	0.8335	0.7834	0.5945	0.5873	0.7933	0.923	1.1153	0.9165	0.9407	0.8841	0.7028	0.5891	0.8254	1.1161	1.1186	0.9949	0.9751	0.9402	0.6794	0.4749	0.5329	0.6511	0.6966	0.5585	0.6165	0.5938	0.4477	0.437	0.6383	0.6905	0.7225	0.5463	0.6513	0.6295	0.4969	0.5076	0.6371	0.7281	0.6731	0.6427	0.6646	0.6391	0.5078
36.2711	36:16:16	0.4937	0.7432	0.9714	1.069	0.8517	0.8284	0.7819	0.6009	0.6049	0.7966	0.9321	1.1194	0.9198	0.9453	0.8853	0.7151	0.6065	0.8252	1.114	1.1232	0.9996	0.9771	0.9408	0.6886	0.4786	0.5282	0.6564	0.6998	0.5635	0.6161	0.5938	0.4517	0.4359	0.638	0.6839	0.7251	0.5491	0.6537	0.6309	0.4988	0.5116	0.6351	0.7245	0.6733	0.6389	0.6611	0.6368	0.5134
36.5214	36:31:17	0.5019	0.7434	0.9804	1.0624	0.8634	0.8312	0.7763	0.6088	0.6136	0.8048	0.9328	1.1237	0.9234	0.9462	0.8897	0.7299	0.6141	0.8211	1.1193	1.1281	1.0054	0.9712	0.9535	0.6979	0.4867	0.5208	0.6654	0.7003	0.5604	0.6136	0.5933	0.458	0.4404	0.6411	0.6879	0.7268	0.5557	0.6568	0.6306	0.5071	0.5105	0.6441	0.7114	0.6708	0.6361	0.657	0.6298	0.5118
36.7714	36:46:17	0.5123	0.7463	0.9743	1.0653	0.869	0.8312	0.7706	0.6157	0.6267	0.8061	0.9348	1.1271	0.9291	0.9399	0.8892	0.7386	0.6222	0.8113	1.1255	1.1326	1.0181	0.9707	0.9586	0.7094	0.4929	0.5211	0.6746	0.6991	0.5708	0.6092	0.5932	0.4635	0.4522	0.6452	0.694	0.7343	0.5619	0.6529	0.6263	0.5154	0.5155	0.646	0.7048	0.6787	0.6223	0.6576	0.6224	0.5166
37.0214	37:01:17	0.5161	0.7407	0.9724	1.0714	0.8815	0.8296	0.7634	0.6259	0.6365	0.8078	0.9364	1.1385	0.9349	0.9422	0.8939	0.7556	0.6384	0.8048	1.1331	1.1316	1.0125	0.9755	0.9488	0.7138	0.4963	0.5159	0.6771	0.6987	0.5706	0.6056	0.5943	0.4699	0.4609	0.6422	0.6948	0.7359	0.5643	0.6583	0.6177	0.517	0.5183	0.6516	0.703	0.6811	0.6342	0.6578	0.6261	0.5203
37.2714	37:16:17	0.5189	0.7461	0.9801	1.0795	0.8855	0.8293	0.7621	0.6287	0.6436	0.8022	0.9428	1.1486	0.9368	0.9382	0.8893	0.7657	0.6458	0.8008	1.1311	1.1446	1.0306	0.9897	0.9531	0.7237	0.5034	0.5124	0.6824	0.7005	0.5656	0.6125	0.5945	0.4727	0.4669	0.6431	0.6979	0.7326	0.5669	0.6594	0.6192	0.5305	0.5232	0.6431	0.7059	0.6821	0.631	0.6634	0.619	0.5262
37.5214	37:31:17	0.5301	0.7411	0.9749	1.0867	0.889	0.8326	0.7622	0.6363	0.6553	0.8028	0.9526	1.1578	0.9435	0.9415	0.8872	0.7768	0.6469	0.7985	1.139	1.1484	1.0324	0.9851	0.9503	0.7377	0.5094	0.5119	0.6833	0.7062	0.5695	0.6085	0.5943	0.475	0.4667	0.6474	0.6898	0.7292	0.5656	0.6591	0.6163	0.5345	0.5283	0.6475	0.7068	0.6789	0.6339	0.6537	0.6248	0.5318
37.7714	37:46:17	0.5432	0.7403	0.9759	1.099	0.8991	0.8364	0.7688	0.6471	0.6651	0.8066	0.9542	1.1654	0.9544	0.9341	0.8865	0.7835	0.6524	0.7956	1.1454	1.1454	1.0457	0.98	0.9494	0.7554	0.5144	0.5123	0.6803	0.7106	0.577	0.6055	0.5917	0.4781	0.4711	0.6515	0.6945	0.7344	0.5733	0.6617	0.6163	0.538	0.5295	0.6507	0.7062	0.6781	0.6368	0.6478	0.6263	0.5363
38.0217	38:01:18	0.5502	0.7399	0.9793	1.1015	0.9057	0.8452	0.7711	0.6563	0.6753	0.8049	0.9653	1.1713	0.963	0.949	0.8844	0.7914	0.6523	0.7963	1.1447	1.1462	1.0415	0.9911	0.9431	0.7648	0.5111	0.5119	0.6816	0.7174	0.5769	0.6018	0.5921	0.4874	0.484	0.6486	0.6969	0.7285	0.582	0.6673	0.619	0.5387	0.5275	0.6489	0.7098	0.6868	0.6395	0.6445	0.6293	0.5455
38.2717	38:16:18	0.5621	0.7372	0.9828	1.1107	0.9149	0.837	0.7718	0.6649	0.6875	0.8072	0.9708	1.1828	0.9741	0.9549	0.8828	0.7966	0.6674	0.8002	1.1482	1.1536	1.0523	0.9927	0.9452	0.767	0.5208	0.5124	0.6801	0.7201	0.5812	0.6033	0.5896	0.4893	0.4877	0.6509	0.6883	0.7321	0.5833	0.6698	0.6175	0.5444	0.5297	0.6461	0.715	0.687	0.6391	0.6469	0.6287	0.5557
38.5219	38:31:19	0.57	0.7382	0.9941	1.1185	0.9227	0.8326	0.778	0.6774	0.6929	0.8102	0.9637	1.1896	0.9738	0.9641	0.8798	0.8085	0.6759	0.803	1.1516	1.1528	1.0539	1.0066	0.9425	0.7838	0.5238	0.5089	0.6772	0.7214	0.5806	0.6021	0.5917	0.4956	0.4866	0.6419	0.6949	0.7352	0.5867	0.6644	0.6039	0.5515	0.5367	0.6402	0.7155	0.6924	0.6333	0.6436	0.6194	0.5621
38.7719	38:46:19	0.5775	0.7378	0.9966	1.1269	0.9209	0.8298	0.7796	0.6817	0.7017	0.8026	0.967	1.1842	0.9839	0.9635	0.8827	0.8083	0.6919	0.8007	1.1585	1.1565	1.0527	1.0134	0.9421	0.7969	0.5265	0.5058	0.6812	0.723	0.5802	0.5973	0.588	0.4967	0.4932	0.6343	0.6959	0.7305	0.5927	0.6573	0.5965	0.5627	0.5358	0.6397	0.7185	0.6906	0.6333	0.6372	0.6129	0.5668
39.0222	39:01:20	0.5872	0.7373	1.0028	1.138	0.9282	0.8265	0.7827	0.6834	0.7166	0.7989	0.9643	1.1879	0.9898	0.9715	0.8826	0.815	0.7016	0.8098	1.1624	1.1684	1.0601	1.0214	0.9388	0.8125	0.532	0.4978	0.6773	0.7258	0.5747	0.5935	0.5901	0.4969	0.4958	0.6317	0.6915	0.7309	0.5907	0.6622	0.601	0.568	0.541	0.6363	0.7161	0.6923	0.6364	0.6301	0.6096	0.5763
39.2722	39:16:20	0.6026	0.7398	1.0097	1.139	0.9299	0.8348	0.7762	0.6936	0.721	0.8052	1.0205	1.2022	0.9934	0.9789	0.8901	0.8248	0.7117	0.8123	1.1628	1.1755	1.0644	1.0196	0.9429	0.8204	0.533	0.5004	0.6727	0.7265	0.5738	0.5952	0.5896	0.4995	0.5092	0.6386	0.6902	0.7345	0.5949	0.667	0.6037	0.5725	0.5449	0.6425	0.7163	0.6925	0.6383	0.6311	0.6079	0.5834
39.5225	39:31:21	0.6158	0.742	1.011	1.1484	0.9311	0.8375	0.7758	0.7049	0.7292	0.8129	0.9776	1.2165	0.9986	0.9768	0.8953	0.836	0.7246	0.8167	1.1661	1.1713	1.0618	1.0129	0.9418	0.8289	0.5409	0.5035	0.6703	0.7279	0.5692	0.597	0.5928	0.5075	0.5066	0.637	0.6833	0.7346	0.6002	0.6672	0.6021	0.5747	0.5586	0.6394	0.7263	0.6913	0.64	0.6319	0.6	0.5937
39.7725	39:46:21	0.6236	0.7422	1.0114	1.1529	0.9316	0.8392	0.774	0.7144	0.7354	0.8216	0.9836	1.216	1.0082	0.9848	0.8918	0.8415	0.7281	0.8196	1.176	1.1788	1.064	1.0263	0.9361	0.8406	0.5447	0.5016	0.6765	0.7367	0.5685	0.5991	0.5852	0.5302	0.51	0.6439	0.6877	0.75	0.5939	0.6688	0.5921	0.5839	0.5571	0.6468	0.7271	0.6963	0.6399	0.6475	0.6015	0.5959
40.0228	40:01:22	0.637	0.7439	1.0174	1.1511	0.9373	0.835	0.7763	0.725	0.74	0.8332	0.9898	1.2265	1.0256	0.9829	0.8936	0.8587	0.7304	0.8265	1.1798	1.1773	1.06	1.0309	0.9375	0.8544	0.548	0.5073	0.6773	0.7513	0.5792	0.5949	0.5845	0.5292	0.5146	0.6453	0.6939	0.76	0.5998	0.6658	0.5913	0.5867	0.5564	0.6389	0.7265	0.7003	0.6469	0.6508	0.6094	0.6067
40.2728	40:16:22	0.6465	0.7418	1.0244	1.1497	0.9459	0.8352	0.775	0.7346	0.7571	0.8353	0.9937	1.2185	1.0306	0.9861	0.8925	0.8734	0.7391	0.8244	1.1825	1.1772	1.0747	1.0404	0.9327	0.8616	0.5595	0.5063	0.6763	0.7562	0.5763	0.6041	0.5857	0.5308	0.5148	0.6417	0.7044	0.7561	0.5969	0.6702	0.5941	0.5896	0.5593	0.6339	0.7327	0.7048	0.6494	0.6561	0.6139	0.6208
40.5231	40:31:23	0.6576	0.7392	1.0285	1.1564	0.9513	0.8268	0.773	0.7454	0.7664	0.8408	0.9889	1.2198	1.0274	0.9868	0.8931	0.8829	0.748	0.8136	1.1814	1.1851	1.0847	1.0413	0.9265	0.8789	0.5585	0.4992	0.6839	0.766	0.5702	0.6076	0.589	0.5388	0.52	0.6368	0.7078	0.7558	0.5915	0.6758	0.5997	0.5932	0.5628	0.6256	0.7292	0.7048	0.6532	0.6581	0.6114	0.6343
40.7731	40:46:23	0.666	0.7376	1.0397	1.1588	0.9607	0.8311	0.7705	0.745	0.7691	0.8405	0.9931	1.2278	1.0283	0.9851	0.8947	0.8949	0.754	0.815	1.1873	1.1916	1.0897	1.0393	0.9267	0.8862	0.5573	0.5018	0.6794	0.7684	0.5605	0.6082	0.5868	0.5407	0.5249	0.6347	0.7043	0.7593	0.5945	0.6708	0.5991	0.5983	0.5665	0.625	0.727	0.7039	0.6536	0.6596	0.6158	0.6349
41.0231	41:01:23	0.6816	0.7409	1.0404	1.1599	0.9632	0.8417	0.7721	0.7554	0.7754	0.8423	1.0043	1.2469	1.0408	0.9824	0.8922	0.903	0.7587	0.8184	1.1987	1.1976	1.0939	1.044	0.9303	0.8966	0.5678	0.4974	0.6807	0.7708	0.5701	0.6095	0.5878	0.5421	0.5267	0.6349	0.7079	0.7584	0.6004	0.6702	0.604	0.6	0.5624	0.6224	0.7274	0.7059	0.6543	0.6552	0.6163	0.6238
41.2731	41:16:23	0.6848	0.7395	1.0488	1.1611	0.9649	0.8445	0.7729	0.7617	0.7912	0.8448	1.0071	1.2544	1.0444	0.9732	0.8889	0.9103	0.7654	0.8197	1.2056	1.2026	1.0907	1.0482	0.9375	0.9116	0.5639	0.4993	0.6789	0.7794	0.5678	0.6186	0.5941	0.5555	0.5316	0.6403	0.7114	0.7638	0.6106	0.6733	0.6053	0.6076	0.5593	0.6252	0.7261	0.7039	0.658	0.6556	0.6247	0.6308
41.5231	41:31:23	0.6919	0.7429	1.0496	1.1628	0.9747	0.8524	0.7734	0.7756	0.7926	0.8502	1.0108	1.2585	1.0457	0.9695	0.8802	0.931	0.7696	0.8172	1.2016	1.2144	1.0963	1.0412	0.9413	0.9291	0.572	0.5043	0.6866	0.7898	0.5682	0.6209	0.5959	0.5643	0.5385	0.6391	0.7098	0.7677	0.612	0.672	0.611	0.6066	0.5658	0.6281	0.7176	0.7111	0.6533	0.6624	0.6279	0.6372
41.7731	41:46:23	0.6977	0.7467	1.0528	1.1721	0.9786	0.8526	0.7748	0.7772	0.8089	0.8431	1.014	1.2484	1.0449	0.9599	0.8864	0.9449	0.771	0.8139	1.206	1.2301	1.0998	1.0398	0.9469	0.9357	0.5804	0.5009	0.6858	0.7892	0.5716	0.6251	0.5972	0.5733	0.5441	0.645	0.7097	0.776	0.6125	0.6767	0.6122	0.6155	0.58	0.6311	0.7264	0.7163	0.6611	0.6637	0.6279	0.6421
42.0233	42:01:24	0.7051	0.7514	1.0605	1.1756	0.975	0.8476	0.7792	0.7893	0.8174	0.838	1.0232	1.2605	1.034	0.9608	0.8899	0.9517	0.7786	0.8203	1.2009	1.239	1.1036	1.0388	0.9547	0.9469	0.5833	0.4968	0.6812	0.7833	0.5723	0.6232	0.596	0.5729	0.5376	0.6412	0.7151	0.7796	0.6038	0.679	0.613	0.6272	0.5917	0.6289	0.7309	0.7226	0.6675	0.6617	0.6271	0.6496
42.2733	42:16:24	0.715	0.7512	1.0588	1.1794	0.9763	0.854	0.77	0.7998	0.8236	0.8318	1.0211	1.2646	1.0183	0.9596	0.8844	0.9634	0.7875	0.8205	1.2029	1.2462	1.1109	1.0375	0.9523	0.9509	0.5865	0.5029	0.6858	0.7832	0.5716	0.6264	0.5976	0.5786	0.5504	0.64	0.7075	0.781	0.6087	0.6817	0.617	0.6322	0.5972	0.6196	0.7291	0.7199	0.6736	0.663	0.6172	0.6593
42.5236	42:31:25	0.723	0.7578	1.0596	1.1721	0.9828	0.8495	0.7738	0.8088	0.8321	0.8309	1.0293	1.2657	1.0229	0.9727	0.8778	0.9753	0.8055	0.8213	1.2021	1.2531	1.1218	1.039	0.9462	0.9614	0.5934	0.5008	0.6896	0.786	0.5838	0.6271	0.6035	0.5761	0.5525	0.6386	0.7121	0.7821	0.6061	0.6832	0.6173	0.642	0.6067	0.6225	0.7254	0.7301	0.6777	0.6651	0.6182	0.6568
42.7739	42:46:26	0.7358	0.7563	1.0634	1.18	0.9858	0.8507	0.7824	0.8276	0.8485	0.8391	1.0338	1.263	1.0308	0.9779	0.8757	0.991	0.8181	0.8207	1.2075	1.2597	1.1172	1.041	0.9503	0.9679	0.5979	0.5014	0.6914	0.8023	0.5869	0.6289	0.609	0.5816	0.5526	0.6453	0.7163	0.7802	0.6192	0.6883	0.6204	0.6501	0.6107	0.6181	0.7263	0.7261	0.6809	0.6714	0.621	0.6616
43.0242	43:01:27	0.7424	0.7567	1.0656	1.1759	0.9849	0.851	0.7825	0.8353	0.8619	0.8452	1.0342	1.2639	1.0378	0.9859	0.8723	1.0002	0.8333	0.8136	1.2168	1.261	1.1113	1.0566	0.9541	0.9798	0.6061	0.5028	0.695	0.8008	0.5937	0.6348	0.6068	0.5817	0.5602	0.6437	0.7153	0.7809	0.6146	0.7005	0.6214	0.6576	0.6214	0.6223	0.7388	0.7287	0.6914	0.6711	0.6221	0.6768
43.2742	43:16:27	0.7431	0.7568	1.0707	1.1784	0.9836	0.8484	0.7857	0.8424	0.865	0.8402	1.0316	1.2735	1.0373	0.9844	0.869	1.0147	0.8474	0.8078	1.2263	1.2648	1.1133	1.0595	0.9494	0.9892	0.6133	0.5044	0.6954	0.8052	0.5948	0.6331	0.6057	0.5853	0.5731	0.6408	0.7184	0.7852	0.6155	0.7036	0.62	0.6694	0.6229	0.6243	0.7319	0.7354	0.6887	0.6745	0.629	0.6728
43.5244	43:31:28	0.7565	0.764	1.0807	1.1824	0.9885	0.8449	0.7873	0.858	0.8738	0.8373	1.0296	1.2749	1.0355	0.9842	0.8621	1.0308	0.8618	0.8039	1.236	1.2651	1.1207	1.0612	0.948	0.9993	0.6207	0.5	0.6837	0.8141	0.6027	0.6383	0.6058	0.5911	0.5808	0.6395	0.7128	0.7933	0.6216	0.7005	0.618	0.6746	0.6324	0.6257	0.7376	0.7386	0.6955	0.6753	0.6195	0.6808
43.7744	43:46:28	0.7657	0.7612	1.0909	1.1895	0.9908	0.8477	0.7925	0.8695	0.8839	0.8299	1.0423	1.2709	1.0292	0.9904	0.8578	1.0381	0.8792	0.8015	1.2399	1.2717	1.1259	1.0609	0.9453	1.0158	0.6311	0.502	0.69	0.8116	0.5977	0.6466	0.6158	0.5976	0.5876	0.6364	0.7179	0.8028	0.62	0.6957	0.6256	0.6796	0.6335	0.6272	0.7373	0.7394	0.6996	0.6835	0.6237	0.6869
44.0247	44:01:29	0.7713	0.7496	1.0809	1.1918	1.0032	0.849	0.7914	0.8713	0.8876	0.8339	1.0368	1.2722	1.0201	0.9924	0.8562	1.0509	0.8941	0.8039	1.2472	1.2764	1.1157	1.0772	0.9381	1.0357	0.6145	0.5091	0.694	0.8121	0.6073	0.6487	0.6085	0.597	0.5899	0.6383	0.7221	0.8103	0.6143	0.6943	0.6283	0.677	0.6415	0.6299	0.74	0.7422	0.7023	0.6826	0.6232	0.6898
44.2747	44:16:29	0.7785	0.7419	1.0791	1.1939	1.0214	0.8531	0.789	0.8818	0.8952	0.8235	1.0406	1.2761	1.0186	0.9835	0.8608	1.0528	0.9032	0.8047	1.2436	1.2842	1.1167	1.0756	0.941	1.0467	0.6235	0.5075	0.6875	0.8182	0.607	0.6488	0.6007	0.6014	0.5988	0.6363	0.718	0.82	0.6137	0.6943	0.629	0.6843	0.6507	0.6396	0.7408	0.738	0.6998	0.6827	0.6242	0.7009
44.5247	44:31:29	0.7842	0.7389	1.0798	1.1953	1.0197	0.8583	0.7894	0.8862	0.9	0.8209	1.0428	1.275	1.0226	0.9899	0.8567	1.0603	0.9112	0.7986	1.2504	1.2921	1.1226	1.0814	0.9261	1.0556	0.6236	0.5016	0.6853	0.8225	0.6139	0.6449	0.5908	0.6075	0.6084	0.6357	0.7129	0.82	0.6158	0.6916	0.6199	0.6891	0.6544	0.6363	0.746	0.7391	0.6949	0.6774	0.6215	0.7142
44.775	44:46:30	0.7928	0.7398	1.0917	1.1906	1.0235	0.8543	0.7972	0.8783	0.9125	0.8193	1.0487	1.2733	1.032	0.9936	0.8491	1.0699	0.9213	0.7947	1.2529	1.2819	1.1331	1.0812	0.9245	1.0634	0.6364	0.5032	0.6861	0.8273	0.618	0.6359	0.5888	0.6128	0.6109	0.6417	0.7063	0.8203	0.6111	0.6927	0.6186	0.6919	0.6633	0.6309	0.7477	0.7432	0.696	0.6782	0.6218	0.7202
45.025	45:01:30	0.8083	0.7292	1.0863	1.1952	1.0144	0.8512	0.7981	0.8814	0.9235	0.8128	1.0564	1.2776	1.0351	0.9994	0.8489	1.0874	0.9365	0.8019	1.2479	1.2843	1.1435	1.0778	0.9198	1.07	0.6311	0.4997	0.6811	0.8304	0.6217	0.6464	0.5953	0.6273	0.619	0.6432	0.7084	0.8224	0.613	0.6895	0.6244	0.6927	0.6658	0.6276	0.7547	0.7454	0.6911	0.6857	0.6242	0.7264
45.2753	45:16:31	0.8308	0.7247	1.0836	1.1921	1.012	0.8493	0.7908	0.8885	0.9382	0.8078	1.0513	1.2741	1.036	0.9917	0.8397	1.0991	0.9406	0.7955	1.247	1.2788	1.1367	1.0803	0.9177	1.0848	0.641	0.5007	0.6863	0.8419	0.6289	0.6574	0.5888	0.6417	0.6252	0.6367	0.7121	0.8301	0.6192	0.6998	0.6367	0.701	0.6709	0.6293	0.7491	0.752	0.7017	0.6895	0.6295	0.7301
45.5253	45:31:31	0.8363	0.7158	1.0817	1.2008	1.0166	0.8517	0.7861	0.9013	0.9501	0.7971	1.0405	1.2744	1.0485	0.9906	0.831	1.1098	0.9448	0.7876	1.2423	1.2744	1.1315	1.0774	0.9135	1.0992	0.6451	0.503	0.6868	0.8487	0.6295	0.6525	0.5917	0.6423	0.6209	0.6302	0.7083	0.8284	0.6127	0.6941	0.637	0.7011	0.6756	0.6261	0.7492	0.7599	0.7036	0.686	0.63	0.7375
45.7753	45:46:31	0.8479	0.7114	1.0894	1.2083	1.0195	0.8599	0.776	0.9157	0.9639	0.7977	1.0306	1.2746	1.0483	0.9901	0.8283	1.1187	0.9592	0.7778	1.2322	1.272	1.1481	1.0768	0.9041	1.1073	0.6643	0.4954	0.686	0.8518	0.6359	0.6609	0.589	0.6521	0.6291	0.6265	0.7041	0.8231	0.618	0.6928	0.639	0.7114	0.6757	0.6225	0.7427	0.7506	0.7015	0.6777	0.6198	0.7391
46.0253	46:01:31	0.8601	0.7132	1.0958	1.2084	1.0106	0.864	0.771	0.9258	0.9773	0.7938	1.0244	1.2792	1.044	0.9883	0.8236	1.131	0.9653	0.7645	1.215	1.2772	1.1444	1.0759	0.8985	1.1155	0.6657	0.4929	0.6877	0.8589	0.6362	0.6649	0.5892	0.6557	0.6341	0.6249	0.7105	0.823	0.6136	0.6986	0.6349	0.7218	0.6776	0.6135	0.7521	0.7528	0.7067	0.6716	0.6178	0.7409
46.2756	46:16:32	0.8762	0.7212	1.0981	1.205	0.9999	0.8561	0.767	0.9452	0.9909	0.7897	1.0231	1.2776	1.0522	0.9858	0.8267	1.1374	0.9695	0.7554	1.211	1.2803	1.1443	1.0803	0.8852	1.1211	0.68	0.4904	0.6892	0.8613	0.644	0.664	0.5887	0.6574	0.6365	0.6275	0.7093	0.8237	0.6129	0.7073	0.6356	0.7282	0.6712	0.6132	0.7476	0.7549	0.7	0.6689	0.6172	0.7477
46.5258	46:31:33	0.8779	0.7208	1.0947	1.2067	0.9951	0.8594	0.7566	0.9624	1.0058	0.789	1.0209	1.2751	1.0679	0.983	0.831	1.1498	0.9871	0.7526	1.2066	1.2953	1.1431	1.0712	0.8852	1.1282	0.6875	0.4924	0.6985	0.8612	0.6414	0.6724	0.587	0.6611	0.6406	0.625	0.7156	0.8404	0.6073	0.7101	0.6354	0.728	0.6909	0.6101	0.7489	0.761	0.7003	0.6676	0.6194	0.7482
46.7758	46:46:33	0.8868	0.7187	1.0832	1.2098	0.9882	0.8605	0.7417	0.9712	1.028	0.7868	1.0263	1.269	1.0651	0.9849	0.8234	1.1681	0.9925	0.7524	1.1975	1.3027	1.1451	1.0656	0.885	1.1322	0.6885	0.4926	0.7049	0.8631	0.6347	0.6688	0.5858	0.6676	0.6434	0.6253	0.7189	0.8503	0.614	0.702	0.637	0.7389	0.6999	0.6147	0.741	0.7709	0.705	0.6654	0.6287	0.7586
47.0261	47:01:34	0.897	0.7156	1.0774	1.2126	0.9783	0.8583	0.7343	0.9806	1.0371	0.7845	1.021	1.2708	1.0576	0.9851	0.8207	1.1817	1.0084	0.7498	1.1882	1.3013	1.1481	1.0679	0.8776	1.1476	0.6994	0.4932	0.6986	0.8572	0.6346	0.6701	0.5807	0.6751	0.655	0.6182	0.7164	0.8526	0.6095	0.7007	0.6341	0.746	0.7089	0.6127	0.7426	0.7766	0.7007	0.6721	0.6246	0.7644
47.2761	47:16:34	0.9122	0.7168	1.0816	1.205	0.9709	0.848	0.7279	0.9924	1.0401	0.7762	1.0297	1.2669	1.0528	0.9882	0.8159	1.1934	1.0183	0.7485	1.1828	1.302	1.1316	1.0713	0.8651	1.1638	0.709	0.4853	0.6997	0.8608	0.6345	0.6724	0.5801	0.6838	0.6582	0.6151	0.7095	0.8475	0.611	0.7003	0.6323	0.7579	0.7173	0.6015	0.7353	0.7787	0.7032	0.6689	0.615	0.7712
47.5264	47:31:35	0.9325	0.7106	1.0807	1.2005	0.9677	0.8447	0.7231	1.0068	1.0483	0.7757	1.0328	1.2657	1.05	0.9863	0.8009	1.2184	1.0327	0.7405	1.1798	1.2996	1.1305	1.071	0.8479	1.1753	0.7056	0.4827	0.6943	0.8524	0.637	0.6676	0.5715	0.6908	0.6531	0.6162	0.7073	0.8489	0.6067	0.7038	0.6267	0.7648	0.7172	0.5953	0.738	0.7792	0.7084	0.6668	0.6128	0.7729
47.7764	47:46:35	0.9404	0.7058	1.0791	1.2041	0.9586	0.8481	0.7193	1.0254	1.0643	0.7771	1.0352	1.2577	1.0464	0.9869	0.8017	1.2256	1.0405	0.747	1.181	1.3094	1.1234	1.0706	0.8424	1.1953	0.7174	0.4822	0.7004	0.8507	0.6375	0.6678	0.5758	0.6982	0.6627	0.6188	0.7054	0.845	0.6033	0.7096	0.6149	0.7716	0.7205	0.5856	0.7456	0.7701	0.7144	0.6708	0.6125	0.7864
48.0267	48:01:36	0.9497	0.697	1.072	1.2064	0.9543	0.8497	0.7151	1.0289	1.0771	0.7695	1.0487	1.2641	1.0349	0.987	0.8047	1.2485	1.0462	0.7481	1.1797	1.3093	1.1166	1.0665	0.8418	1.2027	0.7155	0.4871	0.6971	0.8589	0.6388	0.6673	0.5855	0.7168	0.6664	0.6276	0.7108	0.8433	0.6075	0.7112	0.6137	0.786	0.7291	0.5856	0.7461	0.7813	0.7172	0.6701	0.6065	0.776
48.2767	48:16:36	0.9566	0.6931	1.0617	1.1974	0.9567	0.8495	0.7117	1.0419	1.0805	0.7605	1.0505	1.2596	1.0299	0.9833	0.8087	1.2491	1.0631	0.7389	1.1756	1.3069	1.1165	1.0665	0.8348	1.2076	0.7253	0.4789	0.6954	0.8585	0.6476	0.6665	0.5868	0.7267	0.6707	0.6258	0.7187	0.8492	0.6097	0.722	0.6112	0.7877	0.7299	0.5928	0.7495	0.7786	0.7147	0.675	0.6108	0.7874
48.5269	48:31:37	0.9646	0.6901	1.0518	1.2064	0.9576	0.8442	0.7081	1.0534	1.0946	0.7591	1.0413	1.2596	1.0265	0.9863	0.8137	1.2632	1.0715	0.7432	1.1811	1.3061	1.125	1.0567	0.8229	1.2104	0.7291	0.4741	0.701	0.8689	0.6432	0.666	0.5962	0.7363	0.6832	0.6259	0.7146	0.8531	0.6094	0.7257	0.6077	0.7943	0.7368	0.5959	0.7552	0.7758	0.7168	0.6663	0.6111	0.7965
48.7769	48:46:37	0.985	0.6928	1.0552	1.209	0.9602	0.8518	0.709	1.0577	1.1152	0.7585	1.0375	1.2487	1.0238	0.9878	0.8078	1.2807	1.0847	0.744	1.1842	1.3147	1.1226	1.0575	0.8138	1.2331	0.7377	0.4762	0.7012	0.8643	0.6466	0.6585	0.5919	0.7487	0.6689	0.6181	0.7171	0.8487	0.6153	0.7232	0.6084	0.7985	0.7393	0.5918	0.7571	0.7738	0.7147	0.6695	0.6129	0.8165
49.0269	49:01:37	1.0098	0.6999	1.0648	1.2163	0.9664	0.8526	0.7195	1.091	1.1288	0.7484	1.0403	1.2505	1.0241	0.9942	0.8067	1.3079	1.1103	0.7335	1.1936	1.2955	1.1261	1.0567	0.8129	1.2409	0.7579	0.4767	0.705	0.8668	0.6425	0.6552	0.5925	0.7483	0.6828	0.6119	0.7294	0.8516	0.6112	0.7196	0.604	0.8019	0.74	0.5938	0.7552	0.7771	0.7204	0.672	0.6182	0.8306
49.2772	49:16:38	0.9968	0.6782	1.0334	1.1868	0.9348	0.8326	0.708	1.074	1.1408	0.7433	1.0546	1.2439	1.0203	0.9994	0.8025	1.3105	1.121	0.7227	1.1851	1.2933	1.1375	1.0622	0.8085	1.2256	0.7494	0.4779	0.7223	0.864	0.6571	0.6492	0.6006	0.7395	0.6803	0.6236	0.7425	0.862	0.6109	0.7231	0.613	0.7912	0.7368	0.5959	0.7615	0.7713	0.7268	0.6774	0.6173	0.8195
49.5272	49:31:38	1.0007	0.6559	1.003	1.1781	0.9321	0.822	0.6886	1.0962	1.1517	0.7365	1.043	1.251	1.0217	0.9906	0.8005	1.3168	1.1313	0.7204	1.1827	1.3094	1.1393	1.0621	0.8098	1.2383	0.743	0.47	0.7161	0.8639	0.6434	0.6539	0.5897	0.7534	0.6777	0.6193	0.7378	0.8656	0.621	0.7322	0.6001	0.8096	0.7395	0.5959	0.7608	0.7724	0.7198	0.6896	0.6187	0.8259
49.7775	49:46:39	1.0196	0.6431	0.989	1.1769	0.9474	0.8284	0.6791	1.1133	1.1528	0.7166	1.031	1.2462	1.0155	0.9731	0.7934	1.335	1.1408	0.7071	1.1796	1.3068	1.1276	1.0628	0.8054	1.2579	0.7599	0.4575	0.699	0.8551	0.6361	0.6466	0.5904	0.7674	0.6893	0.6093	0.7295	0.8589	0.6067	0.725	0.6058	0.8196	0.7597	0.5887	0.7601	0.7653	0.7174	0.6857	0.6024	0.8367
50.0275	50:01:39	1.0366	0.6437	0.9896	1.1842	0.9613	0.8308	0.6745	1.1161	1.1659	0.7066	1.0318	1.244	1.0182	0.973	0.7828	1.3482	1.1571	0.7012	1.1739	1.3089	1.1205	1.0485	0.8024	1.2706	0.7603	0.463	0.6968	0.8519	0.6239	0.6439	0.5889	0.776	0.6954	0.6041	0.7305	0.8596	0.601	0.7054	0.6075	0.8237	0.76	0.5781	0.763	0.7715	0.712	0.6802	0.5991	0.8484
50.2778	50:16:40	1.044	0.6402	1.0054	1.1927	0.9704	0.8311	0.6718	1.1242	1.187	0.7003	1.0272	1.2325	1.0179	0.9712	0.7672	1.3713	1.1593	0.6973	1.1691	1.2988	1.1192	1.0398	0.7902	1.2835	0.7604	0.4602	0.6955	0.8507	0.6155	0.6481	0.5894	0.7875	0.6972	0.5996	0.731	0.8652	0.5995	0.7048	0.6095	0.8409	0.765	0.5732	0.7572	0.7815	0.7065	0.6808	0.6005	0.8499
50.5278	50:31:40	1.0607	0.632	0.9976	1.1943	0.9692	0.8212	0.6635	1.1456	1.2102	0.6977	1.028	1.2392	1.0159	0.975	0.7654	1.3914	1.1716	0.6914	1.1683	1.301	1.1193	1.0309	0.7814	1.2945	0.7659	0.4554	0.6946	0.8546	0.615	0.6512	0.5811	0.7836	0.7021	0.5952	0.7247	0.8632	0.5967	0.7026	0.606	0.8476	0.7731	0.5658	0.7569	0.7916	0.7034	0.6847	0.5983	0.8587
50.7781	50:46:41	1.0748	0.6244	0.9997	1.1893	0.9678	0.8131	0.6563	1.1659	1.2232	0.7069	1.0257	1.246	1.0222	0.9732	0.7653	1.4051	1.1837	0.6785	1.1717	1.2967	1.1209	1.0235	0.7798	1.3094	0.7748	0.4508	0.6913	0.8512	0.6175	0.6541	0.5822	0.7896	0.711	0.5991	0.7346	0.8603	0.6032	0.7006	0.6102	0.8631	0.7789	0.5674	0.7516	0.7825	0.7075	0.6864	0.6013	0.867
51.0281	51:01:41	1.0905	0.6237	1.0018	1.1784	0.9678	0.8038	0.653	1.1818	1.2298	0.7136	1.0208	1.2582	1.0277	0.9714	0.7703	1.4174	1.1945	0.6721	1.1643	1.2934	1.1155	1.0198	0.7798	1.327	0.7846	0.4547	0.6937	0.8585	0.6308	0.6458	0.5743	0.7963	0.7185	0.6019	0.7312	0.8624	0.6097	0.7025	0.6125	0.8729	0.7826	0.5682	0.7492	0.7856	0.7077	0.6851	0.606	0.8704
51.2781	51:16:41	1.1011	0.6205	0.9896	1.1748	0.9745	0.7994	0.6524	1.1906	1.2312	0.7083	1.0126	1.2562	1.0291	0.9702	0.7717	1.433	1.2094	0.6761	1.1687	1.2822	1.1077	1.019	0.7775	1.3385	0.7824	0.4453	0.6943	0.8692	0.6292	0.644	0.5696	0.8087	0.7273	0.5969	0.7349	0.8649	0.6152	0.7018	0.6019	0.8869	0.7905	0.5565	0.7457	0.7809	0.7098	0.6865	0.601	0.8653
51.5281	51:31:41	1.106	0.6093	0.9854	1.1654	0.9629	0.7999	0.6472	1.2062	1.2499	0.7026	1.0053	1.2524	1.0182	0.9677	0.7648	1.4416	1.2247	0.6719	1.1628	1.2759	1.0967	1.0197	0.7753	1.3475	0.785	0.4463	0.6936	0.8793	0.6296	0.6483	0.5675	0.8166	0.7343	0.5891	0.7351	0.8665	0.6117	0.704	0.6059	0.8905	0.7959	0.5506	0.7455	0.7898	0.7033	0.6829	0.5977	0.8777
51.7781	51:46:41	1.1152	0.6016	0.981	1.1584	0.9549	0.7938	0.641	1.2075	1.2678	0.6957	0.9962	1.2506	1.0239	0.9655	0.7603	1.4554	1.2381	0.6664	1.1604	1.2729	1.0866	1.0237	0.7747	1.3566	0.7953	0.4467	0.6877	0.8656	0.6262	0.6457	0.5669	0.8284	0.7388	0.5811	0.7432	0.8608	0.6171	0.6989	0.5989	0.8933	0.8035	0.5462	0.7404	0.8002	0.7037	0.6762	0.5948	0.8882
52.0281	52:01:41	1.1234	0.5907	0.9776	1.1509	0.9586	0.7893	0.6378	1.2203	1.2805	0.6881	0.9884	1.2451	1.0167	0.9652	0.7473	1.4673	1.2477	0.657	1.1449	1.2756	1.0781	1.0177	0.7684	1.3616	0.7946	0.4475	0.6891	0.864	0.6251	0.6437	0.5591	0.8247	0.7493	0.5754	0.7392	0.8631	0.6167	0.6951	0.5915	0.895	0.8152	0.5359	0.7411	0.8026	0.703	0.6668	0.5817	0.8968
52.2781	52:16:41	1.142	0.5782	0.9702	1.1526	0.9491	0.7795	0.6247	1.2363	1.2982	0.6769	0.9823	1.2461	1.0193	0.9591	0.7408	1.475	1.2671	0.6478	1.1459	1.2613	1.0795	1.0294	0.768	1.3733	0.8017	0.4387	0.689	0.8611	0.6271	0.6425	0.5563	0.8328	0.7509	0.5764	0.7364	0.8643	0.612	0.698	0.5858	0.91	0.8232	0.5237	0.7339	0.8046	0.712	0.6605	0.5824	0.9077
52.5283	52:31:42	1.1534	0.5657	0.9684	1.1485	0.9434	0.7769	0.6258	1.2464	1.3071	0.6705	0.9825	1.2518	1.0218	0.9526	0.7339	1.4866	1.2796	0.6398	1.1372	1.2641	1.0762	1.0342	0.7596	1.3886	0.8077	0.437	0.6931	0.8637	0.6275	0.6467	0.557	0.8357	0.7667	0.5678	0.7384	0.8682	0.6129	0.7003	0.578	0.9117	0.8268	0.5304	0.7324	0.8169	0.716	0.6582	0.588	0.9159
52.7786	52:46:43	1.1628	0.5544	0.9685	1.1454	0.938	0.7717	0.6213	1.2599	1.3147	0.655	0.9738	1.2439	1.0106	0.9447	0.7294	1.4947	1.2946	0.6273	1.1326	1.2569	1.0765	1.0354	0.7518	1.399	0.8205	0.4382	0.6827	0.8683	0.6324	0.6447	0.5524	0.8492	0.7683	0.5522	0.736	0.8735	0.6071	0.7027	0.5716	0.9276	0.8361	0.5286	0.7269	0.8087	0.7167	0.6541	0.5845	0.9248
53.0286	53:01:43	1.1826	0.5579	0.9701	1.1418	0.941	0.7655	0.6187	1.2704	1.3195	0.6467	0.9687	1.2399	1.0059	0.937	0.7212	1.508	1.3031	0.6148	1.1205	1.2575	1.073	1.0263	0.7441	1.4163	0.8299	0.4309	0.6743	0.8631	0.6317	0.6415	0.5458	0.8634	0.778	0.5435	0.7329	0.8877	0.6097	0.6987	0.5641	0.9356	0.8607	0.5217	0.7323	0.7994	0.7181	0.6529	0.5852	0.933
53.2789	53:16:44	1.1886	0.5545	0.9647	1.1439	0.9358	0.7655	0.613	1.2881	1.3305	0.6353	0.9633	1.2313	0.9912	0.9409	0.717	1.5276	1.3144	0.6107	1.1215	1.2623	1.0711	1.0332	0.736	1.4258	0.8342	0.4284	0.6767	0.8588	0.6278	0.6427	0.5475	0.8701	0.7844	0.5492	0.7296	0.8899	0.6119	0.6948	0.5573	0.9491	0.8615	0.5182	0.7361	0.7966	0.7152	0.6522	0.5892	0.9483
53.5289	53:31:44	1.202	0.5448	0.9563	1.1364	0.9248	0.7601	0.6104	1.2911	1.3425	0.6352	0.9585	1.2247	0.9911	0.9395	0.7074	1.5394	1.337	0.6046	1.1124	1.262	1.0733	1.0292	0.7342	1.4369	0.8445	0.4324	0.6792	0.8528	0.6324	0.6447	0.5483	0.869	0.793	0.5444	0.7327	0.8878	0.614	0.6858	0.5458	0.9534	0.8701	0.5214	0.7404	0.8067	0.722	0.6623	0.5884	0.9551
53.7789	53:46:44	1.2152	0.5432	0.9464	1.1308	0.9256	0.7584	0.6036	1.2967	1.3542	0.6281	0.953	1.2174	0.9934	0.9355	0.707	1.5587	1.3463	0.5967	1.1132	1.2636	1.0768	1.0176	0.7268	1.4553	0.8563	0.4293	0.679	0.8621	0.6383	0.6515	0.5414	0.8773	0.7931	0.5347	0.7296	0.8883	0.6049	0.6845	0.5404	0.9653	0.8837	0.517	0.7314	0.7985	0.71	0.6652	0.5749	0.9633
54.0289	54:01:44	1.2129	0.5442	0.9424	1.1309	0.9225	0.758	0.6002	1.3132	1.3644	0.6233	0.9465	1.205	0.9956	0.9316	0.7042	1.5733	1.3612	0.5931	1.1034	1.2621	1.0826	1.0064	0.726	1.4696	0.8668	0.4225	0.6775	0.8568	0.6437	0.6564	0.5233	0.8915	0.7985	0.5305	0.7179	0.8753	0.5945	0.6816	0.5269	0.9754	0.891	0.5147	0.721	0.7981	0.7086	0.6717	0.5685	0.9764
54.2792	54:16:45	1.2265	0.5332	0.9329	1.1282	0.9177	0.7596	0.606	1.3246	1.3782	0.6129	0.9389	1.1965	0.991	0.9263	0.698	1.5876	1.3773	0.5873	1.091	1.2574	1.0829	0.9956	0.7139	1.4824	0.8628	0.4161	0.6814	0.8484	0.6394	0.6554	0.5247	0.9054	0.7963	0.5198	0.717	0.8694	0.585	0.6777	0.5263	0.9836	0.9026	0.512	0.7136	0.8	0.7056	0.6638	0.5615	0.9868
54.5292	54:31:45	1.2305	0.5231	0.9314	1.1222	0.9128	0.7574	0.5976	1.3587	1.3958	0.6076	0.9313	1.1975	0.9901	0.9134	0.6956	1.6004	1.3968	0.5824	1.0778	1.2546	1.0863	0.9889	0.7141	1.4948	0.8733	0.4086	0.6809	0.8513	0.6392	0.6527	0.5182	0.9122	0.801	0.5202	0.7231	0.8776	0.5911	0.674	0.5194	0.9901	0.9131	0.5014	0.7088	0.7944	0.6939	0.6581	0.5597	0.9942
54.7794	54:46:46	1.2418	0.5209	0.9302	1.1218	0.9173	0.7473	0.5986	1.3945	1.4062	0.6054	0.9246	1.1955	0.9903	0.914	0.6879	1.614	1.4202	0.5749	1.0714	1.2578	1.0817	0.9833	0.7083	1.5045	0.8853	0.3989	0.6713	0.8446	0.6337	0.6485	0.5151	0.9184	0.814	0.5185	0.7156	0.8785	0.5851	0.6803	0.5149	0.9975	0.9211	0.4935	0.7104	0.7831	0.6971	0.6608	0.5575	1.0033
55.0294	55:01:46	1.26	0.5081	0.919	1.1157	0.9175	0.7535	0.5907	1.4115	1.427	0.597	0.918	1.1933	0.9937	0.9139	0.6839	1.6162	1.4356	0.5721	1.0689	1.2483	1.0838	0.9782	0.7022	1.5118	0.8931	0.3954	0.6715	0.845	0.6347	0.6477	0.517	0.9341	0.8203	0.5161	0.7145	0.8776	0.5877	0.6776	0.5132	1.0035	0.9317	0.493	0.7154	0.7822	0.6995	0.6555	0.5533	1.0112
55.2797	55:16:47	1.2761	0.5002	0.9049	1.1063	0.9195	0.7557	0.5783	1.4157	1.4468	0.5906	0.9141	1.1937	0.9881	0.9159	0.6833	1.6227	1.453	0.5625	1.07	1.2559	1.0811	0.9788	0.7039	1.5297	0.8987	0.3939	0.6728	0.8516	0.6358	0.6424	0.5086	0.95	0.8264	0.5106	0.7061	0.8815	0.5852	0.6746	0.5097	1.0135	0.9454	0.4898	0.7207	0.7824	0.6975	0.6599	0.5502	1.0228
55.5303	55:31:49	1.2794	0.4904	0.8997	1.0959	0.9196	0.7546	0.578	1.435	1.4438	0.5831	0.9081	1.1978	0.9879	0.9141	0.67	1.6312	1.4551	0.5602	1.0693	1.2511	1.0811	0.9832	0.6964	1.5455	0.9049	0.394	0.6757	0.8491	0.637	0.6418	0.5012	0.9528	0.8365	0.5056	0.7085	0.8775	0.5843	0.6845	0.5063	1.0163	0.9572	0.4807	0.7162	0.788	0.6964	0.6549	0.5505	1.0441
55.7806	55:46:50	1.2967	0.4812	0.8939	1.0843	0.9116	0.7577	0.5751	1.4442	1.4571	0.5785	0.9019	1.195	0.9891	0.9109	0.6635	1.641	1.4585	0.5506	1.0733	1.2407	1.0838	0.9848	0.6897	1.5625	0.9096	0.3853	0.6721	0.8446	0.6345	0.6447	0.5023	0.9678	0.8355	0.4952	0.7112	0.8764	0.5885	0.6789	0.5021	1.0258	0.9704	0.4712	0.7137	0.7848	0.692	0.6548	0.5456	1.0591
56.0311	56:01:52	1.3035	0.4753	0.8927	1.0835	0.908	0.7529	0.5657	1.4583	1.4718	0.5731	0.9004	1.1936	0.9878	0.9128	0.6565	1.6607	1.4698	0.5533	1.0629	1.2266	1.0932	0.9848	0.6862	1.5717	0.924	0.3828	0.6699	0.8453	0.6429	0.6517	0.498	0.9743	0.8386	0.4907	0.7086	0.8781	0.589	0.6827	0.5015	1.0368	0.978	0.4593	0.7163	0.7837	0.6859	0.6569	0.5376	1.0757
56.2814	56:16:53	1.3099	0.4694	0.8995	1.0793	0.909	0.7474	0.567	1.4764	1.4935	0.561	0.888	1.1961	0.9924	0.9045	0.6537	1.6873	1.4822	0.5503	1.0523	1.2185	1.0915	0.9824	0.6833	1.5843	0.9442	0.3776	0.6645	0.847	0.6374	0.6429	0.4955	0.9933	0.8355	0.4879	0.7038	0.8849	0.5905	0.6876	0.5041	1.0432	0.9935	0.4601	0.708	0.7803	0.6832	0.6548	0.5323	1.0841
56.5319	56:31:55	1.3291	0.4648	0.8982	1.0781	0.908	0.7448	0.563	1.4933	1.509	0.5544	0.8869	1.198	0.995	0.9055	0.6496	1.6981	1.4946	0.5462	1.0421	1.2194	1.0915	0.9743	0.6829	1.6008	0.9525	0.375	0.6654	0.8483	0.6255	0.6417	0.4951	0.996	0.8427	0.4856	0.7077	0.8744	0.5925	0.692	0.4993	1.0525	1.0009	0.4611	0.7031	0.7874	0.6758	0.646	0.5318	1.1011
56.7822	56:46:56	1.3483	0.4595	0.8927	1.0833	0.9105	0.7457	0.5602	1.5111	1.5214	0.5483	0.8699	1.1998	0.9925	0.8997	0.6459	1.7085	1.5116	0.5368	1.0345	1.2107	1.094	0.9693	0.6816	1.5999	0.9582	0.372	0.6656	0.8466	0.6253	0.6429	0.4892	1.0009	0.8495	0.4827	0.7016	0.8772	0.5921	0.6907	0.5061	1.0604	1.0134	0.4527	0.7	0.7896	0.678	0.6418	0.5205	1.1098
57.0328	57:01:58	1.3613	0.4564	0.8902	1.0751	0.8981	0.7351	0.5569	1.5192	1.5301	0.5418	0.8615	1.1909	0.9875	0.8891	0.6444	1.724	1.5281	0.5315	1.0347	1.2039	1.0882	0.9637	0.6707	1.62	0.964	0.369	0.6615	0.8478	0.6234	0.6405	0.484	1.0093	0.8603	0.475	0.698	0.8841	0.595	0.6826	0.4949	1.0641	1.0284	0.4512	0.6938	0.7909	0.6849	0.6377	0.5153	1.1263
57.2831	57:16:59	1.375	0.4585	0.8841	1.0682	0.9009	0.7297	0.5523	1.5389	1.5388	0.5304	0.8459	1.19	0.9855	0.883	0.6333	1.7438	1.5368	0.5196	1.0418	1.2028	1.0871	0.9567	0.6664	1.6342	0.9689	0.3646	0.6572	0.8478	0.6198	0.6323	0.4834	1.0242	0.8676	0.4709	0.6937	0.867	0.5938	0.6736	0.4967	1.0707	1.0365	0.4533	0.6847	0.7896	0.6868	0.6244	0.5155	1.142
57.5336	57:32:01	1.3895	0.4576	0.8883	1.075	0.8986	0.7293	0.555	1.5532	1.547	0.5264	0.837	1.1902	0.9853	0.8868	0.6224	1.7606	1.552	0.5157	1.0356	1.2089	1.0903	0.954	0.6589	1.6328	0.9715	0.3593	0.6551	0.8404	0.624	0.6269	0.4766	1.0422	0.8858	0.47	0.694	0.87	0.59	0.6708	0.4983	1.0863	1.0506	0.4444	0.6793	0.7887	0.6895	0.6226	0.5108	1.1567
57.7839	57:47:02	1.3902	0.4611	0.8928	1.0707	0.8955	0.726	0.5569	1.5771	1.5576	0.5187	0.8333	1.1934	0.9886	0.8825	0.6246	1.7827	1.5655	0.5147	1.0298	1.2074	1.0905	0.9548	0.6514	1.6474	0.979	0.3585	0.6524	0.8463	0.6223	0.6194	0.4731	1.0436	0.8974	0.465	0.6954	0.863	0.5891	0.6782	0.4986	1.0956	1.0593	0.4424	0.6783	0.7948	0.687	0.627	0.5048	1.1519
58.0344	58:02:04	1.4158	0.4606	0.8861	1.0545	0.8873	0.7272	0.5521	1.5971	1.5694	0.5107	0.8294	1.1949	0.9926	0.8783	0.6206	1.8023	1.583	0.5132	1.0275	1.214	1.0803	0.9551	0.6519	1.6711	0.9892	0.3588	0.6538	0.8507	0.619	0.6214	0.4727	1.0475	0.8968	0.4598	0.6933	0.8581	0.5901	0.6784	0.4924	1.1108	1.0656	0.4381	0.6851	0.8001	0.6841	0.639	0.5014	1.1652
58.2844	58:17:04	1.4358	0.4567	0.8792	1.0516	0.8825	0.7199	0.5498	1.6127	1.5897	0.5008	0.8247	1.189	0.9857	0.8751	0.6156	1.8107	1.5942	0.5067	1.0254	1.2043	1.078	0.9499	0.6506	1.6857	0.9898	0.3599	0.6445	0.8492	0.6151	0.6173	0.4687	1.0526	0.9173	0.4463	0.6858	0.8578	0.5914	0.6737	0.4912	1.1193	1.0753	0.4267	0.681	0.8	0.682	0.6403	0.4945	1.1864
58.5347	58:32:05	1.4378	0.4482	0.8718	1.051	0.8859	0.7198	0.5491	1.6259	1.5988	0.4952	0.8208	1.1855	0.9859	0.8712	0.6053	1.8282	1.6011	0.4956	1.016	1.2071	1.069	0.9391	0.6468	1.6974	0.9952	0.3577	0.6335	0.8504	0.6084	0.6188	0.4657	1.0553	0.9335	0.442	0.6782	0.8452	0.5851	0.666	0.484	1.1291	1.0776	0.4227	0.6686	0.7959	0.6817	0.625	0.4879	1.1941
58.7847	58:47:05	1.4565	0.4425	0.8636	1.0467	0.8842	0.7167	0.5401	1.6515	1.6111	0.4887	0.8173	1.1767	0.9848	0.8687	0.6007	1.8474	1.6093	0.498	1.0123	1.2059	1.0677	0.9314	0.6358	1.7112	1.0007	0.3558	0.628	0.8543	0.6052	0.6147	0.4716	1.0678	0.939	0.4362	0.6776	0.8428	0.5854	0.6656	0.4858	1.1407	1.1001	0.4106	0.6639	0.7936	0.673	0.6196	0.486	1.2107
59.035	59:02:06	1.4755	0.4365	0.868	1.0428	0.8812	0.7184	0.5308	1.6681	1.6309	0.4811	0.8194	1.1718	0.9862	0.8744	0.6024	1.8589	1.6314	0.4958	1.0044	1.2013	1.0627	0.9282	0.6324	1.722	1.0056	0.3546	0.6288	0.8572	0.606	0.6146	0.4739	1.0706	0.935	0.4342	0.6732	0.8475	0.5826	0.6758	0.4863	1.1543	1.1142	0.4076	0.6587	0.7938	0.6838	0.6145	0.4804	1.2086
59.285	59:17:06	1.4804	0.4327	0.8634	1.0352	0.8735	0.7229	0.5249	1.688	1.6522	0.4791	0.815	1.1703	0.9832	0.8765	0.597	1.8744	1.6511	0.4819	1.0003	1.1996	1.0636	0.9282	0.6271	1.7394	1.0133	0.35	0.6276	0.8612	0.6115	0.6047	0.4678	1.0826	0.9453	0.4266	0.6778	0.8591	0.584	0.6789	0.482	1.1567	1.1283	0.4037	0.6651	0.7926	0.6843	0.621	0.4903	1.2113
59.5353	59:32:07	1.4909	0.4177	0.8588	1.0384	0.8754	0.725	0.5233	1.719	1.6739	0.4729	0.8091	1.1674	0.9758	0.8712	0.6009	1.8874	1.6724	0.4744	1.0011	1.1997	1.0649	0.9278	0.6256	1.7514	1.0167	0.3501	0.6304	0.8512	0.6163	0.5971	0.4602	1.0893	0.9469	0.4193	0.6704	0.8602	0.5764	0.6761	0.4748	1.173	1.1378	0.3996	0.665	0.7926	0.6803	0.6328	0.4938	1.2181
59.7853	59:47:07	1.5065	0.4118	0.8515	1.0372	0.8767	0.7149	0.5215	1.7376	1.6921	0.4685	0.8004	1.1552	0.9792	0.8673	0.6022	1.9051	1.7044	0.4663	1.0009	1.1985	1.0699	0.9218	0.6221	1.7625	1.0341	0.3463	0.6192	0.8483	0.622	0.6017	0.4561	1.0817	0.9516	0.4172	0.6579	0.8652	0.5797	0.6713	0.4695	1.1781	1.1516	0.3921	0.6554	0.7926	0.6821	0.6306	0.4903	1.2204
60.0358	60:02:09	1.5145	0.4153	0.8495	1.0351	0.8796	0.7153	0.5135	1.7475	1.7054	0.4616	0.7983	1.1547	0.9795	0.8635	0.5976	1.924	1.7188	0.465	0.9976	1.1999	1.0663	0.924	0.6232	1.7782	1.0432	0.34	0.6168	0.8497	0.6171	0.5969	0.4477	1.0962	0.953	0.4135	0.6614	0.8689	0.5847	0.6633	0.4609	1.1806	1.1546	0.3801	0.6574	0.7939	0.6765	0.6368	0.4808	1.224
60.2861	60:17:10	1.5402	0.4103	0.8474	1.0403	0.8801	0.7132	0.5097	1.7737	1.7223	0.4571	0.7902	1.1493	0.9763	0.8525	0.5903	1.9295	1.7289	0.4564	0.9878	1.1984	1.0656	0.916	0.616	1.7954	1.0572	0.3335	0.6093	0.845	0.6081	0.5919	0.4452	1.1168	0.9503	0.4129	0.6512	0.8638	0.5777	0.6643	0.4593	1.1908	1.184	0.3738	0.6575	0.7873	0.6761	0.6347	0.469	1.2426
60.5367	60:32:12	1.5646	0.4066	0.8494	1.0323	0.8739	0.711	0.503	1.7912	1.7354	0.4494	0.7807	1.1469	0.9739	0.8499	0.5852	1.9264	1.7549	0.4504	0.9915	1.1953	1.0621	0.9146	0.6074	1.801	1.0716	0.326	0.6097	0.8413	0.6098	0.578	0.4398	1.122	0.9582	0.41	0.6492	0.8588	0.5704	0.6565	0.4533	1.2122	1.1996	0.3668	0.6534	0.7805	0.6669	0.6279	0.4691	1.2611
60.7869	60:47:13	1.5674	0.4011	0.8448	1.0308	0.8704	0.7042	0.5007	1.8103	1.7536	0.4434	0.7801	1.1483	0.9766	0.8504	0.5789	1.9347	1.768	0.4423	0.9881	1.1889	1.065	0.9113	0.6001	1.8175	1.0867	0.3161	0.6069	0.8426	0.6042	0.5828	0.4422	1.1313	0.9607	0.4059	0.6442	0.8622	0.5729	0.6553	0.447	1.2205	1.205	0.3605	0.654	0.7771	0.6614	0.6211	0.4623	1.2741
61.0375	61:02:15	1.5843	0.3917	0.8345	1.0229	0.8665	0.71	0.4967	1.823	1.7625	0.4359	0.7774	1.1509	0.9698	0.8471	0.5794	1.9517	1.7904	0.4337	0.9758	1.1925	1.0727	0.9102	0.595	1.8235	1.0979	0.3155	0.6088	0.8519	0.6058	0.583	0.4421	1.1574	0.9773	0.4018	0.6339	0.8504	0.5717	0.6539	0.4442	1.2304	1.2234	0.3557	0.6472	0.7825	0.6664	0.617	0.4625	1.2966
61.2878	61:17:16	1.604	0.3875	0.8304	1.0223	0.8668	0.6988	0.5021	1.83	1.7737	0.4241	0.7703	1.1448	0.969	0.8491	0.576	1.971	1.8097	0.4254	0.9683	1.1867	1.0666	0.9033	0.5886	1.8306	1.1117	0.3136	0.6123	0.8525	0.6093	0.5849	0.4415	1.1578	0.9939	0.4005	0.6336	0.8489	0.578	0.6559	0.4408	1.248	1.2374	0.3501	0.6382	0.7814	0.6613	0.6124	0.4563	1.2982
61.5383	61:32:18	1.6225	0.3777	0.8193	1.0138	0.8677	0.7031	0.4992	1.8476	1.7836	0.416	0.7651	1.1496	0.9659	0.8452	0.5749	2.0002	1.833	0.4188	0.9617	1.1907	1.0678	0.8927	0.591	1.8508	1.1239	0.311	0.6101	0.8567	0.6117	0.5916	0.4355	1.1715	0.9997	0.3968	0.63	0.85	0.5862	0.6558	0.4394	1.2653	1.2501	0.3482	0.6342	0.7838	0.6582	0.6117	0.4548	1.3155
61.7886	61:47:19	1.6394	0.3682	0.8184	1.0153	0.8711	0.6987	0.5009	1.8646	1.7939	0.4068	0.7557	1.1474	0.9662	0.8369	0.5704	2.0389	1.8569	0.4177	0.9502	1.1946	1.0667	0.888	0.5914	1.8614	1.1387	0.2957	0.6037	0.8527	0.6107	0.5964	0.4282	1.1878	1.0099	0.3948	0.6254	0.8493	0.5785	0.6591	0.4282	1.2856	1.2584	0.3439	0.6309	0.7917	0.6617	0.6117	0.4516	1.3343
62.0392	62:02:21	1.6551	0.3599	0.809	1.0132	0.8686	0.6917	0.498	1.8766	1.8108	0.4015	0.7578	1.1458	0.9707	0.8374	0.5631	2.0744	1.8744	0.4144	0.9422	1.193	1.0683	0.8873	0.5875	1.8685	1.1517	0.2924	0.6061	0.8466	0.6089	0.592	0.4289	1.2018	1.0272	0.396	0.6279	0.8481	0.5793	0.6597	0.4231	1.2921	1.2715	0.3415	0.627	0.7921	0.664	0.6098	0.4537	1.3393
62.2894	62:17:22	1.642	0.355	0.8035	1.0111	0.8642	0.6933	0.4929	1.8837	1.8228	0.3921	0.752	1.1385	0.969	0.8395	0.5595	2.0906	1.8789	0.4076	0.9373	1.187	1.0746	0.8904	0.5819	1.886	1.1627	0.2867	0.6034	0.844	0.6182	0.5891	0.4309	1.2082	1.0289	0.3936	0.6212	0.8368	0.5789	0.6631	0.4214	1.2974	1.2707	0.3372	0.6219	0.7931	0.6632	0.6088	0.4503	1.3574
62.54	62:32:24	1.6597	0.3474	0.7979	1.0063	0.8602	0.6897	0.49	1.9017	1.8405	0.3835	0.7427	1.1328	0.9788	0.8374	0.56	2.1108	1.9021	0.3976	0.9356	1.1887	1.0725	0.8911	0.5794	1.9061	1.1707	0.2759	0.589	0.8467	0.613	0.5845	0.4264	1.215	1.0413	0.3933	0.6178	0.8419	0.5733	0.668	0.4227	1.3114	1.2795	0.3313	0.6128	0.7915	0.6642	0.6059	0.4435	1.3671
62.79	62:47:24	1.6968	0.3485	0.7928	1.0043	0.8639	0.6894	0.4845	1.9112	1.8567	0.3772	0.742	1.1369	0.9793	0.8372	0.5627	2.1244	1.9157	0.3941	0.9322	1.1806	1.0659	0.8891	0.5712	1.914	1.1813	0.2705	0.5923	0.8538	0.6143	0.5865	0.4231	1.219	1.0542	0.3881	0.6145	0.8409	0.5775	0.668	0.424	1.318	1.2913	0.3202	0.6142	0.7936	0.6682	0.6129	0.441	1.3733
63.0403	63:02:25	1.6952	0.3421	0.788	0.9985	0.8645	0.6929	0.4769	1.9271	1.8675	0.3745	0.7339	1.1372	0.9896	0.8347	0.5595	2.1449	1.9269	0.3918	0.9318	1.1862	1.0612	0.8928	0.5699	1.9263	1.1812	0.2651	0.5857	0.8559	0.6139	0.5798	0.4236	1.2374	1.0768	0.3862	0.6065	0.8422	0.5838	0.668	0.4165	1.3343	1.3066	0.3169	0.6091	0.7861	0.6704	0.618	0.4381	1.3882
63.2903	63:17:25	1.7149	0.3363	0.791	0.9989	0.8588	0.691	0.4714	1.949	1.8914	0.3696	0.7285	1.1402	0.9863	0.8277	0.5546	2.1662	1.9471	0.3889	0.9312	1.1882	1.0672	0.891	0.5667	1.9405	1.207	0.2627	0.5886	0.8568	0.6102	0.5731	0.4257	1.24	1.0729	0.3738	0.6116	0.8441	0.5922	0.665	0.4114	1.3515	1.3231	0.3101	0.6051	0.7797	0.6706	0.6229	0.4454	1.3958
63.5406	63:32:26	1.7245	0.3287	0.7893	0.9965	0.8647	0.6854	0.4648	1.9599	1.9086	0.3618	0.7153	1.133	0.9925	0.8257	0.5528	2.1969	1.9615	0.3777	0.9274	1.1871	1.0694	0.8829	0.5678	1.9498	1.229	0.2568	0.5837	0.8479	0.6155	0.5741	0.4198	1.2534	1.0819	0.3674	0.6079	0.8491	0.5876	0.6658	0.4074	1.3552	1.3315	0.3038	0.5989	0.7676	0.676	0.6272	0.4396	1.4089
63.7906	63:47:26	1.7434	0.3255	0.7867	0.9987	0.8591	0.6751	0.4604	1.9741	1.9159	0.3567	0.7164	1.1389	0.9887	0.8239	0.5443	2.2304	1.974	0.3708	0.9272	1.1836	1.0741	0.8803	0.5641	1.9677	1.2339	0.2553	0.5734	0.8558	0.6182	0.576	0.4171	1.2672	1.0945	0.3604	0.6023	0.8525	0.5892	0.6581	0.3998	1.3564	1.3482	0.3001	0.5954	0.7561	0.6722	0.6255	0.4364	1.4187
64.0408	64:02:27	1.7375	0.3217	0.7913	0.9969	0.8574	0.6709	0.461	1.986	1.9321	0.3507	0.7086	1.1372	0.9798	0.8231	0.5445	2.2433	1.9864	0.3619	0.9293	1.1822	1.0756	0.8718	0.5626	1.9813	1.2452	0.252	0.5648	0.8499	0.6061	0.5801	0.4097	1.2778	1.1155	0.3611	0.5923	0.8456	0.5829	0.6549	0.4019	1.3656	1.3635	0.2923	0.6054	0.7487	0.6694	0.6204	0.4329	1.43
64.2908	64:17:27	1.7602	0.3145	0.7941	0.9968	0.8529	0.666	0.4596	1.9956	1.9395	0.3459	0.7074	1.1281	0.9788	0.8187	0.5427	2.26	2.0058	0.3616	0.9207	1.1916	1.0733	0.8679	0.5567	1.9988	1.2434	0.2474	0.5641	0.8527	0.6025	0.5727	0.3996	1.2929	1.1263	0.3513	0.589	0.8456	0.5792	0.6496	0.3996	1.3702	1.3772	0.2839	0.6111	0.7374	0.6675	0.6172	0.4286	1.4356
64.5411	64:32:28	1.7852	0.3165	0.7947	0.9983	0.8563	0.6728	0.4591	2.0182	1.9635	0.3381	0.7087	1.1308	0.9741	0.8136	0.5367	2.2684	2.0316	0.35	0.917	1.1896	1.0711	0.8626	0.5513	2.0068	1.2576	0.248	0.5723	0.8531	0.6058	0.575	0.4011	1.3009	1.1387	0.3467	0.5813	0.8481	0.5738	0.6516	0.3913	1.3817	1.3769	0.2823	0.6037	0.7419	0.664	0.6158	0.4252	1.4648
64.7911	64:47:28	1.7994	0.31	0.7817	0.9913	0.8498	0.6688	0.4575	2.0145	1.9818	0.3355	0.7081	1.1322	0.9735	0.8146	0.5341	2.289	2.0586	0.3473	0.9133	1.1908	1.0778	0.8606	0.543	2.0231	1.2647	0.2434	0.5657	0.8475	0.6027	0.5784	0.3914	1.3087	1.1492	0.3435	0.5821	0.847	0.5679	0.6503	0.3904	1.394	1.3799	0.2752	0.5995	0.7471	0.6643	0.6174	0.4238	1.4799
65.0417	65:02:30	1.8174	0.3047	0.7671	0.9829	0.8482	0.6709	0.456	2.0227	1.9931	0.3309	0.7099	1.1257	0.9721	0.8113	0.532	2.3015	2.0728	0.3488	0.9048	1.1899	1.082	0.8529	0.5387	2.0341	1.2733	0.2416	0.5706	0.8533	0.6068	0.587	0.3876	1.3129	1.1458	0.345	0.5826	0.8618	0.5754	0.6494	0.3874	1.39	1.3942	0.2728	0.5975	0.7489	0.6692	0.62	0.4218	1.4991
65.2919	65:17:31	1.8363	0.2932	0.7585	0.9884	0.8442	0.6686	0.4567	2.0404	2.0044	0.3223	0.7057	1.1232	0.9756	0.8029	0.5254	2.314	2.0784	0.3445	0.9015	1.188	1.0744	0.8521	0.5331	2.0434	1.2875	0.2349	0.5689	0.8551	0.6076	0.5812	0.3836	1.3145	1.1635	0.335	0.5829	0.8617	0.5762	0.6513	0.3797	1.4082	1.4011	0.2691	0.5887	0.7508	0.6627	0.6169	0.4199	1.5222
65.5425	65:32:33	1.8531	0.2883	0.7581	0.9876	0.8496	0.6703	0.448	2.0545	2.0163	0.323	0.692	1.1202	0.9805	0.8084	0.521	2.3246	2.098	0.3394	0.8925	1.1803	1.0725	0.8469	0.5337	2.0458	1.2935	0.2296	0.568	0.8543	0.6117	0.5786	0.3776	1.3255	1.1794	0.331	0.5781	0.8592	0.5827	0.6504	0.3823	1.4132	1.418	0.2701	0.5779	0.7441	0.6568	0.6243	0.418	1.5295
65.7928	65:47:34	1.851	0.2857	0.7596	0.9843	0.8524	0.6725	0.4428	2.0726	2.0407	0.323	0.6885	1.111	0.9717	0.8048	0.5149	2.3389	2.1091	0.3358	0.8851	1.1748	1.0671	0.842	0.5424	2.0497	1.2971	0.2254	0.5657	0.8619	0.6004	0.5741	0.3751	1.3481	1.1913	0.3298	0.5717	0.8566	0.5783	0.6437	0.3794	1.4208	1.4313	0.2652	0.5793	0.7457	0.6576	0.6199	0.4136	1.5515
66.0433	66:02:36	1.8576	0.2828	0.7618	0.9916	0.8482	0.6774	0.4389	2.0873	2.0453	0.3175	0.6866	1.1072	0.9701	0.7981	0.5116	2.351	2.1328	0.3291	0.8762	1.1761	1.0644	0.8317	0.5473	2.0582	1.3164	0.2258	0.5637	0.8623	0.5934	0.5768	0.3715	1.3621	1.2129	0.3245	0.572	0.8618	0.5749	0.6408	0.3813	1.4317	1.4495	0.2596	0.5758	0.7511	0.6487	0.6158	0.4087	1.5689
66.2936	66:17:37	1.8631	0.282	0.7646	0.9893	0.8462	0.6734	0.4402	2.1009	2.0705	0.3116	0.6877	1.1046	0.97	0.7929	0.5184	2.3641	2.1447	0.3216	0.8748	1.1743	1.0658	0.8353	0.5422	2.0765	1.3315	0.2258	0.5729	0.8691	0.602	0.5722	0.3646	1.364	1.2164	0.326	0.5761	0.8666	0.5763	0.6358	0.3808	1.4294	1.4646	0.2633	0.5792	0.7546	0.6526	0.6248	0.4055	1.575
66.5442	66:32:39	1.876	0.2807	0.7588	0.986	0.8396	0.6733	0.4359	2.124	2.0887	0.3118	0.685	1.0976	0.9749	0.7908	0.5163	2.3765	2.1552	0.3194	0.8685	1.1789	1.0709	0.8363	0.5366	2.0908	1.3369	0.224	0.5672	0.8669	0.5923	0.5747	0.3613	1.3707	1.2262	0.3221	0.5714	0.8716	0.5738	0.6345	0.381	1.4414	1.4733	0.264	0.5824	0.7582	0.6492	0.6211	0.4012	1.5773
66.7944	66:47:40	1.8724	0.2757	0.752	0.9847	0.8416	0.6671	0.4364	2.1203	2.1093	0.3054	0.676	1.0926	0.9704	0.7866	0.5126	2.3984	2.1689	0.3131	0.8754	1.185	1.0709	0.8347	0.5277	2.1051	1.354	0.2213	0.5598	0.8618	0.597	0.5747	0.3595	1.3804	1.2346	0.3217	0.5699	0.8749	0.5702	0.6308	0.3738	1.4494	1.4855	0.2595	0.576	0.7643	0.645	0.6178	0.3924	1.5914
67.045	67:02:42	1.8864	0.2689	0.7524	0.9781	0.8394	0.665	0.4351	2.1408	2.1232	0.3011	0.6777	1.0975	0.9631	0.7839	0.4974	2.4073	2.1795	0.3097	0.8749	1.1804	1.0804	0.8344	0.526	2.1119	1.3676	0.2169	0.5517	0.8687	0.5925	0.5662	0.3559	1.3854	1.2482	0.3243	0.5635	0.8789	0.5658	0.6263	0.3695	1.4654	1.4955	0.2513	0.5693	0.7676	0.6442	0.6177	0.3939	1.5947
67.295	67:17:42	1.9113	0.2655	0.7534	0.9837	0.8342	0.6674	0.4301	2.1476	2.1405	0.2966	0.6822	1.0954	0.9625	0.7877	0.493	2.4133	2.1879	0.3038	0.874	1.182	1.0809	0.8391	0.5248	2.1299	1.389	0.212	0.5547	0.8752	0.5889	0.5651	0.3562	1.3971	1.2482	0.3288	0.5601	0.883	0.5678	0.6215	0.3754	1.4856	1.503	0.2481	0.5689	0.7725	0.6478	0.6229	0.3873	1.6097
67.5453	67:32:43	1.9103	0.2633	0.7468	0.9791	0.8424	0.6574	0.4176	2.147	2.1594	0.2904	0.6754	1.0873	0.9661	0.7778	0.4974	2.4323	2.202	0.2994	0.8772	1.185	1.0772	0.8371	0.5278	2.1408	1.4033	0.2114	0.5595	0.8694	0.5952	0.5703	0.3662	1.4238	1.2514	0.3207	0.5581	0.8824	0.5666	0.6185	0.3708	1.4947	1.5183	0.2482	0.5626	0.7748	0.6384	0.6248	0.388	1.618
67.7953	67:47:43	1.9244	0.257	0.7335	0.9816	0.848	0.6605	0.4161	2.1596	2.1718	0.2887	0.674	1.0826	0.9669	0.7757	0.4979	2.4681	2.2152	0.2977	0.8727	1.195	1.074	0.8334	0.5313	2.1614	1.4085	0.2045	0.5619	0.8668	0.5941	0.571	0.3619	1.426	1.2639	0.3128	0.5615	0.8814	0.5706	0.6162	0.3696	1.5174	1.5254	0.2435	0.5561	0.7792	0.64	0.6195	0.3871	1.6263
68.0456	68:02:44	1.928	0.251	0.7283	0.9799	0.856	0.6617	0.4098	2.168	2.1813	0.2829	0.6694	1.0852	0.9648	0.7705	0.4914	2.4834	2.2297	0.2888	0.8694	1.2051	1.0758	0.8299	0.5253	2.1765	1.4176	0.1975	0.5502	0.8686	0.5935	0.5688	0.3555	1.4363	1.2701	0.3094	0.5648	0.8793	0.5689	0.6123	0.3686	1.5203	1.5388	0.2374	0.5571	0.7879	0.639	0.6204	0.3876	1.6455
68.2956	68:17:44	1.9328	0.2464	0.727	0.9878	0.8584	0.6604	0.3967	2.1748	2.1838	0.281	0.6699	1.0807	0.9745	0.7744	0.4816	2.4964	2.2313	0.2863	0.865	1.2093	1.0772	0.8283	0.5231	2.1892	1.434	0.196	0.5469	0.8655	0.5968	0.565	0.3593	1.4436	1.2649	0.3032	0.5633	0.8768	0.5727	0.6136	0.3664	1.5291	1.5624	0.2364	0.5461	0.7901	0.6443	0.6185	0.381	1.6602
68.5458	68:32:45	1.9639	0.2406	0.7231	0.9895	0.8546	0.6618	0.3934	2.1744	2.1942	0.2781	0.6645	1.0832	0.9716	0.7778	0.484	2.5042	2.2556	0.2875	0.8672	1.2004	1.0782	0.8361	0.5152	2.1983	1.4447	0.1955	0.5425	0.8624	0.5998	0.5568	0.3569	1.4622	1.2801	0.2979	0.571	0.8828	0.5728	0.6143	0.3674	1.53	1.5688	0.2327	0.5432	0.7839	0.637	0.6208	0.3743	1.6654
68.7958	68:47:45	1.9698	0.2339	0.7209	0.9857	0.8586	0.6582	0.3847	2.1925	2.1877	0.2698	0.6594	1.0816	0.9661	0.777	0.4821	2.5222	2.275	0.2755	0.864	1.1999	1.081	0.8378	0.5176	2.2137	1.4499	0.1915	0.5383	0.8608	0.5959	0.5451	0.3594	1.4773	1.29	0.2927	0.5653	0.8798	0.5727	0.6104	0.3656	1.5415	1.5802	0.2293	0.5469	0.7796	0.6349	0.6193	0.3673	1.6765
69.0461	69:02:46	1.9735	0.2281	0.7172	0.9873	0.8557	0.6503	0.3809	2.2016	2.1942	0.2682	0.6523	1.0729	0.9647	0.7788	0.4736	2.5452	2.2788	0.2682	0.8557	1.1893	1.0769	0.836	0.5155	2.2224	1.4524	0.1947	0.535	0.8516	0.5964	0.5468	0.3578	1.4889	1.3109	0.2878	0.5628	0.8787	0.572	0.609	0.3597	1.5483	1.5918	0.2239	0.5501	0.7821	0.6366	0.6142	0.3645	1.6847
69.2961	69:17:46	1.9902	0.2253	0.7139	0.9808	0.8533	0.6473	0.3774	2.2157	2.2102	0.2668	0.6474	1.0734	0.9635	0.7741	0.4718	2.562	2.2877	0.2572	0.8586	1.1887	1.0775	0.8354	0.5134	2.2382	1.4653	0.1902	0.5341	0.858	0.6005	0.5475	0.356	1.5069	1.3153	0.2854	0.5579	0.8745	0.5752	0.6053	0.3513	1.5785	1.6088	0.2195	0.5415	0.7865	0.631	0.6154	0.362	1.6995
69.5467	69:32:48	1.9849	0.2202	0.7138	0.9837	0.8489	0.6505	0.3756	2.2268	2.2155	0.2617	0.6476	1.073	0.9668	0.777	0.4723	2.5685	2.3004	0.253	0.8484	1.1921	1.078	0.8334	0.5137	2.25	1.4774	0.1905	0.5365	0.857	0.5977	0.5537	0.3602	1.513	1.3329	0.2801	0.5515	0.8761	0.5802	0.6037	0.346	1.5962	1.6262	0.219	0.543	0.7897	0.6281	0.6122	0.359	1.7146
69.7969	69:47:49	1.9904	0.2106	0.7137	0.9775	0.8549	0.6498	0.3736	2.237	2.2278	0.2557	0.6483	1.0754	0.9663	0.7778	0.4716	2.5743	2.3096	0.2474	0.8494	1.1955	1.0797	0.8329	0.518	2.2598	1.4946	0.1844	0.5406	0.8555	0.5962	0.5598	0.3579	1.5257	1.3491	0.2771	0.5491	0.8747	0.5829	0.6033	0.3353	1.5978	1.655	0.2138	0.5434	0.7908	0.6287	0.6112	0.3654	1.7237
70.0475	70:02:51	1.9954	0.206	0.7099	0.9771	0.8568	0.6561	0.3728	2.2369	2.2512	0.2516	0.6502	1.0718	0.9625	0.7691	0.4734	2.5954	2.3205	0.2397	0.8412	1.1975	1.0774	0.835	0.5228	2.2629	1.504	0.1803	0.5445	0.8639	0.5953	0.5636	0.3534	1.5286	1.353	0.2713	0.5444	0.8807	0.5797	0.6043	0.3308	1.6091	1.6627	0.2046	0.5373	0.7861	0.6351	0.6124	0.3634	1.7215
70.2978	70:17:52	1.9959	0.199	0.7051	0.9743	0.86	0.6608	0.369	2.2395	2.2681	0.2409	0.6464	1.0722	0.9616	0.7631	0.4769	2.6187	2.3378	0.2353	0.8383	1.198	1.074	0.8285	0.5219	2.2785	1.5212	0.1807	0.5389	0.8671	0.5931	0.5626	0.3467	1.5393	1.375	0.2714	0.5402	0.8876	0.5732	0.609	0.3248	1.629	1.6764	0.1994	0.5326	0.7871	0.632	0.6074	0.3637	1.7312
70.5483	70:32:54	2.0221	0.196	0.709	0.9653	0.8614	0.6596	0.3661	2.2506	2.2712	0.2334	0.6383	1.0608	0.9616	0.7596	0.4759	2.6338	2.3644	0.2358	0.8374	1.2004	1.0731	0.8324	0.5158	2.2925	1.5279	0.1752	0.5327	0.8695	0.5851	0.5695	0.3427	1.5482	1.3893	0.261	0.5288	0.88	0.5741	0.6029	0.3241	1.6396	1.6996	0.1946	0.5341	0.787	0.6351	0.61	0.3536	1.7366
70.7986	70:47:55	2.0341	0.1877	0.7037	0.9577	0.8632	0.6569	0.3661	2.2669	2.2841	0.2278	0.64	1.0608	0.9636	0.7607	0.4722	2.6359	2.3767	0.231	0.8252	1.1932	1.0693	0.8271	0.5098	2.3077	1.5469	0.1706	0.5361	0.8752	0.5792	0.5687	0.3397	1.5529	1.4018	0.2594	0.523	0.8781	0.5754	0.5973	0.3225	1.645	1.7162	0.1909	0.5362	0.794	0.6434	0.6069	0.349	1.7506
71.0492	71:02:57	2.0555	0.1861	0.7038	0.9586	0.8636	0.6535	0.3574	2.2633	2.2979	0.2288	0.6369	1.0561	0.9687	0.7551	0.4699	2.6465	2.3929	0.2242	0.8218	1.1888	1.0703	0.8296	0.5002	2.3068	1.5582	0.1665	0.5334	0.8737	0.5744	0.5695	0.3378	1.5824	1.4134	0.2606	0.5185	0.8866	0.5751	0.595	0.3212	1.6679	1.7354	0.1851	0.5346	0.7993	0.6461	0.6039	0.3496	1.7638
71.2994	71:17:58	2.0512	0.178	0.7075	0.9558	0.8653	0.6476	0.3592	2.2749	2.3133	0.2255	0.6335	1.0504	0.9673	0.7562	0.4692	2.6536	2.3872	0.2201	0.8211	1.182	1.0694	0.8275	0.4938	2.3205	1.5693	0.1644	0.5351	0.8702	0.5705	0.5687	0.3425	1.59	1.4321	0.2539	0.5171	0.8908	0.5779	0.6009	0.3184	1.6923	1.758	0.1839	0.535	0.8051	0.6523	0.6067	0.3465	1.7787
71.55	71:33:00	2.0694	0.171	0.7021	0.9568	0.8741	0.6483	0.3572	2.2889	2.3183	0.2234	0.6321	1.051	0.9787	0.7517	0.4686	2.6545	2.3991	0.218	0.8163	1.1872	1.0639	0.829	0.4983	2.341	1.5741	0.1582	0.5311	0.8771	0.5664	0.5687	0.3369	1.602	1.4496	0.2502	0.5156	0.8946	0.578	0.5998	0.3197	1.6922	1.7776	0.1771	0.5318	0.8076	0.6662	0.6039	0.3474	1.7836
71.8003	71:48:01	2.0956	0.1672	0.7087	0.9562	0.8734	0.6418	0.3524	2.2947	2.3282	0.2171	0.6309	1.049	0.9784	0.7516	0.462	2.6694	2.4059	0.2116	0.8168	1.1819	1.0691	0.8252	0.4989	2.3414	1.5766	0.1557	0.5312	0.8784	0.5689	0.5648	0.3338	1.6121	1.4676	0.2436	0.5131	0.8858	0.5701	0.6083	0.3182	1.7107	1.7958	0.1663	0.5339	0.8158	0.6691	0.5994	0.3387	1.8007
72.0508	72:03:03	2.0975	0.1624	0.6983	0.9587	0.8733	0.6395	0.3549	2.3222	2.3368	0.2134	0.6205	1.0487	0.9835	0.7475	0.4529	2.6739	2.4114	0.2068	0.8109	1.1879	1.0646	0.8222	0.4932	2.3447	1.6034	0.1584	0.5314	0.8866	0.5765	0.5676	0.3323	1.6281	1.4872	0.2404	0.5099	0.8886	0.5735	0.6115	0.3147	1.7217	1.8058	0.1595	0.537	0.8159	0.6711	0.6017	0.3367	1.8106
72.3008	72:18:03	2.1136	0.1592	0.697	0.9626	0.876	0.6389	0.3551	2.3145	2.3478	0.2111	0.6169	1.0446	0.9934	0.7415	0.4527	2.6776	2.416	0.2031	0.8081	1.1889	1.0763	0.8187	0.4901	2.356	1.6032	0.1524	0.5254	0.8867	0.5779	0.5707	0.3309	1.6377	1.491	0.2308	0.5067	0.8876	0.5748	0.6088	0.309	1.7263	1.8201	0.1544	0.5422	0.8141	0.6685	0.5948	0.3352	1.8157
72.5511	72:33:04	2.1121	0.1598	0.6921	0.9557	0.873	0.6446	0.3512	2.3201	2.3634	0.2103	0.618	1.0489	1.0005	0.7366	0.4508	2.6866	2.4117	0.1979	0.8014	1.1833	1.074	0.8186	0.4846	2.3622	1.6171	0.152	0.5193	0.8913	0.5778	0.5707	0.3256	1.6462	1.5008	0.2304	0.5102	0.8896	0.5837	0.606	0.309	1.7241	1.8239	0.1538	0.5431	0.8152	0.6683	0.59	0.335	1.8311
72.8011	72:48:04	2.1187	0.1567	0.6861	0.9537	0.8812	0.6393	0.3461	2.3491	2.3603	0.2065	0.6113	1.0451	1.002	0.7315	0.4487	2.691	2.4156	0.1988	0.7955	1.1869	1.0786	0.8203	0.4833	2.3721	1.6203	0.1485	0.5223	0.9019	0.5756	0.5794	0.3251	1.651	1.5061	0.2274	0.5128	0.8882	0.5838	0.6088	0.3053	1.7392	1.8378	0.1532	0.5422	0.8181	0.6672	0.5924	0.3314	1.8468
73.0514	73:03:05	2.1214	0.1558	0.6832	0.9509	0.8787	0.6357	0.3379	2.3462	2.37	0.2072	0.6044	1.0434	1.003	0.7325	0.4453	2.7005	2.4345	0.197	0.7927	1.1832	1.0761	0.8209	0.4814	2.3885	1.6216	0.1409	0.5176	0.9128	0.5763	0.5893	0.3166	1.664	1.5216	0.2248	0.5104	0.8994	0.5864	0.5998	0.3067	1.7472	1.8617	0.1527	0.5323	0.8228	0.6689	0.5832	0.3319	1.863
73.3014	73:18:05	2.1226	0.1524	0.6801	0.9514	0.8768	0.6342	0.3365	2.3606	2.3785	0.2011	0.6051	1.0438	1.0067	0.7313	0.4419	2.7058	2.4387	0.1951	0.7886	1.1829	1.0832	0.8266	0.4804	2.4043	1.6439	0.1345	0.5169	0.9222	0.5734	0.586	0.3226	1.6791	1.5426	0.221	0.5124	0.9046	0.5827	0.6037	0.3087	1.7532	1.8755	0.1556	0.5303	0.826	0.6653	0.5878	0.3311	1.8849
73.5511	73:33:04	2.1295	0.1448	0.6783	0.9547	0.8775	0.6334	0.3335	2.3735	2.3742	0.1974	0.6029	1.0442	1.0144	0.7226	0.438	2.7099	2.4564	0.1935	0.7841	1.1733	1.0855	0.8265	0.4757	2.412	1.6427	0.137	0.5076	0.9286	0.5714	0.5833	0.3153	1.6905	1.5442	0.2181	0.5137	0.905	0.5811	0.6026	0.3116	1.7589	1.8891	0.1491	0.5221	0.8315	0.6722	0.5922	0.3237	1.8812
73.8011	73:48:04	2.1379	0.1414	0.6724	0.9519	0.8787	0.633	0.3304	2.3798	2.3998	0.1898	0.598	1.0435	1.0041	0.7209	0.4321	2.7235	2.4626	0.1905	0.7814	1.1666	1.0827	0.8212	0.4736	2.4268	1.6521	0.1387	0.5006	0.9276	0.5696	0.5763	0.3095	1.7133	1.5485	0.2098	0.512	0.9018	0.5787	0.6076	0.3067	1.7627	1.9085	0.1426	0.5248	0.8313	0.6696	0.5909	0.3211	1.8834
74.0517	74:03:06	2.1546	0.1354	0.6725	0.9495	0.8808	0.6289	0.3292	2.3836	2.4088	0.1881	0.5957	1.0459	1.0056	0.7158	0.4291	2.7269	2.4791	0.1872	0.7724	1.1585	1.0868	0.8206	0.4691	2.4115	1.6644	0.1353	0.5029	0.934	0.5687	0.5696	0.3086	1.7215	1.5695	0.2077	0.5017	0.8984	0.5855	0.602	0.3048	1.7743	1.9191	0.138	0.5194	0.8222	0.6647	0.5858	0.3163	1.9044
74.3019	74:18:07	2.1508	0.1321	0.6734	0.9524	0.8797	0.6247	0.3284	2.3854	2.425	0.1834	0.596	1.0438	1.0018	0.7136	0.4238	2.7394	2.4941	0.1832	0.7733	1.1604	1.0824	0.818	0.462	2.4216	1.6673	0.134	0.5006	0.9318	0.5664	0.5682	0.3036	1.7321	1.586	0.2074	0.4947	0.8982	0.5773	0.6034	0.3007	1.7846	1.9358	0.1366	0.5176	0.8212	0.6654	0.5769	0.3155	1.9087
74.5525	74:33:09	2.1594	0.1276	0.6678	0.9525	0.8783	0.6272	0.3315	2.3655	2.4276	0.1825	0.6003	1.0413	0.9965	0.7185	0.4222	2.7436	2.5011	0.1839	0.7767	1.1634	1.0867	0.8246	0.4608	2.4373	1.684	0.1346	0.5008	0.931	0.5669	0.5691	0.3052	1.7403	1.586	0.2056	0.4958	0.891	0.5797	0.6039	0.2995	1.8068	1.939	0.136	0.508	0.8186	0.6603	0.578	0.3184	1.9334
74.8028	74:48:10	2.1713	0.1231	0.6676	0.9567	0.8797	0.6239	0.3291	2.3954	2.4416	0.1793	0.5983	1.0386	1.004	0.7166	0.4182	2.7539	2.5128	0.1815	0.7705	1.1675	1.092	0.8243	0.4585	2.4481	1.6912	0.136	0.503	0.9337	0.5696	0.5773	0.3021	1.7535	1.6106	0.2	0.4951	0.8971	0.5845	0.6048	0.3051	1.8077	1.9513	0.1329	0.5056	0.8241	0.6726	0.575	0.3198	1.9484
75.0533	75:03:12	2.1743	0.1201	0.6605	0.9515	0.8744	0.6242	0.3284	2.4121	2.4531	0.1763	0.601	1.0351	1.0107	0.7159	0.42	2.7558	2.517	0.1771	0.7712	1.1704	1.094	0.8228	0.456	2.4483	1.7004	0.1314	0.511	0.9352	0.5693	0.5765	0.3038	1.7664	1.6136	0.1975	0.4851	0.9025	0.5866	0.6031	0.3089	1.8117	1.9577	0.1301	0.5033	0.819	0.6661	0.5848	0.318	1.9506
75.3036	75:18:13	2.1931	0.1109	0.6601	0.9601	0.8757	0.6231	0.3245	2.4162	2.4632	0.1746	0.6037	1.0312	1.0093	0.7185	0.4204	2.7594	2.5102	0.1693	0.7753	1.1738	1.0961	0.8194	0.4468	2.4675	1.7006	0.1327	0.5096	0.9369	0.5733	0.577	0.3032	1.7821	1.6233	0.1963	0.4845	0.9118	0.5858	0.6055	0.3067	1.8143	1.9793	0.1271	0.4965	0.8138	0.6681	0.583	0.3069	1.9635
75.5542	75:33:15	2.1975	0.1055	0.6642	0.9674	0.8857	0.6229	0.3217	2.4243	2.4573	0.1663	0.6009	1.0247	1.009	0.7196	0.4208	2.7591	2.5223	0.1651	0.7757	1.1697	1.0931	0.8188	0.4464	2.4741	1.7179	0.1307	0.5037	0.9294	0.5722	0.5698	0.3009	1.7877	1.6424	0.1907	0.4875	0.905	0.579	0.6099	0.3013	1.8322	1.9905	0.1242	0.4913	0.8087	0.6647	0.5802	0.3	1.9652
75.8044	75:48:16	2.2186	0.104	0.6613	0.9678	0.8852	0.6228	0.3212	2.4174	2.4696	0.1631	0.5993	1.0311	1.0093	0.7151	0.4185	2.7712	2.5304	0.1628	0.7714	1.1673	1.0943	0.8171	0.4413	2.4734	1.7241	0.13	0.5021	0.9281	0.572	0.5694	0.296	1.7841	1.6397	0.1903	0.4898	0.9065	0.576	0.6153	0.2986	1.8387	2.0066	0.1203	0.4979	0.8096	0.6629	0.5794	0.2951	1.9755
76.055	76:03:18	2.2137	0.1014	0.6592	0.965	0.8826	0.6326	0.3147	2.4131	2.4742	0.1592	0.6043	1.0353	1.0161	0.7089	0.4147	2.7653	2.5347	0.1578	0.7721	1.1647	1.0953	0.8185	0.4398	2.4884	1.7293	0.124	0.4969	0.9307	0.5689	0.5779	0.2924	1.8058	1.6485	0.192	0.4853	0.9054	0.5769	0.612	0.2998	1.8469	2.0352	0.1186	0.4995	0.8157	0.6552	0.5756	0.2985	1.9877
76.3053	76:18:19	2.2292	0.0975	0.6578	0.9612	0.8889	0.6322	0.3152	2.4328	2.4811	0.1528	0.6012	1.0326	1.0147	0.7038	0.4091	2.771	2.5558	0.1531	0.7706	1.1655	1.0993	0.8145	0.4265	2.493	1.7432	0.1194	0.4926	0.9317	0.5629	0.5802	0.2936	1.8253	1.6691	0.1881	0.484	0.9031	0.5797	0.6166	0.3001	1.8502	2.0405	0.1154	0.4962	0.8182	0.6583	0.5738	0.2963	2.004
76.5558	76:33:21	2.2417	0.0942	0.6471	0.9633	0.8856	0.6289	0.3148	2.4495	2.491	0.1448	0.5966	1.0369	1.0194	0.706	0.4061	2.7737	2.5638	0.1521	0.7634	1.156	1.098	0.8124	0.4292	2.4898	1.7458	0.1162	0.4899	0.9361	0.5668	0.5771	0.2932	1.8477	1.6768	0.1837	0.4829	0.8987	0.5823	0.6122	0.2923	1.8537	2.0587	0.1132	0.4943	0.8102	0.6668	0.5656	0.2905	2.0325
76.8058	76:48:21	2.2446	0.0909	0.643	0.9661	0.8874	0.6289	0.3106	2.4612	2.4955	0.1365	0.5938	1.038	1.0207	0.707	0.4031	2.7786	2.5791	0.1439	0.7567	1.1571	1.096	0.8057	0.4251	2.4913	1.7642	0.1145	0.484	0.9368	0.5717	0.5751	0.2921	1.8655	1.6789	0.1856	0.4854	0.8994	0.5927	0.6101	0.2907	1.8627	2.0907	0.1073	0.4971	0.8166	0.6631	0.563	0.2945	2.0426
77.0561	77:03:22	2.2504	0.0842	0.6449	0.9621	0.8781	0.6297	0.3053	2.4506	2.494	0.1338	0.5899	1.0414	1.0201	0.7079	0.3983	2.8012	2.582	0.1379	0.7554	1.1558	1.0987	0.8084	0.4264	2.5033	1.7867	0.1156	0.4822	0.9388	0.568	0.5732	0.2936	1.8778	1.6989	0.1801	0.4784	0.9025	0.5973	0.6149	0.2879	1.8848	2.1002	0.1023	0.4948	0.8189	0.6668	0.5636	0.2936	2.0478
77.3061	77:18:22	2.2552	0.079	0.645	0.9622	0.8827	0.6351	0.3025	2.463	2.5073	0.1293	0.5847	1.0407	1.0269	0.711	0.3913	2.814	2.5864	0.1353	0.7607	1.1608	1.0972	0.8114	0.4245	2.5039	1.7911	0.11	0.4788	0.938	0.574	0.5729	0.294	1.9014	1.7109	0.1763	0.4686	0.9078	0.602	0.6221	0.2809	1.893	2.1195	0.1021	0.4858	0.8254	0.6622	0.5544	0.2866	2.0606
77.5564	77:33:23	2.2639	0.0749	0.6329	0.9554	0.8853	0.6306	0.2942	2.4573	2.5091	0.1285	0.5828	1.0481	1.0215	0.7108	0.3938	2.8094	2.5952	0.1296	0.7593	1.1656	1.1004	0.8142	0.4234	2.5122	1.7998	0.1093	0.4788	0.9332	0.5802	0.576	0.2972	1.9103	1.7205	0.1782	0.4674	0.913	0.6026	0.6246	0.2776	1.9084	2.1287	0.0989	0.4838	0.8384	0.6602	0.5601	0.2833	2.0734
77.8064	77:48:23	2.2778	0.0745	0.6338	0.9559	0.8848	0.6318	0.2961	2.4532	2.5196	0.1205	0.5823	1.0513	1.0284	0.7102	0.3914	2.8138	2.6078	0.1262	0.7579	1.1645	1.099	0.8104	0.4224	2.5254	1.7985	0.1071	0.477	0.9314	0.5802	0.5771	0.2921	1.9136	1.7313	0.1745	0.4633	0.9011	0.6049	0.627	0.2665	1.9195	2.1435	0.0965	0.4828	0.8359	0.6541	0.5562	0.278	2.0732
78.0567	78:03:24	2.2831	0.074	0.6276	0.9556	0.8887	0.6304	0.2947	2.4749	2.517	0.1167	0.5779	1.049	1.0323	0.7102	0.3848	2.809	2.6199	0.1209	0.7523	1.1613	1.0978	0.8128	0.4185	2.5493	1.819	0.1015	0.4727	0.9222	0.5776	0.5753	0.289	1.9287	1.7431	0.1714	0.4532	0.9011	0.606	0.6198	0.264	1.9279	2.155	0.0943	0.48	0.8301	0.6511	0.5521	0.2725	2.0828
78.3067	78:18:24	2.2845	0.0711	0.6225	0.9498	0.8948	0.6306	0.2944	2.4968	2.5235	0.1149	0.57	1.0547	1.0368	0.7091	0.3843	2.8116	2.6286	0.1181	0.7509	1.1621	1.0997	0.8097	0.4148	2.5274	1.8351	0.0974	0.4714	0.9272	0.5719	0.5689	0.2863	1.9419	1.7573	0.1689	0.4524	0.9037	0.6118	0.6122	0.2668	1.9449	2.1642	0.095	0.4696	0.8161	0.6481	0.5476	0.2667	2.1012
78.5575	78:33:27	2.2961	0.0663	0.6228	0.9512	0.8968	0.6273	0.2919	2.4946	2.5304	0.1105	0.5682	1.051	1.045	0.7078	0.3778	2.8139	2.644	0.1111	0.7409	1.1619	1.106	0.8062	0.4146	2.5368	1.8419	0.0953	0.467	0.9235	0.5711	0.5652	0.2816	1.9648	1.7808	0.1725	0.4434	0.898	0.6053	0.6096	0.2654	1.9491	2.1643	0.0947	0.468	0.8095	0.6441	0.549	0.2623	2.1134
78.8075	78:48:27	2.3092	0.0638	0.6207	0.9386	0.8873	0.625	0.2851	2.5022	2.541	0.1046	0.5715	1.0538	1.0485	0.7089	0.3738	2.8125	2.6539	0.1092	0.7345	1.1601	1.107	0.805	0.4163	2.5567	1.8468	0.0948	0.4584	0.9186	0.5766	0.5632	0.2849	1.973	1.7963	0.1733	0.4384	0.9004	0.5996	0.611	0.2654	1.9513	2.1776	0.09	0.4677	0.8125	0.6468	0.5505	0.2569	2.1213
79.0581	79:03:29	2.3142	0.0608	0.6194	0.9388	0.8946	0.62	0.2813	2.5048	2.5497	0.1021	0.5723	1.0534	1.0539	0.7046	0.3734	2.8081	2.6652	0.1066	0.7279	1.1582	1.1103	0.8084	0.4136	2.5688	1.8589	0.0917	0.4542	0.9175	0.5746	0.572	0.2853	1.9835	1.7961	0.171	0.4417	0.9022	0.6051	0.6091	0.2614	1.9657	2.1945	0.0898	0.4684	0.8124	0.6407	0.558	0.2639	2.1286
79.3083	79:18:30	2.31	0.0592	0.6168	0.9456	0.8982	0.6256	0.2877	2.5023	2.558	0.0982	0.5711	1.0518	1.0588	0.7059	0.3669	2.8069	2.6699	0.1024	0.7242	1.1578	1.1118	0.8119	0.4139	2.5795	1.8825	0.0887	0.448	0.9223	0.572	0.5726	0.2787	1.9917	1.806	0.1685	0.4328	0.9031	0.6084	0.6084	0.2609	1.976	2.1902	0.0888	0.4711	0.808	0.6407	0.5512	0.2649	2.1448
79.5589	79:33:32	2.3183	0.0532	0.6162	0.9523	0.9047	0.6307	0.2809	2.5087	2.5529	0.0934	0.5648	1.0513	1.0623	0.7064	0.3677	2.8014	2.6755	0.1002	0.7221	1.1604	1.1154	0.8161	0.4119	2.5887	1.8918	0.0839	0.446	0.9215	0.576	0.5667	0.2709	2.0043	1.8331	0.1672	0.4333	0.9045	0.6061	0.6088	0.2619	1.9928	2.2072	0.0852	0.4761	0.806	0.6406	0.5532	0.269	2.1471
79.8092	79:48:33	2.3146	0.0516	0.6199	0.9517	0.9083	0.6265	0.2791	2.515	2.5571	0.093	0.5609	1.0513	1.0643	0.7093	0.3636	2.7991	2.6775	0.1008	0.7218	1.162	1.1126	0.811	0.4093	2.5855	1.9068	0.0833	0.4512	0.9197	0.5773	0.5689	0.2667	2.0194	1.8319	0.1675	0.438	0.9194	0.6081	0.6078	0.2569	1.9953	2.2153	0.0824	0.4784	0.8161	0.6447	0.5552	0.2706	2.1595
80.0597	80:03:35	2.3267	0.0483	0.619	0.9487	0.9063	0.6333	0.2752	2.5087	2.566	0.0909	0.5592	1.0572	1.0608	0.7088	0.3576	2.7913	2.6939	0.0983	0.726	1.1574	1.111	0.8123	0.4058	2.5918	1.9041	0.0819	0.4517	0.9238	0.5768	0.5635	0.2679	2.0246	1.844	0.1678	0.4414	0.9293	0.6099	0.615	0.2581	2.0115	2.2247	0.0779	0.4803	0.8199	0.6424	0.5625	0.2779	2.1681
80.31	80:18:36	2.3238	0.0455	0.6081	0.9381	0.9027	0.6337	0.2717	2.5321	2.5611	0.0853	0.5568	1.0479	1.0651	0.7055	0.3526	2.7932	2.7073	0.0953	0.726	1.1482	1.1082	0.8119	0.4066	2.5977	1.9231	0.0829	0.4458	0.9111	0.5851	0.5547	0.2621	2.045	1.8596	0.1605	0.4391	0.9249	0.6111	0.6143	0.25	2.0326	2.2258	0.0741	0.4681	0.8174	0.6393	0.5732	0.2694	2.1697
80.5606	80:33:38	2.3169	0.0439	0.6067	0.9419	0.8983	0.6374	0.2734	2.5308	2.5633	0.0783	0.5545	1.0452	1.0635	0.7003	0.3469	2.7944	2.72	0.092	0.713	1.1448	1.1072	0.8021	0.4038	2.6113	1.9323	0.0787	0.4377	0.915	0.5864	0.554	0.2624	2.0686	1.8571	0.1621	0.4354	0.9223	0.6095	0.6149	0.2455	2.0456	2.2253	0.07	0.4564	0.8156	0.6374	0.5748	0.2672	2.1747
80.8108	80:48:39	2.3232	0.0373	0.6018	0.9376	0.9015	0.6409	0.2684	2.528	2.5647	0.0775	0.5472	1.0415	1.0532	0.6981	0.3466	2.792	2.7325	0.0907	0.7111	1.1484	1.0993	0.8054	0.3952	2.6102	1.935	0.0722	0.4364	0.9139	0.575	0.5563	0.2656	2.0777	1.8829	0.1559	0.4281	0.9152	0.6173	0.6137	0.2427	2.0576	2.2336	0.0718	0.4541	0.8118	0.6358	0.5786	0.2631	2.1889
81.0614	81:03:41	2.3318	0.0379	0.6012	0.933	0.9019	0.6327	0.2671	2.5456	2.5719	0.0772	0.547	1.0375	1.0494	0.6973	0.3398	2.7914	2.7444	0.0905	0.7038	1.1382	1.0982	0.8073	0.3882	2.6226	1.9524	0.0703	0.4358	0.9161	0.5707	0.554	0.2625	2.069	1.8929	0.1477	0.4279	0.9158	0.6143	0.6174	0.2426	2.0686	2.2545	0.0666	0.4501	0.8036	0.6323	0.5774	0.2574	2.2
81.3114	81:18:41	2.3373	0.0294	0.6026	0.9359	0.8996	0.6327	0.2672	2.546	2.5948	0.0742	0.5393	1.0467	1.0573	0.6968	0.343	2.799	2.7549	0.0882	0.6977	1.1359	1.0975	0.8112	0.3888	2.615	1.9527	0.0694	0.4301	0.9216	0.5763	0.5568	0.2594	2.0742	1.8975	0.1475	0.4216	0.9191	0.6082	0.6158	0.2439	2.0884	2.2722	0.0634	0.4446	0.8062	0.6357	0.5772	0.2556	2.2245
81.5617	81:33:42	2.3456	0.0278	0.5965	0.9413	0.9026	0.6356	0.266	2.533	2.5988	0.0692	0.5343	1.0495	1.0487	0.6965	0.3435	2.7981	2.7598	0.0864	0.6931	1.1379	1.0912	0.8062	0.3849	2.6396	1.9717	0.0668	0.4314	0.9189	0.5811	0.5549	0.2617	2.0802	1.9228	0.1433	0.4277	0.9238	0.5987	0.6129	0.2431	2.0999	2.2984	0.0594	0.4462	0.8048	0.638	0.5686	0.2602	2.2466
81.8117	81:48:42	2.3466	0.0237	0.5909	0.9314	0.9035	0.6378	0.2643	2.5364	2.5998	0.0674	0.533	1.0519	1.0456	0.6931	0.3405	2.7968	2.7636	0.0835	0.6922	1.1429	1.0971	0.8058	0.3795	2.6512	1.978	0.0646	0.4314	0.9137	0.5788	0.5584	0.2696	2.093	1.9298	0.1396	0.4224	0.9254	0.6053	0.6062	0.2493	2.109	2.3336	0.0554	0.4467	0.8117	0.6427	0.564	0.2594	2.2704
82.0619	82:03:43	2.3566	0.0208	0.5898	0.9253	0.9092	0.6382	0.2626	2.5612	2.6039	0.0646	0.5287	1.0508	1.0413	0.6925	0.3369	2.7958	2.7738	0.08	0.7071	1.1401	1.0989	0.8079	0.3779	2.659	1.978	0.0661	0.4261	0.9083	0.5844	0.5582	0.2684	2.1124	1.9444	0.1386	0.4182	0.9258	0.6008	0.6172	0.2522	2.1159	2.3551	0.057	0.4419	0.8215	0.6541	0.5574	0.258	2.2748
82.3119	82:18:43	2.3653	0.0181	0.5827	0.9219	0.9018	0.6392	0.2625	2.5526	2.5972	0.0632	0.525	1.041	1.0432	0.6905	0.3361	2.7979	2.7834	0.0749	0.7096	1.1378	1.1006	0.8086	0.3774	2.6633	2.001	0.061	0.4235	0.9275	0.5842	0.5566	0.2708	2.1193	1.9644	0.1366	0.4185	0.9242	0.6036	0.6113	0.2495	2.1328	2.3684	0.0577	0.4372	0.8166	0.6606	0.5605	0.2553	2.2809
82.5622	82:33:44	2.3588	0.0145	0.5821	0.9232	0.9063	0.641	0.2579	2.5405	2.5995	0.0609	0.5237	1.0367	1.031	0.6901	0.3322	2.8094	2.7979	0.0717	0.706	1.1303	1.1086	0.8031	0.3729	2.6732	2.0074	0.0608	0.4193	0.9219	0.5906	0.5481	0.2668	2.1245	1.9812	0.1326	0.4146	0.9335	0.6032	0.6118	0.2491	2.1485	2.3606	0.054	0.4288	0.8142	0.6678	0.5604	0.2478	2.289
82.8122	82:48:44	2.3666	0.0117	0.5814	0.9205	0.9012	0.6371	0.2527	2.5391	2.6034	0.0591	0.5241	1.0379	1.0327	0.6919	0.3274	2.8156	2.7955	0.0698	0.7023	1.1275	1.1075	0.8068	0.3686	2.6951	2.0121	0.0579	0.413	0.9195	0.5889	0.5484	0.2605	2.135	1.9778	0.1263	0.4108	0.9205	0.6116	0.5984	0.2524	2.1672	2.3811	0.0548	0.4302	0.8005	0.6721	0.5581	0.25	2.3133
83.0625	83:03:45	2.3693	0.0092	0.5814	0.9194	0.8981	0.6302	0.2522	2.5493	2.6059	0.0558	0.5171	1.0363	1.032	0.6893	0.3282	2.8293	2.8004	0.0646	0.6911	1.1254	1.1071	0.797	0.3649	2.6922	2.0211	0.0546	0.4061	0.9091	0.5952	0.5473	0.2579	2.1387	1.9949	0.1242	0.4112	0.9119	0.6123	0.5971	0.2483	2.1692	2.389	0.0525	0.4261	0.8011	0.6671	0.5596	0.2455	2.315
83.3125	83:18:45	2.3737	0.0035	0.5762	0.9157	0.9009	0.6255	0.2483	2.5761	2.6104	0.05	0.5138	1.0345	1.0332	0.6909	0.323	2.8304	2.7981	0.0624	0.687	1.1177	1.1055	0.7892	0.3629	2.6944	2.0329	0.0552	0.4031	0.9105	0.5995	0.5444	0.2585	2.1549	1.99	0.1214	0.4119	0.9139	0.6116	0.5994	0.2466	2.1778	2.3967	0.0475	0.4398	0.8067	0.6628	0.5531	0.2383	2.3192
83.5631	83:33:47	2.379	0.0054	0.5803	0.9138	0.8996	0.6198	0.249	2.5814	2.6084	0.0444	0.5104	1.0398	1.0331	0.6905	0.3232	2.8149	2.7993	0.0585	0.6843	1.1137	1.107	0.7911	0.3642	2.6948	2.0381	0.054	0.3975	0.9062	0.6022	0.5434	0.2645	2.1643	1.9856	0.118	0.4149	0.9184	0.6125	0.6071	0.2424	2.1724	2.4156	0.0469	0.4488	0.8076	0.663	0.5476	0.2295	2.3482
83.8133	83:48:48	2.392	0.0006	0.578	0.9135	0.8971	0.6159	0.2464	2.5652	2.6268	0.0418	0.5134	1.0443	1.0375	0.6906	0.3243	2.8152	2.81	0.0553	0.6774	1.1147	1.1115	0.788	0.3608	2.675	2.0469	0.0472	0.4033	0.9041	0.5999	0.5326	0.2639	2.1643	2.0059	0.1138	0.4148	0.9178	0.6073	0.613	0.2391	2.181	2.4278	0.0471	0.4494	0.8127	0.6687	0.5483	0.2274	2.3664
84.0639	84:03:50	2.3995	0.0002	0.576	0.9057	0.8917	0.6207	0.2419	2.5886	2.6323	0.0438	0.5134	1.0309	1.037	0.6852	0.3252	2.8021	2.8221	0.0518	0.6738	1.1114	1.1059	0.7845	0.3583	2.6732	2.0498	0.0439	0.4004	0.9002	0.6063	0.5393	0.2674	2.1757	2.0208	0.115	0.4136	0.9107	0.6082	0.6083	0.2281	2.181	2.4491	0.0492	0.4505	0.8063	0.6701	0.5414	0.2246	2.3651
84.3142	84:18:51	2.3985	-0.0041	0.569	0.8999	0.8988	0.6222	0.2391	2.5788	2.6239	0.0378	0.5076	1.0411	1.0375	0.6836	0.3195	2.7939	2.8137	0.0486	0.6716	1.1085	1.1006	0.7841	0.3529	2.6802	2.0553	0.0399	0.3988	0.9074	0.6012	0.5304	0.2658	2.1895	2.0175	0.1129	0.4076	0.9098	0.6159	0.6114	0.2236	2.1816	2.4702	0.0439	0.4534	0.8004	0.6701	0.539	0.2201	2.3736
84.5647	84:33:53	2.4135	-0.0055	0.5654	0.9002	0.895	0.6189	0.2386	2.5634	2.6325	0.0345	0.5016	1.0416	1.0283	0.6785	0.3178	2.7941	2.8261	0.0423	0.6689	1.0976	1.0938	0.7749	0.3493	2.6828	2.0727	0.0435	0.3946	0.9044	0.6073	0.5279	0.2595	2.1861	2.0335	0.1109	0.4026	0.8997	0.6194	0.6059	0.2176	2.1916	2.4809	0.0454	0.4448	0.7992	0.668	0.53	0.2178	2.4025
84.815	84:48:54	2.4267	-0.0055	0.5674	0.894	0.8952	0.6157	0.2391	2.5869	2.641	0.0307	0.5019	1.0359	1.0225	0.6713	0.3122	2.792	2.8337	0.0385	0.6614	1.0954	1.0946	0.7753	0.3445	2.6914	2.0907	0.0445	0.3949	0.9058	0.6063	0.5306	0.255	2.1894	2.0331	0.1132	0.4009	0.8929	0.615	0.6064	0.2174	2.2053	2.4925	0.0376	0.4421	0.7991	0.6588	0.5333	0.22	2.4202
85.0656	85:03:56	2.4431	-0.0086	0.569	0.896	0.8936	0.6172	0.2368	2.5776	2.6542	0.0292	0.5016	1.0314	1.0204	0.6686	0.3107	2.7882	2.8378	0.0397	0.6618	1.0962	1.0878	0.7767	0.3397	2.6993	2.0993	0.0476	0.4021	0.9066	0.608	0.5312	0.2505	2.194	2.0333	0.1104	0.3955	0.8907	0.6081	0.6016	0.2186	2.2072	2.5124	0.0383	0.4429	0.7992	0.6528	0.5374	0.217	2.4147
85.3158	85:18:57	2.4498	-0.0126	0.565	0.8918	0.8896	0.6206	0.237	2.5597	2.657	0.0279	0.5005	1.0317	1.0202	0.671	0.3128	2.7825	2.852	0.034	0.6584	1.0868	1.0949	0.7767	0.3446	2.6981	2.1224	0.0431	0.4007	0.9166	0.6103	0.541	0.2455	2.2174	2.0364	0.1104	0.3996	0.8866	0.615	0.6118	0.2181	2.2187	2.515	0.0335	0.4475	0.8135	0.656	0.5353	0.2127	2.4164
85.5664	85:33:59	2.4505	-0.0148	0.5605	0.8933	0.8871	0.6174	0.2339	2.5419	2.6633	0.025	0.4962	1.037	1.0198	0.6693	0.3107	2.7913	2.8598	0.0311	0.6551	1.0798	1.0905	0.7797	0.3412	2.7033	2.1409	0.0356	0.4007	0.9148	0.6162	0.5409	0.2439	2.2363	2.052	0.1094	0.3941	0.8876	0.6155	0.6164	0.2162	2.2298	2.5361	0.0318	0.4418	0.8148	0.657	0.5349	0.2111	2.4427
85.8164	85:48:59	2.4502	-0.0151	0.5527	0.8852	0.8952	0.6196	0.2322	2.5242	2.6689	0.0224	0.4911	1.0305	1.0214	0.6712	0.3062	2.7905	2.8555	0.0276	0.6539	1.0744	1.0879	0.7781	0.3385	2.7024	2.1258	0.0312	0.3975	0.9144	0.6117	0.5291	0.2376	2.2454	2.0675	0.1093	0.3919	0.8627	0.6181	0.6204	0.2192	2.2332	2.5431	0.0273	0.4401	0.8081	0.6535	0.5272	0.2063	2.4597
86.0667	86:04:00	2.4554	-0.0181	0.5498	0.8845	0.8905	0.6192	0.2317	2.5109	2.675	0.0193	0.4879	1.0205	1.018	0.67	0.3027	2.7843	2.866	0.0229	0.6463	1.0742	1.0868	0.7783	0.3314	2.7092	2.1494	0.0336	0.3861	0.9139	0.5962	0.5175	0.2361	2.2502	2.0869	0.107	0.3886	0.8522	0.616	0.6224	0.2164	2.247	2.5536	0.029	0.4385	0.8125	0.6478	0.5247	0.2108	2.472
86.3167	86:19:00	2.4483	-0.0191	0.55	0.8912	0.8916	0.6171	0.2294	2.5141	2.6638	0.0128	0.4818	1.0199	1.0206	0.6658	0.3003	2.79	2.8697	0.0219	0.6391	1.0668	1.0943	0.7735	0.3287	2.7086	2.16	0.0307	0.383	0.917	0.5901	0.5185	0.2392	2.2438	2.0975	0.1049	0.3877	0.8599	0.6018	0.6229	0.2187	2.2682	2.5671	0.0253	0.4291	0.8107	0.6415	0.5236	0.2087	2.4814
86.5669	86:34:01	2.459	-0.0217	0.5467	0.89	0.8892	0.6107	0.2276	2.5098	2.6614	0.0107	0.4756	1.0195	1.0204	0.6688	0.2989	2.7907	2.8724	0.0214	0.6356	1.0643	1.0945	0.7693	0.3268	2.723	2.1755	0.0277	0.3848	0.9286	0.5939	0.5245	0.24	2.2607	2.0926	0.1048	0.3893	0.8773	0.6114	0.6237	0.2225	2.28	2.57	0.0233	0.43	0.8104	0.6346	0.5235	0.2106	2.4897
86.8169	86:49:01	2.4473	-0.0217	0.5487	0.8881	0.8907	0.6118	0.221	2.5446	2.6551	0.008	0.4733	1.0157	1.0248	0.6689	0.2954	2.7856	2.8846	0.0164	0.6385	1.0536	1.0978	0.7713	0.3201	2.7251	2.1878	0.0277	0.3859	0.9211	0.5949	0.525	0.2362	2.2706	2.1148	0.1022	0.3822	0.8942	0.6097	0.6198	0.2208	2.2887	2.5722	0.0198	0.4263	0.8117	0.6318	0.5317	0.2076	2.499
87.0672	87:04:02	2.4538	-0.0232	0.5416	0.8876	0.8957	0.6101	0.221	2.5531	2.6554	0.0019	0.4705	1.0106	1.0235	0.6714	0.2909	2.7843	2.8818	0.0113	0.6386	1.0538	1.0965	0.7759	0.3187	2.7213	2.1943	0.0279	0.3896	0.9171	0.5989	0.5317	0.2371	2.2872	2.1393	0.0956	0.3794	0.9101	0.6113	0.6156	0.2151	2.2889	2.5901	0.0208	0.4274	0.8166	0.6296	0.5304	0.205	2.5118
87.3172	87:19:02	2.4649	-0.0285	0.5478	0.8831	0.8916	0.6108	0.214	2.5422	2.6593	-0.0006	0.4667	1.0112	1.0205	0.6706	0.2887	2.7745	2.8866	0.0081	0.6393	1.0466	1.1034	0.7758	0.319	2.7346	2.1894	0.0244	0.3909	0.9135	0.5918	0.5357	0.2384	2.2876	2.1493	0.0921	0.3738	0.9243	0.6076	0.6091	0.2159	2.2989	2.5974	0.0217	0.431	0.8201	0.6285	0.52	0.1973	2.5086
87.5675	87:34:03	2.4613	-0.0309	0.5468	0.8818	0.8942	0.6144	0.2167	2.5648	2.6685	-0.0036	0.4659	1.0141	1.0205	0.6724	0.288	2.7576	2.9064	0.006	0.6328	1.0462	1.1039	0.7726	0.3101	2.7347	2.2043	0.0241	0.3929	0.9114	0.5961	0.536	0.2326	2.3035	2.124	0.0901	0.3763	0.9294	0.6154	0.6093	0.2132	2.3196	2.6067	0.0175	0.431	0.8159	0.6324	0.5282	0.1961	2.5163
87.8175	87:49:03	2.4588	-0.0318	0.5464	0.8825	0.8894	0.6132	0.2173	2.5671	2.6633	-0.0081	0.4613	1.0153	1.0239	0.6683	0.2817	2.7497	2.9313	0.0041	0.6356	1.046	1.101	0.7594	0.306	2.7283	2.201	0.0192	0.3884	0.9133	0.597	0.5312	0.2293	2.293	2.1364	0.0895	0.3767	0.9375	0.6105	0.6142	0.2076	2.3279	2.6435	0.0204	0.4299	0.8191	0.6347	0.5297	0.197	2.5192
88.0681	88:04:05	2.475	-0.0332	0.5417	0.8742	0.8955	0.6167	0.2137	2.5433	2.6714	-0.0118	0.4569	1.0146	1.022	0.6732	0.282	2.7482	2.9389	0.0033	0.6352	1.0501	1.0985	0.7657	0.3051	2.7357	2.2112	0.022	0.394	0.9136	0.5883	0.5314	0.2341	2.3009	2.1384	0.0864	0.3723	0.9355	0.6066	0.6132	0.2032	2.3341	2.6493	0.0177	0.4356	0.829	0.6397	0.5249	0.1996	2.5099
88.3183	88:19:06	2.4708	-0.0395	0.5421	0.8792	0.8946	0.6128	0.2131	2.553	2.6842	-0.0142	0.4517	1.0107	1.0263	0.6725	0.2774	2.7538	2.9406	0.0007	0.6317	1.0428	1.0941	0.7655	0.302	2.7429	2.2093	0.0205	0.3975	0.9131	0.5849	0.5345	0.2339	2.2981	2.1333	0.0836	0.3675	0.9391	0.5982	0.6127	0.2023	2.3275	2.6535	0.017	0.4252	0.8261	0.6292	0.5223	0.2019	2.5098
88.5689	88:34:08	2.4674	-0.0415	0.5372	0.8739	0.8977	0.6037	0.2086	2.541	2.6762	-0.0166	0.4541	1.0097	1.0328	0.6796	0.2744	2.7572	2.9424	-0.0029	0.6312	1.0457	1.0935	0.7663	0.2994	2.7247	2.2179	0.0155	0.3964	0.9178	0.5926	0.5311	0.2315	2.3172	2.1448	0.0823	0.3667	0.9415	0.5967	0.6125	0.1998	2.3336	2.6793	0.0122	0.4179	0.8387	0.6315	0.5177	0.2027	2.5169
88.8192	88:49:09	2.459	-0.0415	0.5352	0.8741	0.9019	0.6059	0.205	2.5419	2.6748	-0.0183	0.4475	1.0084	1.0297	0.6715	0.2677	2.7584	2.9415	-0.0035	0.6307	1.0452	1.0918	0.7609	0.2964	2.7183	2.2288	0.0147	0.3939	0.9169	0.5964	0.5353	0.233	2.3363	2.1741	0.0742	0.3676	0.9329	0.5982	0.6206	0.2013	2.3288	2.6788	0.0093	0.4145	0.8356	0.6402	0.5195	0.2059	2.5353
89.0697	89:04:11	2.4504	-0.0441	0.5352	0.87	0.9012	0.6086	0.2032	2.5511	2.6699	-0.0215	0.4499	1.0028	1.0319	0.6654	0.263	2.7556	2.958	-0.0071	0.628	1.0441	1.1029	0.7604	0.2965	2.7215	2.2226	0.0106	0.3867	0.9217	0.5975	0.5364	0.2351	2.3389	2.1588	0.072	0.3649	0.9321	0.5949	0.6168	0.2002	2.3256	2.6862	0.0039	0.4146	0.8396	0.6427	0.5232	0.2006	2.5446
89.32	89:19:12	2.4621	-0.0449	0.5339	0.8756	0.901	0.6064	0.2043	2.5422	2.674	-0.0235	0.4463	1.0037	1.0323	0.6586	0.2662	2.7488	2.9672	-0.0088	0.6259	1.0444	1.0974	0.7583	0.2958	2.7235	2.243	0.008	0.3873	0.9205	0.6018	0.5413	0.2347	2.3428	2.1804	0.0723	0.3638	0.9292	0.5991	0.6215	0.1955	2.3478	2.6966	0.0049	0.4099	0.8391	0.641	0.5265	0.1989	2.5659
89.5706	89:34:14	2.466	-0.0466	0.5269	0.8723	0.9011	0.6078	0.2007	2.5452	2.6664	-0.026	0.4437	1.0023	1.0313	0.6617	0.2603	2.7601	2.9514	-0.0091	0.6195	1.0352	1.0978	0.758	0.2901	2.7258	2.2611	0.0053	0.3881	0.9354	0.6029	0.5399	0.233	2.3429	2.1975	0.0672	0.3651	0.9464	0.6008	0.6181	0.1928	2.3661	2.7022	0.0016	0.4091	0.8316	0.6369	0.5222	0.1997	2.5849
89.8208	89:49:15	2.4718	-0.0489	0.5235	0.8786	0.8992	0.6031	0.1966	2.5541	2.6665	-0.0284	0.4424	1.0015	1.0255	0.6631	0.2549	2.7603	2.9537	-0.0086	0.6179	1.0467	1.0933	0.755	0.2894	2.723	2.2545	0.0043	0.3866	0.9361	0.5982	0.531	0.2298	2.3566	2.1867	0.0656	0.3648	0.9429	0.5954	0.6167	0.193	2.3731	2.7118	-0.0015	0.3975	0.8295	0.6429	0.5184	0.1973	2.5976
90.0714	90:04:17	2.4748	-0.0511	0.5136	0.8822	0.9028	0.6012	0.1932	2.5492	2.671	-0.0302	0.4412	0.9958	1.0168	0.665	0.2533	2.7695	2.9582	-0.0091	0.6137	1.0418	1.0923	0.7515	0.2876	2.7263	2.2676	0.0037	0.3854	0.9388	0.5941	0.5309	0.2265	2.3762	2.1988	0.0651	0.3651	0.9437	0.5916	0.6273	0.1904	2.3725	2.7015	-0.0032	0.3969	0.83	0.6464	0.517	0.1951	2.6052
90.3217	90:19:18	2.4663	-0.0533	0.5117	0.8768	0.9075	0.5976	0.1907	2.5693	2.6574	-0.0309	0.4383	0.9937	1.02	0.6628	0.2529	2.7677	2.9745	-0.0105	0.6064	1.0413	1.0893	0.7455	0.2838	2.7341	2.2616	0.0015	0.3798	0.9342	0.5962	0.5344	0.2217	2.3838	2.2063	0.0647	0.3611	0.9417	0.5927	0.6295	0.1948	2.3737	2.6981	-0.0053	0.3982	0.8382	0.6493	0.521	0.1975	2.6073
90.5722	90:34:20	2.4676	-0.0573	0.5093	0.8768	0.908	0.5952	0.1909	2.5661	2.6647	-0.0333	0.4349	0.993	1.0139	0.6558	0.2518	2.7649	2.9855	-0.0145	0.6005	1.0413	1.0863	0.7414	0.2847	2.7156	2.2839	0.0012	0.3808	0.9214	0.6013	0.5377	0.2201	2.406	2.2107	0.062	0.3574	0.9472	0.5952	0.6271	0.195	2.3887	2.7029	-0.0097	0.3992	0.8466	0.6519	0.5209	0.1933	2.614
90.8222	90:49:20	2.4702	-0.0603	0.5069	0.8789	0.9092	0.5969	0.1899	2.5678	2.6655	-0.0352	0.4279	0.9926	1.0204	0.6545	0.2536	2.749	2.9852	-0.0183	0.5982	1.0437	1.0884	0.7401	0.2818	2.7225	2.2987	0.0019	0.3808	0.9286	0.6036	0.5416	0.2196	2.4084	2.2065	0.0614	0.3567	0.9455	0.6044	0.6244	0.1919	2.3766	2.7241	-0.0132	0.4011	0.8536	0.6591	0.5146	0.1939	2.6145
91.0725	91:04:21	2.4744	-0.0604	0.5058	0.8684	0.9049	0.5925	0.1878	2.5735	2.6638	-0.0396	0.4288	0.9916	1.0212	0.6619	0.2463	2.7424	2.9829	-0.0196	0.5978	1.0393	1.0816	0.741	0.2801	2.7142	2.2892	-0.0016	0.3853	0.9437	0.6043	0.5473	0.2197	2.4094	2.2265	0.0617	0.3502	0.9492	0.6064	0.6244	0.1848	2.3801	2.7039	-0.0192	0.4026	0.8464	0.6514	0.5244	0.1901	2.6279
91.3225	91:19:21	2.4769	-0.0624	0.4991	0.8652	0.9012	0.5882	0.1856	2.5645	2.6591	-0.0416	0.4224	0.9927	1.0131	0.6696	0.246	2.7387	2.9832	-0.0212	0.5952	1.0385	1.0776	0.7405	0.2827	2.7118	2.3119	-0.0034	0.3799	0.9477	0.6065	0.5372	0.2155	2.4312	2.232	0.0603	0.3468	0.9537	0.6113	0.6208	0.1847	2.3824	2.7223	-0.0225	0.3988	0.842	0.6451	0.5204	0.1864	2.6324
91.5728	91:34:22	2.4799	-0.0642	0.4929	0.8694	0.9045	0.5919	0.1872	2.5498	2.6522	-0.0446	0.4239	0.9904	1.0185	0.6749	0.2434	2.7279	2.9798	-0.0206	0.5863	1.0319	1.0836	0.7504	0.2809	2.6989	2.3062	-0.0062	0.3861	0.9402	0.6015	0.5333	0.2158	2.4405	2.2252	0.0597	0.3389	0.9479	0.6137	0.622	0.183	2.3968	2.7228	-0.0215	0.3915	0.8399	0.6463	0.5165	0.1845	2.6415
91.8228	91:49:22	2.4762	-0.066	0.4949	0.8713	0.8992	0.5881	0.186	2.5493	2.6542	-0.0481	0.4216	0.9884	1.0181	0.6698	0.2382	2.7177	2.9768	-0.0207	0.5858	1.0298	1.0822	0.7438	0.2798	2.6998	2.3062	-0.0084	0.3843	0.9418	0.6024	0.5325	0.2133	2.4345	2.2482	0.0572	0.3355	0.9418	0.6158	0.6266	0.1762	2.3942	2.7367	-0.0218	0.3866	0.8433	0.6434	0.5132	0.1878	2.639
92.0731	92:04:23	2.4742	-0.0678	0.4945	0.8723	0.9037	0.588	0.184	2.5434	2.6536	-0.0509	0.4236	0.9892	1.0156	0.6673	0.2406	2.7136	2.9581	-0.024	0.5861	1.0262	1.0894	0.7536	0.281	2.6901	2.3153	-0.0122	0.3782	0.944	0.5963	0.5326	0.2153	2.443	2.2622	0.0534	0.332	0.9401	0.6206	0.6265	0.1792	2.3931	2.7353	-0.0198	0.3805	0.8442	0.6431	0.5117	0.1911	2.6502
92.3231	92:19:23	2.4738	-0.0707	0.4945	0.8688	0.8989	0.5856	0.1843	2.5224	2.6377	-0.0521	0.4166	0.9874	1.0164	0.6671	0.2416	2.7109	2.9555	-0.0265	0.5851	1.0226	1.0918	0.7539	0.2833	2.7039	2.3055	-0.0138	0.3767	0.9479	0.5953	0.5306	0.2148	2.455	2.2631	0.0521	0.3321	0.9393	0.6258	0.6301	0.1777	2.4076	2.7463	-0.0244	0.378	0.8428	0.6434	0.5148	0.1928	2.6586
92.5739	92:34:26	2.4737	-0.0723	0.4946	0.8692	0.8989	0.5848	0.1802	2.5523	2.6373	-0.0544	0.4128	0.982	1.0211	0.665	0.239	2.7026	2.9575	-0.0286	0.5873	1.033	1.0892	0.7558	0.2788	2.6949	2.3166	-0.0184	0.3639	0.9533	0.5934	0.5273	0.2144	2.4625	2.282	0.049	0.3273	0.9458	0.6279	0.6281	0.1805	2.4084	2.7556	-0.027	0.3762	0.8443	0.6432	0.5076	0.1908	2.6647
92.8239	92:49:26	2.4623	-0.0748	0.4835	0.8674	0.8964	0.5849	0.1772	2.5332	2.6354	-0.054	0.4073	0.9787	1.0296	0.6616	0.2339	2.6897	2.961	-0.029	0.5861	1.0308	1.0907	0.7546	0.2782	2.6843	2.3146	-0.0189	0.3571	0.9337	0.5943	0.5325	0.2132	2.4545	2.3199	0.0498	0.3282	0.9567	0.6297	0.6334	0.1782	2.4165	2.7685	-0.0259	0.3747	0.8355	0.643	0.504	0.1879	2.6796
93.0744	93:04:28	2.457	-0.0738	0.4823	0.8622	0.9006	0.5824	0.182	2.5188	2.6272	-0.0578	0.4076	0.98	1.0266	0.6619	0.2307	2.6893	2.9641	-0.0307	0.5849	1.029	1.0893	0.7512	0.2743	2.6786	2.309	-0.02	0.3597	0.9377	0.6003	0.5256	0.2147	2.4752	2.3425	0.05	0.3188	0.9573	0.6328	0.6288	0.1802	2.4311	2.7873	-0.0266	0.3742	0.835	0.652	0.5016	0.1818	2.692
93.3247	93:19:29	2.4603	-0.0789	0.4825	0.852	0.8959	0.5814	0.1777	2.5207	2.6335	-0.0586	0.4089	0.9769	1.03	0.6618	0.2283	2.6856	2.9616	-0.0335	0.5815	1.022	1.0889	0.7455	0.2726	2.6789	2.3161	-0.0225	0.3542	0.951	0.609	0.5291	0.2139	2.4769	2.3414	0.0461	0.316	0.9632	0.6375	0.624	0.1795	2.4083	2.7893	-0.0275	0.3759	0.8348	0.6572	0.5072	0.1852	2.6902
93.5753	93:34:31	2.4619	-0.08	0.4836	0.8501	0.8928	0.586	0.182	2.5003	2.6232	-0.0611	0.4089	0.9709	1.0322	0.6632	0.2298	2.6783	2.9564	-0.0338	0.5815	1.0191	1.0904	0.7453	0.2703	2.6638	2.3242	-0.0235	0.3546	0.9631	0.6221	0.5417	0.2112	2.4847	2.368	0.0418	0.3172	0.971	0.6404	0.6237	0.1797	2.4163	2.797	-0.0286	0.3768	0.8297	0.6602	0.5112	0.1809	2.7069
93.8256	93:49:32	2.4579	-0.0837	0.4821	0.8452	0.9029	0.5841	0.1814	2.4811	2.6145	-0.0657	0.4076	0.9657	1.0405	0.6574	0.2292	2.6774	2.9582	-0.0366	0.5854	1.0154	1.0935	0.7479	0.2692	2.6672	2.3292	-0.03	0.35	0.9593	0.6191	0.5399	0.2106	2.5105	2.3681	0.0379	0.3085	0.9648	0.6321	0.6208	0.179	2.412	2.8037	-0.0291	0.3687	0.8241	0.6611	0.5114	0.1727	2.7188
94.0761	94:04:34	2.4611	-0.0869	0.4761	0.8475	0.9009	0.5817	0.186	2.4741	2.6189	-0.0641	0.4004	0.9649	1.0339	0.6576	0.2277	2.6797	2.966	-0.0358	0.5736	1.0113	1.0973	0.7434	0.268	2.6631	2.3136	-0.0324	0.3465	0.9506	0.6242	0.5348	0.2154	2.5063	2.3693	0.0348	0.3056	0.9568	0.625	0.6136	0.1719	2.4127	2.7944	-0.0326	0.3623	0.8213	0.6606	0.5072	0.1698	2.7162
94.3264	94:19:35	2.4654	-0.0903	0.4767	0.8472	0.9051	0.5838	0.182	2.4575	2.6191	-0.0686	0.3931	0.9615	1.0312	0.6575	0.2316	2.669	2.9633	-0.0408	0.5765	1.0129	1.096	0.7439	0.2678	2.6487	2.3224	-0.031	0.3478	0.9538	0.6196	0.5381	0.2142	2.5171	2.3942	0.0349	0.3056	0.9538	0.6212	0.6126	0.1651	2.4451	2.7986	-0.0334	0.3594	0.8258	0.6632	0.5009	0.1676	2.7245
94.5769	94:34:37	2.4726	-0.0918	0.4708	0.8455	0.8999	0.5833	0.1809	2.4321	2.6271	-0.0708	0.3923	0.9634	1.0313	0.6633	0.23	2.6606	2.9471	-0.0391	0.571	1.0085	1.0897	0.7493	0.2672	2.6501	2.3141	-0.0322	0.3409	0.9606	0.6193	0.5427	0.2105	2.5169	2.3879	0.036	0.3056	0.9614	0.6193	0.6153	0.1662	2.431	2.8076	-0.0357	0.3678	0.8334	0.6623	0.505	0.1698	2.7231
94.8272	94:49:38	2.4644	-0.0929	0.4672	0.8362	0.9105	0.5824	0.1769	2.4282	2.6111	-0.0707	0.3905	0.9639	1.0366	0.6607	0.2249	2.659	2.9411	-0.0432	0.5613	1.007	1.0924	0.7511	0.2691	2.6476	2.3229	-0.0363	0.34	0.9509	0.6227	0.5422	0.2105	2.5315	2.3819	0.0345	0.3057	0.9606	0.6241	0.6211	0.166	2.4188	2.8128	-0.037	0.3705	0.8385	0.6518	0.5093	0.1718	2.733
95.0778	95:04:40	2.4605	-0.0967	0.4655	0.8362	0.9126	0.5804	0.1769	2.4156	2.6099	-0.0731	0.3843	0.9691	1.041	0.6614	0.2233	2.6575	2.9216	-0.0443	0.5633	1.0108	1.0972	0.7452	0.2679	2.6334	2.3259	-0.0402	0.3355	0.9501	0.623	0.5371	0.2145	2.5391	2.4002	0.0301	0.3103	0.9633	0.6273	0.6289	0.17	2.4318	2.8191	-0.0404	0.3721	0.8435	0.6579	0.5124	0.1641	2.756
95.3278	95:19:40	2.4554	-0.0993	0.4686	0.8363	0.9147	0.5787	0.1745	2.4325	2.6184	-0.078	0.3837	0.9644	1.039	0.6607	0.2214	2.645	2.9042	-0.0485	0.568	1.0071	1.0943	0.7463	0.2647	2.6356	2.3326	-0.0385	0.3298	0.9536	0.6288	0.5432	0.2167	2.5224	2.4013	0.0332	0.3101	0.9664	0.6339	0.6281	0.1714	2.438	2.8368	-0.0413	0.3706	0.8451	0.6655	0.5096	0.1622	2.7588
95.5781	95:34:41	2.4545	-0.0996	0.4688	0.838	0.9171	0.5818	0.1703	2.424	2.6227	-0.0779	0.3829	0.967	1.043	0.6637	0.2206	2.6449	2.9	-0.0479	0.565	1.0062	1.0959	0.7416	0.2625	2.6378	2.3533	-0.0402	0.3266	0.9585	0.6304	0.5339	0.2213	2.5269	2.3907	0.0296	0.314	0.9705	0.6395	0.6213	0.1709	2.4445	2.8497	-0.0425	0.3683	0.8441	0.6718	0.5097	0.1623	2.7558
95.8281	95:49:41	2.4445	-0.1017	0.4603	0.8394	0.9077	0.5781	0.1707	2.4246	2.6223	-0.0802	0.3834	0.9671	1.0495	0.6568	0.2199	2.6396	2.8747	-0.0493	0.565	0.9999	1.0958	0.7416	0.2571	2.623	2.3534	-0.0467	0.3258	0.9499	0.6314	0.5259	0.2203	2.5168	2.408	0.0275	0.3047	0.9772	0.6455	0.6215	0.1669	2.4555	2.8523	-0.0467	0.3693	0.845	0.677	0.5131	0.1616	2.7621
96.0783	96:04:42	2.4477	-0.0994	0.459	0.8377	0.9172	0.5835	0.1678	2.4355	2.6113	-0.0804	0.3833	0.9658	1.0505	0.6542	0.2165	2.6301	2.8635	-0.0534	0.5583	1.0042	1.1032	0.7402	0.2508	2.6168	2.3468	-0.0488	0.3204	0.9437	0.6363	0.5212	0.2131	2.5142	2.4296	0.024	0.3068	0.9737	0.6383	0.6213	0.1618	2.4555	2.8516	-0.0489	0.3676	0.8554	0.6798	0.5179	0.1641	2.7598
96.3283	96:19:42	2.4481	-0.1041	0.462	0.847	0.9212	0.5811	0.1682	2.4365	2.5945	-0.0839	0.3787	0.9619	1.0578	0.6503	0.2202	2.6228	2.8558	-0.055	0.5547	1.0073	1.1053	0.7417	0.2491	2.6307	2.3659	-0.0471	0.3167	0.9395	0.6478	0.5232	0.2103	2.528	2.4324	0.0211	0.3032	0.9793	0.6376	0.6216	0.1567	2.4578	2.8631	-0.0515	0.3697	0.8576	0.6758	0.5218	0.1626	2.7682
96.5786	96:34:43	2.455	-0.106	0.4596	0.8432	0.9204	0.5764	0.1637	2.4439	2.5967	-0.0849	0.376	0.9599	1.0583	0.6521	0.2175	2.6216	2.8572	-0.058	0.5569	0.9986	1.1063	0.7403	0.2473	2.6165	2.38	-0.0456	0.3196	0.9409	0.6445	0.5221	0.2054	2.5436	2.4439	0.0218	0.3006	0.9877	0.645	0.625	0.1515	2.4798	2.884	-0.0528	0.3631	0.8644	0.6764	0.5233	0.1601	2.7832
96.8286	96:49:43	2.4493	-0.1076	0.4592	0.8452	0.9237	0.5748	0.1629	2.4449	2.5907	-0.0872	0.3731	0.9568	1.061	0.6471	0.2159	2.6088	2.8587	-0.0595	0.5574	0.9935	1.1052	0.741	0.2454	2.613	2.3997	-0.0433	0.3203	0.9494	0.6516	0.5183	0.2126	2.5562	2.4642	0.0212	0.3014	0.9812	0.6444	0.6239	0.1523	2.4923	2.8862	-0.0528	0.3579	0.8571	0.6794	0.5281	0.1573	2.7974
97.0789	97:04:44	2.4427	-0.1074	0.464	0.8538	0.9271	0.5875	0.1621	2.4644	2.5916	-0.0887	0.3693	0.9565	1.071	0.6515	0.2112	2.611	2.859	-0.0597	0.5518	0.9918	1.1059	0.7393	0.2396	2.6195	2.414	-0.0445	0.3171	0.9467	0.6518	0.5194	0.2176	2.5882	2.4677	0.0157	0.2997	0.9717	0.6438	0.622	0.1517	2.5072	2.9045	-0.0552	0.3529	0.8509	0.6771	0.5364	0.1511	2.8288
97.3289	97:19:44	2.4329	-0.1085	0.4687	0.8544	0.9237	0.5881	0.1646	2.4531	2.5808	-0.0896	0.3643	0.9501	1.0633	0.6522	0.2117	2.6094	2.8587	-0.0608	0.5508	0.988	1.103	0.7364	0.2363	2.6096	2.4046	-0.0466	0.312	0.9445	0.6522	0.5158	0.219	2.5539	2.4389	0.0167	0.293	0.9661	0.6347	0.613	0.1544	2.4706	2.8602	-0.0552	0.3451	0.8441	0.6717	0.5323	0.1493	2.7976
97.5794	97:34:46	2.4308	-0.1126	0.468	0.8511	0.9145	0.5865	0.1655	2.448	2.5774	-0.0912	0.3633	0.9528	1.0626	0.6544	0.2142	2.5997	2.8607	-0.0636	0.5549	0.9855	1.1012	0.7397	0.2387	2.6133	2.438	-0.047	0.3092	0.9453	0.6518	0.5181	0.2199	2.548	2.4426	0.0152	0.2909	0.9679	0.6321	0.6094	0.1534	2.4733	2.875	-0.0568	0.3403	0.845	0.6732	0.5283	0.1452	2.8076
97.8297	97:49:47	2.4134	-0.1159	0.4556	0.8512	0.8981	0.5861	0.163	2.4396	2.5746	-0.0924	0.3679	0.9595	1.0656	0.6633	0.2187	2.5886	2.8303	-0.0633	0.5518	0.9854	1.098	0.7442	0.2388	2.6006	2.4061	-0.0441	0.316	0.9521	0.6643	0.5274	0.2207	2.5575	2.4294	0.0188	0.2869	0.9791	0.6344	0.6171	0.1561	2.4313	2.8595	-0.056	0.3492	0.85	0.6866	0.5315	0.1483	2.7887
98.0803	98:04:49	2.4047	-0.1154	0.4522	0.8377	0.891	0.5831	0.1617	2.4229	2.5682	-0.0968	0.3647	0.9549	1.0663	0.6615	0.2141	2.574	2.8047	-0.0642	0.5504	0.9904	1.1033	0.7462	0.2395	2.6003	2.4239	-0.046	0.3249	0.966	0.6764	0.5393	0.2204	2.549	2.4368	0.0146	0.2902	0.9934	0.6388	0.6404	0.155	2.4487	2.8451	-0.0581	0.3528	0.849	0.7005	0.5439	0.148	2.7518
98.3306	98:19:50	2.404	-0.1183	0.4455	0.8376	0.8884	0.5823	0.1576	2.3967	2.5727	-0.0979	0.357	0.9499	1.0636	0.6615	0.2096	2.5619	2.7943	-0.0661	0.5474	0.9899	1.1044	0.7445	0.2341	2.5927	2.3806	-0.0493	0.3199	0.9673	0.6712	0.5381	0.2152	2.5549	2.4144	0.0116	0.2843	0.9866	0.6397	0.6407	0.1469	2.4637	2.8616	-0.0591	0.3433	0.8478	0.697	0.5359	0.1461	2.7848
98.5811	98:34:52	2.4161	-0.1196	0.4453	0.839	0.8859	0.5826	0.1534	2.3922	2.5593	-0.1007	0.3501	0.9401	1.06	0.656	0.2028	2.5523	2.7795	-0.0669	0.5425	0.9834	1.1005	0.7439	0.2296	2.5951	2.3791	-0.0478	0.3118	0.9549	0.6558	0.5307	0.2108	2.5769	2.4307	0.0084	0.2795	0.9717	0.6368	0.6327	0.1432	2.4771	2.8759	-0.0595	0.3379	0.8401	0.6988	0.534	0.1464	2.7727
98.8314	98:49:53	2.4277	-0.1219	0.4389	0.8366	0.9051	0.5865	0.1508	2.4078	2.5366	-0.1	0.3472	0.94	1.0598	0.6575	0.2025	2.5541	2.7897	-0.0701	0.5312	0.9829	1.1012	0.7387	0.2266	2.604	2.4031	-0.0492	0.3093	0.9536	0.6502	0.5217	0.2062	2.5946	2.4576	0.0051	0.2782	0.9678	0.6234	0.6338	0.1449	2.509	2.9225	-0.0651	0.3312	0.8306	0.6964	0.5338	0.1569	2.8113
99.0819	99:04:55	2.4304	-0.1211	0.433	0.8435	0.9129	0.5915	0.147	2.4043	2.5359	-0.1031	0.3499	0.934	1.0561	0.6564	0.2046	2.5633	2.7943	-0.0722	0.5254	0.9776	1.0943	0.7393	0.2274	2.6017	2.4281	-0.0506	0.3105	0.9497	0.6452	0.5257	0.2081	2.607	2.4508	0.0061	0.2787	0.9697	0.6257	0.6358	0.1447	2.5125	2.9289	-0.0631	0.3301	0.8314	0.6882	0.5287	0.1528	2.7855
99.3322	99:19:56	2.4167	-0.1244	0.4266	0.8428	0.9108	0.5933	0.1429	2.3919	2.5205	-0.1018	0.3479	0.9286	1.043	0.6617	0.2022	2.5569	2.7918	-0.0761	0.5199	0.981	1.0934	0.7436	0.2281	2.5927	2.456	-0.0542	0.3111	0.957	0.646	0.5258	0.2092	2.594	2.4774	-0.0004	0.2797	0.9766	0.6225	0.6319	0.1476	2.5021	2.9217	-0.0658	0.3292	0.8324	0.6936	0.5326	0.152	2.7654
99.5828	99:34:58	2.4151	-0.1274	0.4283	0.8365	0.9138	0.5972	0.1415	2.4073	2.5222	-0.106	0.3459	0.9278	1.0391	0.6574	0.1978	2.5559	2.7893	-0.0773	0.5177	0.9733	1.0967	0.7428	0.2256	2.5911	2.481	-0.0579	0.3067	0.9532	0.6529	0.5285	0.2072	2.5875	2.4725	0.0024	0.2754	0.9752	0.6289	0.6435	0.1438	2.5191	2.9262	-0.0682	0.3307	0.8383	0.6927	0.5299	0.1521	2.7733
99.8328	99:49:58	2.4056	-0.1275	0.4305	0.8335	0.9194	0.6016	0.1416	2.4034	2.5097	-0.1041	0.3461	0.9223	1.0365	0.649	0.194	2.5425	2.784	-0.078	0.5123	0.9657	1.0916	0.742	0.2255	2.6026	2.4563	-0.059	0.3057	0.9476	0.6519	0.5309	0.2029	2.5829	2.4681	-0.0018	0.276	0.9792	0.6349	0.637	0.1423	2.5032	2.922	-0.0713	0.3298	0.8419	0.6962	0.5246	0.1517	2.7879
100.083	100:04:59	2.4111	-0.1289	0.4288	0.8308	0.9254	0.598	0.1381	2.3949	2.5052	-0.1059	0.3441	0.9185	1.036	0.6501	0.1937	2.5565	2.773	-0.0804	0.509	0.9614	1.0916	0.7429	0.2233	2.5965	2.4487	-0.0616	0.308	0.9563	0.6552	0.5253	0.2041	2.6235	2.4381	-0.0076	0.2743	0.9751	0.6318	0.6359	0.138	2.5174	2.9263	-0.068	0.3284	0.8503	0.7075	0.5284	0.1515	2.7869
100.333	100:19:59	2.4111	-0.1313	0.4279	0.8286	0.9187	0.5978	0.1365	2.3478	2.5154	-0.1065	0.3415	0.9146	1.0353	0.6465	0.1891	2.5583	2.7713	-0.0807	0.507	0.9551	1.0952	0.7443	0.2267	2.5978	2.4538	-0.0646	0.3058	0.9667	0.6553	0.5198	0.1986	2.6056	2.4302	-0.0077	0.2736	0.9644	0.6385	0.6425	0.1368	2.4931	2.9279	-0.0693	0.3236	0.8496	0.7173	0.5321	0.1454	2.7961
100.583	100:35:00	2.4022	-0.1327	0.4298	0.8241	0.918	0.5988	0.1391	2.3612	2.4956	-0.1081	0.3346	0.9096	1.0347	0.6393	0.1828	2.5662	2.763	-0.0843	0.5018	0.9577	1.0947	0.7431	0.2231	2.5856	2.4744	-0.0644	0.3053	0.9735	0.6592	0.5245	0.2017	2.6177	2.4576	-0.01	0.2737	0.9688	0.6397	0.6353	0.1377	2.4802	2.9211	-0.0684	0.3199	0.8456	0.7092	0.538	0.141	2.7812
100.833	100:50:00	2.4069	-0.1337	0.4326	0.8255	0.9087	0.592	0.1431	2.3641	2.4997	-0.1118	0.3258	0.9088	1.0359	0.6387	0.1803	2.5549	2.7441	-0.0862	0.4974	0.9594	1.0875	0.7432	0.2162	2.5755	2.458	-0.0662	0.2946	0.9808	0.6579	0.5318	0.1971	2.6013	2.4174	-0.0127	0.2745	0.9755	0.6457	0.6351	0.1356	2.4883	2.8986	-0.0696	0.3189	0.8478	0.7111	0.5357	0.1418	2.7764
101.084	101:05:01	2.4014	-0.1368	0.429	0.8208	0.9091	0.5934	0.1424	2.3552	2.497	-0.1132	0.323	0.9019	1.0272	0.6352	0.1804	2.5386	2.7341	-0.0869	0.4955	0.9616	1.0846	0.7463	0.2106	2.5718	2.4911	-0.0679	0.2932	0.9807	0.6643	0.5291	0.1977	2.5982	2.4081	-0.0157	0.2702	0.9688	0.6482	0.6385	0.129	2.4914	2.8943	-0.0745	0.3189	0.8435	0.7063	0.5362	0.1409	2.8013
101.334	101:20:01	2.4098	-0.1367	0.4229	0.8194	0.9013	0.5938	0.1379	2.3697	2.4918	-0.1144	0.3194	0.9036	1.0271	0.6339	0.1776	2.5344	2.7404	-0.0921	0.4874	0.9588	1.0806	0.7427	0.2115	2.5656	2.489	-0.0732	0.2869	0.975	0.6586	0.5286	0.1963	2.5912	2.454	-0.0188	0.275	0.9709	0.654	0.6369	0.1322	2.5005	2.8923	-0.0747	0.3133	0.849	0.7095	0.5354	0.1385	2.8066
101.584	101:35:02	2.3886	-0.1386	0.4173	0.8158	0.8971	0.5985	0.1383	2.3449	2.4813	-0.1165	0.3146	0.9022	1.0227	0.6336	0.1786	2.5334	2.7423	-0.0967	0.4845	0.9605	1.0772	0.7446	0.2101	2.5527	2.4865	-0.075	0.2844	0.9783	0.654	0.5287	0.1978	2.5905	2.4566	-0.0217	0.276	0.9736	0.6457	0.6394	0.1249	2.4967	2.8789	-0.0765	0.3155	0.853	0.7109	0.5353	0.1344	2.8024
101.834	101:50:02	2.3848	-0.1401	0.4217	0.8128	0.8926	0.5914	0.1387	2.3188	2.479	-0.1173	0.3136	0.8993	1.022	0.6342	0.1755	2.5234	2.7383	-0.1	0.4835	0.9589	1.0719	0.7455	0.2095	2.5326	2.4986	-0.0773	0.2772	0.9763	0.6531	0.529	0.197	2.5948	2.4696	-0.0259	0.2723	0.9834	0.6389	0.6337	0.1241	2.4962	2.8896	-0.0773	0.3131	0.8588	0.7153	0.5347	0.1319	2.802
102.084	102:05:04	2.3838	-0.1422	0.4166	0.8136	0.8922	0.5906	0.1337	2.3111	2.4745	-0.1204	0.3112	0.9027	1.0201	0.6393	0.1742	2.5246	2.7299	-0.1008	0.4792	0.9562	1.071	0.7427	0.2103	2.5317	2.5066	-0.078	0.2775	0.98	0.6615	0.5334	0.1955	2.5923	2.493	-0.0276	0.2672	0.9816	0.6381	0.6361	0.123	2.4904	2.9008	-0.0789	0.3125	0.8499	0.7205	0.5342	0.1321	2.8006
102.335	102:20:05	2.3799	-0.1408	0.4146	0.8118	0.8886	0.5895	0.1306	2.352	2.4619	-0.1217	0.3093	0.8998	1.0157	0.6308	0.1743	2.5239	2.7304	-0.1023	0.4786	0.9528	1.0696	0.7423	0.2042	2.5336	2.5149	-0.0796	0.2783	0.9813	0.6614	0.536	0.1926	2.6017	2.461	-0.0267	0.2634	0.988	0.6386	0.6449	0.1277	2.5016	2.8904	-0.0791	0.3151	0.8524	0.7206	0.5259	0.1319	2.8023
102.585	102:35:07	2.3787	-0.1426	0.4091	0.8069	0.8766	0.5845	0.1335	2.3594	2.4539	-0.1251	0.3036	0.8979	1.0113	0.6404	0.1692	2.5252	2.7126	-0.1044	0.4786	0.9489	1.0751	0.7419	0.2022	2.5248	2.5349	-0.0821	0.2808	0.9837	0.6694	0.5269	0.1954	2.5898	2.435	-0.027	0.2586	0.9832	0.6435	0.6492	0.1268	2.4886	2.9012	-0.0792	0.3101	0.8462	0.7221	0.5288	0.1326	2.7875
102.836	102:50:08	2.3635	-0.1475	0.4079	0.8073	0.8728	0.5756	0.1268	2.3528	2.452	-0.1268	0.3061	0.895	1.0042	0.6429	0.1718	2.519	2.6918	-0.1035	0.4795	0.9462	1.0728	0.7423	0.2035	2.5098	2.5263	-0.0837	0.279	0.9888	0.6709	0.5233	0.1957	2.5932	2.4518	-0.0293	0.2587	0.984	0.6475	0.6541	0.1249	2.4915	2.907	-0.0831	0.3097	0.849	0.7258	0.5327	0.1321	2.7848
103.086	103:05:10	2.3644	-0.1495	0.405	0.8055	0.8702	0.5771	0.1276	2.3265	2.4418	-0.1283	0.3003	0.8999	0.9998	0.6366	0.1686	2.5051	2.6757	-0.1072	0.4788	0.9439	1.0708	0.7436	0.1997	2.5032	2.5481	-0.0884	0.2763	0.9894	0.6669	0.5228	0.1968	2.5977	2.4434	-0.0303	0.2609	0.9819	0.6466	0.6503	0.1235	2.4993	2.9111	-0.0861	0.3055	0.8499	0.7171	0.5365	0.1327	2.7907
103.336	103:20:11	2.3572	-0.1509	0.4063	0.7996	0.8679	0.5768	0.1239	2.3031	2.4272	-0.1302	0.2967	0.8972	0.9938	0.6369	0.1684	2.5083	2.6767	-0.1072	0.4791	0.9423	1.0707	0.7403	0.1991	2.4927	2.5661	-0.0918	0.273	0.984	0.6723	0.5188	0.1929	2.601	2.4065	-0.0328	0.2569	0.9882	0.6513	0.6513	0.1245	2.5007	2.9291	-0.0876	0.3024	0.8452	0.7136	0.5306	0.1339	2.7917
103.587	103:35:13	2.3585	-0.153	0.4073	0.7948	0.8692	0.5752	0.1254	2.2813	2.431	-0.1328	0.2937	0.9029	0.9864	0.6257	0.1681	2.4933	2.6751	-0.1084	0.479	0.9357	1.0698	0.7392	0.198	2.4948	2.5676	-0.0919	0.2702	0.9828	0.6703	0.5243	0.1916	2.6102	2.3993	-0.0325	0.2553	0.9835	0.6602	0.6563	0.1236	2.5033	2.9158	-0.0904	0.2997	0.8397	0.7115	0.5226	0.1326	2.779
103.837	103:50:14	2.366	-0.1552	0.4012	0.7881	0.8622	0.5764	0.1224	2.2969	2.4237	-0.1351	0.2901	0.8986	0.9853	0.6285	0.1635	2.4931	2.6624	-0.1106	0.4748	0.9351	1.0652	0.7379	0.1964	2.4867	2.5687	-0.0939	0.2667	0.9819	0.6741	0.5292	0.193	2.6199	2.4062	-0.0371	0.2523	0.9839	0.6617	0.6567	0.1214	2.5048	2.9073	-0.094	0.3059	0.8493	0.7093	0.5339	0.1339	2.7746
104.088	104:05:16	2.3557	-0.1568	0.4047	0.7772	0.857	0.5711	0.1216	2.2777	2.4185	-0.1352	0.2852	0.8965	0.9867	0.6196	0.1603	2.4902	2.6525	-0.1109	0.4716	0.931	1.0642	0.7373	0.1935	2.4775	2.5618	-0.0941	0.2621	0.9849	0.6755	0.5251	0.1928	2.636	2.434	-0.0369	0.2517	0.9869	0.6679	0.657	0.1179	2.5149	2.9126	-0.0913	0.3052	0.856	0.7138	0.53	0.1346	2.7876
104.338	104:20:17	2.36	-0.1581	0.3991	0.7757	0.8493	0.5668	0.1229	2.2768	2.4118	-0.135	0.2801	0.8905	0.9837	0.6142	0.1567	2.4901	2.6381	-0.1111	0.4684	0.9262	1.0575	0.7298	0.1907	2.4744	2.5762	-0.0945	0.262	0.9909	0.6826	0.5186	0.1936	2.633	2.4243	-0.0397	0.2492	0.9763	0.6727	0.6582	0.118	2.5202	2.934	-0.0917	0.3042	0.8512	0.7089	0.5269	0.137	2.7821
104.589	104:35:19	2.3569	-0.1599	0.4023	0.7789	0.847	0.5641	0.1215	2.2709	2.4092	-0.1352	0.2762	0.8866	0.9848	0.6125	0.1555	2.4855	2.624	-0.1125	0.4622	0.9195	1.057	0.7225	0.1911	2.4644	2.5946	-0.1004	0.2574	0.9882	0.6935	0.5214	0.1952	2.6499	2.4203	-0.0411	0.2461	0.97	0.6729	0.6562	0.1179	2.5084	2.9426	-0.0992	0.2999	0.8449	0.7046	0.5273	0.1342	2.7651
104.839	104:50:19	2.3574	-0.163	0.3937	0.7787	0.8491	0.5629	0.1152	2.2646	2.4115	-0.1385	0.2739	0.8797	0.9839	0.6164	0.1518	2.4851	2.6201	-0.1136	0.4581	0.9212	1.0601	0.7274	0.1904	2.4532	2.5873	-0.1027	0.2569	0.9846	0.693	0.5188	0.1872	2.6564	2.4118	-0.042	0.244	0.9736	0.6637	0.6531	0.1197	2.5151	2.9502	-0.1005	0.3	0.847	0.6976	0.5292	0.1319	2.7667
105.089	105:05:20	2.3626	-0.163	0.394	0.7797	0.8499	0.5635	0.1112	2.2509	2.4029	-0.1401	0.2739	0.8767	0.9868	0.616	0.1521	2.4795	2.6021	-0.1126	0.4523	0.9234	1.0583	0.7281	0.1858	2.4391	2.578	-0.1054	0.2609	0.9721	0.6844	0.5115	0.1891	2.6559	2.426	-0.0435	0.2476	0.9705	0.6574	0.6522	0.1171	2.5147	2.9519	-0.1016	0.3017	0.8519	0.6884	0.5314	0.1312	2.7725
105.339	105:20:20	2.3514	-0.1632	0.3911	0.785	0.8434	0.565	0.111	2.2571	2.4101	-0.1393	0.2746	0.8741	0.9856	0.6175	0.1503	2.4769	2.5758	-0.1112	0.4504	0.9293	1.0578	0.7256	0.1866	2.4197	2.5905	-0.1063	0.2513	0.9725	0.676	0.5039	0.1907	2.6659	2.4332	-0.0466	0.2512	0.981	0.6597	0.6534	0.1136	2.5123	2.9595	-0.1027	0.2989	0.8624	0.6874	0.5298	0.1358	2.7639
105.589	105:35:21	2.3503	-0.1669	0.385	0.779	0.8416	0.564	0.1097	2.2555	2.4152	-0.1445	0.2738	0.868	0.9845	0.6191	0.151	2.4637	2.5971	-0.1125	0.4553	0.9261	1.0555	0.7251	0.187	2.4203	2.5864	-0.1095	0.2483	0.9779	0.6809	0.5026	0.1903	2.6543	2.4216	-0.0502	0.2541	0.9796	0.6609	0.6644	0.1116	2.5064	2.9533	-0.1056	0.2977	0.8626	0.6825	0.5338	0.1336	2.7764
105.839	105:50:21	2.3451	-0.1668	0.3797	0.7778	0.8322	0.5611	0.11	2.2417	2.4144	-0.1443	0.2706	0.8605	0.9798	0.629	0.1496	2.4487	2.5887	-0.1134	0.4526	0.9278	1.0549	0.7302	0.1834	2.4139	2.5904	-0.1094	0.2495	0.9821	0.6885	0.4984	0.1892	2.6657	2.428	-0.051	0.2541	0.9798	0.6552	0.6665	0.1118	2.5261	2.9678	-0.1037	0.2944	0.8534	0.6855	0.5389	0.1324	2.7901
106.089	106:05:22	2.3465	-0.1684	0.3818	0.775	0.836	0.5643	0.1112	2.2395	2.4116	-0.1444	0.2666	0.8573	0.9752	0.6333	0.1465	2.4421	2.577	-0.1155	0.4474	0.9254	1.0507	0.7295	0.1804	2.4211	2.5763	-0.1122	0.2504	0.9826	0.6865	0.5022	0.182	2.653	2.4224	-0.0539	0.2568	0.9871	0.664	0.6696	0.1102	2.5266	2.983	-0.1074	0.2906	0.8514	0.6855	0.5404	0.1314	2.7925
106.339	106:20:22	2.3542	-0.1699	0.3818	0.7743	0.8369	0.564	0.1113	2.2362	2.4075	-0.1477	0.2626	0.8542	0.9735	0.6343	0.1522	2.437	2.5707	-0.1163	0.4417	0.924	1.0487	0.7333	0.1791	2.4293	2.5724	-0.1148	0.2467	0.9822	0.6842	0.5033	0.1783	2.653	2.4285	-0.0509	0.2546	0.9942	0.6626	0.6592	0.1115	2.5318	2.9807	-0.1083	0.2856	0.8455	0.6849	0.5442	0.131	2.8143
106.59	106:35:24	2.3438	-0.1698	0.3823	0.7692	0.8373	0.563	0.1099	2.2243	2.4041	-0.1469	0.2642	0.851	0.977	0.6351	0.1531	2.4338	2.5472	-0.1177	0.4394	0.9171	1.0518	0.7305	0.1774	2.4145	2.5797	-0.1174	0.2457	0.9873	0.6777	0.5004	0.1773	2.6551	2.4517	-0.0533	0.2524	0.9889	0.6699	0.6622	0.1101	2.517	2.9819	-0.1079	0.2808	0.8468	0.6909	0.542	0.1306	2.8221
106.84	106:50:25	2.3414	-0.1689	0.3795	0.767	0.8399	0.5647	0.1068	2.2133	2.3925	-0.1477	0.2627	0.8563	0.9739	0.6326	0.1529	2.421	2.5577	-0.1189	0.4342	0.9134	1.0511	0.7305	0.1766	2.4134	2.5963	-0.1181	0.2455	0.9833	0.6682	0.4983	0.1735	2.6559	2.4392	-0.0571	0.2446	0.9893	0.667	0.6639	0.1095	2.5331	2.9876	-0.1108	0.2707	0.8487	0.6967	0.5332	0.1318	2.837
107.091	107:05:27	2.3389	-0.1702	0.3778	0.7615	0.8424	0.5615	0.1061	2.2222	2.3852	-0.1521	0.2576	0.8524	0.9786	0.6315	0.1526	2.4101	2.5538	-0.1199	0.4305	0.9121	1.0484	0.735	0.1714	2.3965	2.5861	-0.1222	0.2452	0.9872	0.6768	0.4966	0.1706	2.6732	2.4268	-0.0595	0.2483	0.9873	0.6579	0.6661	0.1093	2.5403	2.9776	-0.1109	0.2688	0.8625	0.6892	0.5346	0.1278	2.8402
107.341	107:20:28	2.3334	-0.17	0.3764	0.7578	0.8382	0.5604	0.1027	2.2105	2.38	-0.1518	0.2507	0.8551	0.9767	0.6369	0.1453	2.4052	2.5373	-0.1216	0.4249	0.9087	1.0453	0.7325	0.1713	2.392	2.5733	-0.1238	0.2461	0.976	0.6765	0.504	0.1707	2.6727	2.4459	-0.0602	0.2406	0.9803	0.6514	0.6624	0.1078	2.5483	3.0006	-0.113	0.262	0.8648	0.6976	0.5264	0.1294	2.8408
107.592	107:35:30	2.3364	-0.1728	0.3768	0.7543	0.8362	0.5615	0.1016	2.2036	2.3859	-0.1521	0.2468	0.8541	0.9714	0.635	0.1434	2.4062	2.547	-0.1239	0.4242	0.9056	1.0519	0.7336	0.1675	2.3974	2.559	-0.1236	0.2424	0.9828	0.6717	0.51	0.1729	2.6864	2.4429	-0.0628	0.2389	0.9824	0.647	0.6592	0.1078	2.5264	3.003	-0.1157	0.2601	0.8644	0.6947	0.5247	0.121	2.8324
107.842	107:50:31	2.336	-0.1721	0.3733	0.7514	0.8321	0.5596	0.1007	2.2113	2.3805	-0.1539	0.2423	0.8553	0.9691	0.6334	0.145	2.3953	2.5448	-0.124	0.4294	0.9059	1.046	0.7339	0.1645	2.3825	2.5637	-0.125	0.2455	0.9894	0.6704	0.5178	0.1748	2.677	2.4509	-0.0642	0.2338	0.9841	0.6517	0.667	0.11	2.5439	2.9984	-0.1143	0.259	0.8705	0.6946	0.5271	0.1191	2.818
108.093	108:05:33	2.3341	-0.1734	0.371	0.7489	0.8328	0.5598	0.1027	2.2021	2.3789	-0.156	0.2393	0.8524	0.9641	0.6325	0.1461	2.387	2.5496	-0.1251	0.4262	0.9065	1.0518	0.735	0.1623	2.3866	2.5605	-0.1236	0.2435	0.9879	0.6724	0.5166	0.1758	2.6802	2.4601	-0.0657	0.2344	0.9858	0.6523	0.6657	0.1065	2.5379	3.0189	-0.1164	0.2549	0.8748	0.6999	0.529	0.1181	2.8262
108.343	108:20:34	2.3346	-0.1764	0.3701	0.7473	0.8292	0.5576	0.1035	2.1894	2.3834	-0.1567	0.2337	0.8497	0.9659	0.632	0.1436	2.3795	2.5588	-0.1273	0.4316	0.9035	1.05	0.7303	0.1621	2.3825	2.5673	-0.1239	0.2433	0.9822	0.6812	0.5198	0.1793	2.7016	2.4598	-0.0664	0.2311	0.9875	0.648	0.6622	0.1028	2.5524	3.0202	-0.1196	0.2579	0.8816	0.7004	0.5247	0.1192	2.8206
108.593	108:35:36	2.3339	-0.1779	0.3654	0.7484	0.8316	0.5633	0.1026	2.1898	2.3922	-0.1599	0.2302	0.8494	0.9667	0.631	0.1407	2.3756	2.5435	-0.1287	0.429	0.9026	1.0456	0.7255	0.1634	2.3887	2.5652	-0.1269	0.245	0.9869	0.6865	0.5169	0.1773	2.7021	2.4704	-0.067	0.2212	0.9861	0.6537	0.653	0.1044	2.5331	3.0256	-0.1176	0.2585	0.877	0.7058	0.5311	0.1182	2.8323
108.844	108:50:37	2.3266	-0.1781	0.3589	0.7497	0.8363	0.5615	0.0993	2.196	2.3845	-0.158	0.226	0.8504	0.9625	0.6318	0.1358	2.3598	2.5367	-0.1291	0.4287	0.9014	1.0396	0.7208	0.1606	2.3843	2.5616	-0.1309	0.2378	0.9818	0.6937	0.5229	0.1729	2.7129	2.5038	-0.0681	0.2213	0.9948	0.6583	0.6536	0.1009	2.5194	3.0241	-0.1169	0.2617	0.8622	0.7129	0.5221	0.12	2.8446
109.094	109:05:39	2.3194	-0.1785	0.3589	0.7486	0.833	0.5631	0.0963	2.186	2.3831	-0.1617	0.2244	0.8471	0.9536	0.6273	0.1356	2.3474	2.5331	-0.1287	0.4253	0.8949	1.0351	0.7204	0.1595	2.3708	2.5581	-0.1324	0.2405	0.9849	0.6906	0.5206	0.1702	2.6992	2.5204	-0.0715	0.2152	1.0027	0.6601	0.6579	0.1052	2.5245	3.0191	-0.119	0.2612	0.8659	0.7151	0.5231	0.1176	2.8543
109.344	109:20:39	2.3142	-0.1801	0.3561	0.7486	0.8325	0.5617	0.0934	2.1912	2.3778	-0.1606	0.2187	0.8439	0.9573	0.6312	0.1359	2.3327	2.5193	-0.1292	0.4236	0.892	1.035	0.7167	0.1583	2.3781	2.5449	-0.1338	0.2368	0.9834	0.6951	0.5297	0.1682	2.6965	2.5223	-0.0725	0.2136	0.999	0.6607	0.6635	0.1051	2.5186	3.0216	-0.1187	0.2656	0.8628	0.72	0.5234	0.1194	2.8582
109.594	109:35:40	2.3213	-0.1794	0.3522	0.7536	0.829	0.5628	0.0914	2.1878	2.3728	-0.1629	0.2194	0.8435	0.9585	0.634	0.1322	2.3106	2.5245	-0.1303	0.4252	0.8916	1.0266	0.7119	0.1514	2.3612	2.5285	-0.1349	0.2254	0.9744	0.7063	0.5355	0.1658	2.6982	2.5459	-0.0727	0.2062	0.9928	0.6672	0.6638	0.1072	2.52	3.0329	-0.1201	0.2649	0.8599	0.7266	0.5249	0.119	2.8469
109.844	109:50:40	2.3074	-0.1817	0.3499	0.7499	0.8326	0.5565	0.0888	2.1833	2.3636	-0.163	0.2187	0.839	0.9624	0.6372	0.1276	2.3075	2.5219	-0.1298	0.4223	0.8901	1.0268	0.7124	0.1526	2.3646	2.541	-0.1345	0.2251	0.9726	0.7062	0.5382	0.1656	2.7186	2.5464	-0.0756	0.2042	0.9878	0.6729	0.6674	0.1018	2.5315	3.0295	-0.1197	0.2612	0.8611	0.7324	0.5234	0.1223	2.8573
110.095	110:05:41	2.2963	-0.1846	0.3443	0.7491	0.8332	0.5559	0.0903	2.1765	2.3604	-0.1652	0.2162	0.8399	0.9609	0.6348	0.1226	2.2974	2.5194	-0.1316	0.4214	0.8864	1.0227	0.7091	0.1511	2.3503	2.5364	-0.1352	0.229	0.9753	0.7141	0.5436	0.1674	2.7382	2.5269	-0.0772	0.2023	0.9859	0.6716	0.6712	0.1002	2.5308	3.027	-0.1225	0.259	0.8544	0.7328	0.5207	0.1206	2.8594
110.345	110:20:41	2.2947	-0.1846	0.3385	0.7493	0.8388	0.5575	0.0893	2.1809	2.3608	-0.1668	0.2154	0.8338	0.9627	0.6339	0.1208	2.2866	2.5149	-0.1339	0.4151	0.8808	1.0246	0.7109	0.1487	2.3399	2.5432	-0.1365	0.2365	0.9688	0.718	0.539	0.1691	2.7358	2.5295	-0.0803	0.2021	0.9877	0.6744	0.6727	0.0966	2.5276	3.0389	-0.1231	0.2556	0.8503	0.7356	0.5204	0.1228	2.8607
110.595	110:35:42	2.2932	-0.1855	0.3343	0.7511	0.8409	0.5576	0.0874	2.1803	2.3668	-0.1697	0.2132	0.8307	0.9593	0.6354	0.1234	2.281	2.5037	-0.1347	0.4099	0.8839	1.0209	0.7116	0.1509	2.3445	2.542	-0.1394	0.2384	0.976	0.7115	0.538	0.1711	2.743	2.5411	-0.0832	0.2023	0.9822	0.6808	0.6716	0.0974	2.5242	3.0244	-0.1254	0.256	0.8419	0.7331	0.5134	0.1214	2.8547
110.845	110:50:42	2.295	-0.1867	0.3275	0.7567	0.8399	0.5531	0.0862	2.1668	2.3616	-0.1716	0.2095	0.8257	0.9642	0.6435	0.123	2.2757	2.5074	-0.1372	0.4065	0.8819	1.029	0.7099	0.1503	2.3339	2.5283	-0.1416	0.2368	0.9774	0.7103	0.5373	0.17	2.7403	2.5345	-0.0845	0.201	0.9831	0.6776	0.669	0.0971	2.5278	3.0319	-0.125	0.2526	0.844	0.7311	0.5073	0.123	2.8691
111.095	111:05:43	2.2896	-0.1892	0.3234	0.7541	0.8373	0.552	0.0827	2.1592	2.3596	-0.1703	0.2096	0.8321	0.9632	0.6392	0.1247	2.2658	2.4986	-0.1399	0.4027	0.8806	1.028	0.704	0.1524	2.332	2.5235	-0.1446	0.2411	0.9888	0.7154	0.5379	0.167	2.7486	2.5494	-0.0854	0.1999	0.9815	0.684	0.669	0.0967	2.5328	3.0334	-0.126	0.2523	0.8499	0.7264	0.5077	0.1237	2.8796
111.345	111:20:43	2.2747	-0.1891	0.3216	0.7532	0.8349	0.5461	0.0817	2.1426	2.3581	-0.1725	0.208	0.8293	0.963	0.639	0.121	2.2471	2.4947	-0.1432	0.4012	0.8805	1.0281	0.7026	0.1491	2.3309	2.5211	-0.1434	0.2412	0.9883	0.7169	0.5349	0.1675	2.7257	2.5483	-0.0886	0.2021	0.9813	0.6882	0.6707	0.0946	2.5339	3.0264	-0.1274	0.2459	0.842	0.7217	0.5083	0.1246	2.8867
111.596	111:35:45	2.2698	-0.1881	0.3214	0.7527	0.8333	0.5478	0.0833	2.1254	2.3542	-0.1732	0.2032	0.8282	0.9577	0.6432	0.1226	2.2413	2.5051	-0.142	0.3897	0.8723	1.0217	0.7023	0.1455	2.3165	2.5163	-0.145	0.238	0.9857	0.7163	0.5362	0.1637	2.7264	2.5565	-0.0884	0.2021	0.9839	0.6888	0.6663	0.093	2.5472	3.0507	-0.1273	0.2487	0.835	0.7168	0.5145	0.1215	2.9009
111.846	111:50:46	2.2649	-0.1893	0.3168	0.7457	0.838	0.5497	0.0821	2.1279	2.3497	-0.1731	0.1988	0.8243	0.9558	0.6405	0.1241	2.2357	2.49	-0.1435	0.3867	0.8677	1.0184	0.7035	0.141	2.317	2.5114	-0.1452	0.2355	0.9917	0.7136	0.5412	0.1606	2.7541	2.5717	-0.0896	0.1987	0.9783	0.6972	0.6651	0.0889	2.5432	3.0354	-0.1322	0.2483	0.8359	0.7258	0.5172	0.1186	2.9023
112.097	112:05:48	2.2716	-0.1874	0.311	0.7548	0.8389	0.5436	0.0805	2.1302	2.3448	-0.1737	0.1986	0.8266	0.9601	0.6374	0.1246	2.2277	2.4937	-0.1445	0.3861	0.8669	1.0157	0.706	0.1409	2.3072	2.5175	-0.1488	0.2355	0.9851	0.7216	0.5345	0.1574	2.7574	2.5786	-0.0902	0.1974	0.9783	0.692	0.6551	0.09	2.5475	3.0332	-0.1343	0.2452	0.8472	0.7217	0.5186	0.1144	2.921
112.347	112:20:49	2.2633	-0.191	0.309	0.7535	0.8362	0.5366	0.0831	2.1176	2.3339	-0.1742	0.1955	0.8208	0.9586	0.6358	0.1235	2.223	2.4865	-0.1457	0.3815	0.8627	1.0141	0.706	0.1401	2.3044	2.5104	-0.1467	0.2397	0.9872	0.7289	0.532	0.1565	2.762	2.5977	-0.0916	0.1919	0.9822	0.697	0.6568	0.0863	2.5564	3.0537	-0.1322	0.2416	0.8495	0.7212	0.5253	0.1135	2.8894
112.597	112:35:51	2.2538	-0.19	0.3054	0.7523	0.837	0.5375	0.083	2.1133	2.3257	-0.1752	0.1962	0.8164	0.9591	0.6327	0.1199	2.2089	2.4777	-0.1456	0.3827	0.8566	1.0125	0.7052	0.1392	2.2915	2.5101	-0.1474	0.2313	0.9877	0.73	0.537	0.1578	2.7633	2.6044	-0.0909	0.1904	0.9888	0.7073	0.6621	0.0828	2.5735	3.0395	-0.1341	0.2398	0.8452	0.7231	0.5234	0.1134	2.8825
112.848	112:50:52	2.2461	-0.1938	0.3052	0.7486	0.8384	0.5348	0.083	2.0855	2.3212	-0.1751	0.1908	0.8163	0.9607	0.6345	0.1193	2.2005	2.4793	-0.1453	0.3797	0.8546	1.015	0.7024	0.1398	2.2884	2.5078	-0.1502	0.2285	0.9863	0.7403	0.532	0.1514	2.7771	2.5994	-0.0924	0.1872	0.9924	0.706	0.6653	0.0811	2.584	3.0389	-0.1351	0.239	0.8507	0.7237	0.5227	0.1105	2.8667
113.098	113:05:54	2.2408	-0.1934	0.3046	0.7495	0.839	0.5315	0.0824	2.0747	2.3175	-0.175	0.1851	0.8107	0.9612	0.6344	0.1178	2.1909	2.4661	-0.1463	0.3776	0.85	1.0084	0.7033	0.1345	2.2678	2.5039	-0.152	0.2215	0.9866	0.7403	0.5318	0.1494	2.7761	2.6285	-0.0929	0.1754	0.9897	0.7018	0.6677	0.0819	2.5822	3.0533	-0.1357	0.2362	0.8421	0.7262	0.5253	0.1095	2.8576
113.349	113:20:55	2.2498	-0.1954	0.3	0.7519	0.8437	0.5306	0.0805	2.0875	2.3156	-0.1758	0.1811	0.8086	0.9555	0.6343	0.1186	2.1838	2.4683	-0.1484	0.3739	0.842	1.0069	0.6982	0.1344	2.264	2.5048	-0.1537	0.2219	0.985	0.7405	0.5366	0.1526	2.7804	2.6201	-0.0941	0.1718	0.9891	0.7073	0.6656	0.0864	2.5836	3.0492	-0.1364	0.2294	0.8519	0.731	0.5203	0.1079	2.8837
113.599	113:35:57	2.2512	-0.1956	0.3018	0.751	0.841	0.5317	0.0805	2.0702	2.3046	-0.1763	0.1802	0.8061	0.9487	0.6346	0.1203	2.1719	2.4617	-0.1482	0.3737	0.8436	1.0044	0.7033	0.1344	2.2666	2.5104	-0.1548	0.226	0.9829	0.7329	0.5374	0.1538	2.7763	2.6178	-0.0961	0.1707	1.0021	0.7092	0.6687	0.091	2.583	3.0382	-0.1389	0.2333	0.8575	0.7265	0.5148	0.1089	2.8811
113.849	113:50:57	2.2441	-0.1958	0.2974	0.7462	0.8386	0.532	0.0821	2.0568	2.305	-0.1784	0.1761	0.8009	0.951	0.6377	0.1189	2.1722	2.4455	-0.1473	0.3717	0.8415	1.0015	0.7031	0.1278	2.2612	2.5264	-0.1564	0.2136	0.9744	0.7341	0.5408	0.1534	2.7754	2.6377	-0.0965	0.1717	1	0.7156	0.6687	0.0923	2.5779	3.0453	-0.1389	0.2369	0.8647	0.7273	0.5143	0.1126	2.8781
114.099	114:05:58	2.2404	-0.195	0.3006	0.749	0.8393	0.5348	0.0787	2.063	2.2994	-0.1798	0.1738	0.8028	0.9435	0.6295	0.1196	2.1668	2.4399	-0.1464	0.3674	0.8406	1.0041	0.6998	0.1282	2.2605	2.5304	-0.1562	0.2131	0.9668	0.7333	0.5368	0.1446	2.7665	2.6341	-0.0975	0.167	1.0091	0.7197	0.6715	0.0922	2.573	3.0341	-0.1403	0.2359	0.8602	0.7282	0.5129	0.1099	2.8797
114.349	114:20:58	2.2363	-0.1993	0.2985	0.7501	0.8395	0.5381	0.0817	2.0423	2.2952	-0.1813	0.1762	0.7933	0.9429	0.6182	0.1186	2.1664	2.4328	-0.1493	0.3638	0.8413	1.0055	0.6982	0.1285	2.2531	2.5306	-0.1578	0.2142	0.9613	0.7386	0.5439	0.1439	2.7525	2.6198	-0.0978	0.1633	1.0123	0.7141	0.6729	0.0926	2.5715	3.0391	-0.1401	0.2303	0.8633	0.7357	0.5217	0.1073	2.8825
114.6	114:35:59	2.2403	-0.1981	0.2974	0.747	0.8411	0.5387	0.0792	2.0456	2.29	-0.1832	0.1738	0.7884	0.9389	0.6159	0.118	2.164	2.4268	-0.1494	0.3626	0.8406	1.0024	0.6972	0.1264	2.2363	2.5362	-0.1569	0.2103	0.9582	0.7473	0.5497	0.144	2.75	2.6595	-0.1008	0.161	1.0199	0.7186	0.6841	0.0874	2.5692	3.0417	-0.1407	0.2262	0.8633	0.7371	0.525	0.1091	2.8845
114.85	114:50:59	2.2455	-0.1988	0.292	0.7458	0.8373	0.5371	0.0782	2.0343	2.287	-0.1837	0.1754	0.7847	0.9378	0.6139	0.1183	2.1558	2.415	-0.1485	0.3615	0.8402	1.0014	0.6961	0.1257	2.2327	2.5386	-0.1574	0.209	0.9653	0.7449	0.553	0.1452	2.7523	2.6514	-0.1022	0.1596	1.0263	0.7189	0.6819	0.0897	2.5673	3.0311	-0.1419	0.2214	0.866	0.743	0.5196	0.1078	2.8722
115.1	115:06:00	2.2493	-0.1997	0.286	0.741	0.8401	0.5391	0.0813	2.0546	2.2766	-0.1846	0.174	0.7768	0.9405	0.606	0.119	2.1504	2.3953	-0.1505	0.3587	0.8434	1.0012	0.6967	0.1254	2.2217	2.5406	-0.1587	0.2015	0.968	0.7509	0.5573	0.1443	2.7647	2.6412	-0.1038	0.1566	1.0232	0.7236	0.6842	0.0894	2.5563	3.0315	-0.1427	0.2215	0.8695	0.7429	0.5215	0.1071	2.8704
115.349	115:20:57	2.2605	-0.2026	0.286	0.7425	0.8382	0.544	0.0797	2.0391	2.2763	-0.1866	0.1757	0.7733	0.9414	0.6043	0.1225	2.1437	2.3878	-0.1532	0.36	0.841	0.9948	0.6919	0.1266	2.2195	2.5331	-0.1593	0.199	0.9728	0.7576	0.5568	0.1447	2.7507	2.6614	-0.1057	0.1545	1.0222	0.7253	0.681	0.0878	2.5707	3.0564	-0.1423	0.2225	0.8695	0.7444	0.5172	0.1069	2.8834
115.599	115:35:57	2.2522	-0.2023	0.2853	0.7448	0.8373	0.5423	0.0789	2.0335	2.2685	-0.185	0.1725	0.7703	0.9375	0.6025	0.1153	2.1264	2.3749	-0.1552	0.3548	0.8382	0.9924	0.6918	0.1238	2.2053	2.5326	-0.1581	0.1951	0.9822	0.7549	0.542	0.1425	2.7667	2.6704	-0.1068	0.1552	1.0077	0.7174	0.6806	0.0883	2.5503	3.0385	-0.1414	0.2203	0.8591	0.7507	0.5268	0.1079	2.8851
115.849	115:50:58	2.2496	-0.2039	0.2789	0.7412	0.8365	0.5499	0.0762	2.0428	2.2667	-0.1859	0.17	0.7704	0.9385	0.6023	0.1137	2.1234	2.3718	-0.1546	0.3511	0.8395	0.9932	0.6904	0.1237	2.2148	2.5365	-0.1622	0.1954	0.9724	0.7507	0.5394	0.1419	2.7688	2.6456	-0.1084	0.1532	1.0015	0.7109	0.6733	0.0844	2.564	3.0507	-0.1416	0.214	0.8617	0.7479	0.5355	0.1098	2.8834
116.099	116:05:58	2.25	-0.2065	0.2818	0.7424	0.8366	0.5503	0.078	2.0468	2.277	-0.1869	0.1671	0.7658	0.9314	0.5982	0.1129	2.1202	2.3733	-0.1558	0.3516	0.8362	0.9972	0.6901	0.1246	2.2224	2.5412	-0.1641	0.191	0.973	0.746	0.5397	0.1489	2.7795	2.6733	-0.1114	0.1511	1.0018	0.7093	0.6749	0.0884	2.5801	3.055	-0.1428	0.217	0.8596	0.754	0.5462	0.1058	2.8987
116.35	116:20:59	2.2577	-0.2045	0.2838	0.7514	0.836	0.5543	0.079	2.0563	2.2662	-0.1863	0.1632	0.764	0.9324	0.5955	0.1108	2.1044	2.3753	-0.1567	0.3461	0.8306	0.9878	0.6906	0.1219	2.2152	2.5436	-0.1652	0.1914	0.9771	0.7427	0.5364	0.1524	2.7534	2.6522	-0.112	0.1545	0.9895	0.7095	0.6838	0.0855	2.5612	3.0596	-0.1449	0.2157	0.8578	0.7647	0.5467	0.1007	2.9052
116.6	116:35:59	2.2568	-0.2072	0.2841	0.7493	0.8256	0.5522	0.0808	2.0297	2.2582	-0.1898	0.1613	0.7668	0.9336	0.5945	0.1078	2.1051	2.3616	-0.1579	0.346	0.8238	0.9917	0.6941	0.1189	2.1857	2.5437	-0.1683	0.1873	0.9888	0.7434	0.5387	0.148	2.7279	2.6573	-0.1116	0.1508	0.9993	0.7081	0.6814	0.0877	2.4999	3.0278	-0.1451	0.2114	0.8611	0.7669	0.5447	0.1012	2.8969
116.85	116:51:00	2.2508	-0.2084	0.2783	0.742	0.8166	0.5468	0.0806	2.0176	2.2533	-0.191	0.1604	0.7607	0.9316	0.5915	0.1037	2.0972	2.3468	-0.158	0.344	0.8181	0.9859	0.6994	0.1192	2.1761	2.5279	-0.1699	0.1863	0.9913	0.7509	0.5376	0.1482	2.7488	2.6667	-0.1151	0.1526	1.013	0.7172	0.6848	0.0932	2.5388	3.0221	-0.1481	0.2124	0.8654	0.7704	0.5493	0.1004	2.9192
117.101	117:06:02	2.2474	-0.2092	0.2738	0.7338	0.8069	0.5444	0.0753	2.013	2.2354	-0.1906	0.1592	0.759	0.9215	0.5919	0.1027	2.0965	2.3429	-0.1591	0.3421	0.8195	0.9832	0.6998	0.1182	2.1575	2.524	-0.1697	0.1867	0.9864	0.7644	0.5357	0.1467	2.765	2.6573	-0.1162	0.1472	1.0125	0.7199	0.6913	0.0928	2.5667	3.066	-0.1511	0.2093	0.8739	0.7726	0.5494	0.0965	2.8998
117.351	117:21:03	2.2349	-0.2104	0.2667	0.7277	0.8037	0.5404	0.0698	2.0263	2.2323	-0.1918	0.1574	0.7548	0.9118	0.5871	0.101	2.0893	2.321	-0.1589	0.3358	0.8109	0.9784	0.6981	0.1151	2.1515	2.5406	-0.1717	0.1799	0.9822	0.7625	0.5357	0.1462	2.76	2.6911	-0.1173	0.1461	1.0191	0.7205	0.6931	0.0913	2.5637	3.0633	-0.1511	0.2081	0.8733	0.7753	0.5505	0.0917	2.9016
117.601	117:36:05	2.2329	-0.2111	0.26	0.7211	0.8027	0.5403	0.0721	2.0202	2.2239	-0.1943	0.1599	0.7462	0.9133	0.5858	0.1008	2.0804	2.3263	-0.1611	0.33	0.8062	0.9706	0.6901	0.1164	2.1527	2.5408	-0.1746	0.1768	0.9779	0.7654	0.5354	0.1459	2.7809	2.6919	-0.1191	0.1411	1.0222	0.7155	0.693	0.0921	2.5753	3.061	-0.1501	0.2074	0.8715	0.7781	0.542	0.0892	2.9121
117.851	117:51:05	2.2353	-0.2129	0.2604	0.7207	0.8096	0.5546	0.0681	2.0534	2.2303	-0.1926	0.1574	0.7466	0.9032	0.5818	0.0989	2.0865	2.346	-0.1607	0.328	0.8046	0.9637	0.6852	0.1154	2.18	2.5543	-0.1738	0.1683	0.967	0.7706	0.5305	0.1461	2.7788	2.7181	-0.1216	0.1401	1.027	0.7141	0.692	0.0913	2.5786	3.0806	-0.1538	0.2041	0.8724	0.7776	0.537	0.087	2.9264
118.102	118:06:06	2.2133	-0.2135	0.2633	0.7197	0.8111	0.5529	0.0707	2.0219	2.2238	-0.1953	0.1543	0.7466	0.8937	0.5833	0.0951	2.0757	2.3306	-0.1613	0.3269	0.8023	0.9616	0.6831	0.1162	2.1464	2.5175	-0.1775	0.1671	0.9657	0.7728	0.5335	0.1459	2.7331	2.6604	-0.1222	0.1345	1.0165	0.7116	0.6797	0.09	2.5494	3.04	-0.1535	0.2001	0.8624	0.777	0.5366	0.0845	2.8407
118.352	118:21:06	2.2043	-0.2137	0.256	0.7142	0.7999	0.5455	0.0643	2.0249	2.2305	-0.1944	0.1543	0.7438	0.8961	0.5876	0.0906	2.0752	2.3022	-0.1617	0.3209	0.7965	0.9595	0.6818	0.118	2.1113	2.5254	-0.1754	0.1648	0.9626	0.7654	0.5368	0.1502	2.7121	2.6618	-0.122	0.1366	1.0135	0.7133	0.6709	0.0867	2.5259	3.0268	-0.1529	0.1983	0.8565	0.7688	0.5405	0.0856	2.8264
118.602	118:36:07	2.195	-0.2162	0.2541	0.7098	0.7969	0.5342	0.0642	2.0078	2.2325	-0.1976	0.1503	0.7433	0.8866	0.5862	0.0861	2.0688	2.2904	-0.1645	0.3215	0.7941	0.9579	0.6873	0.1164	2.0815	2.505	-0.1767	0.1654	0.9751	0.7595	0.5474	0.1465	2.7377	2.6881	-0.1241	0.1412	1.0235	0.725	0.6845	0.087	2.5315	3.0202	-0.1556	0.2007	0.8614	0.7729	0.5468	0.0867	2.828
118.852	118:51:07	2.1958	-0.2159	0.2486	0.7102	0.7906	0.5296	0.0609	1.9825	2.2253	-0.1955	0.1498	0.7375	0.8809	0.5786	0.0838	2.0594	2.3035	-0.1624	0.3175	0.7951	0.9493	0.6818	0.1173	2.0837	2.4784	-0.1789	0.1586	0.9725	0.7633	0.5411	0.1472	2.7226	2.6735	-0.127	0.1383	1.0162	0.7291	0.6851	0.0859	2.5428	3.0072	-0.1547	0.1908	0.8605	0.7749	0.5444	0.0787	2.8234
119.102	119:06:08	2.1867	-0.2175	0.2454	0.7092	0.7908	0.5217	0.0597	1.9822	2.2221	-0.1972	0.146	0.729	0.8685	0.577	0.0807	2.0587	2.3007	-0.1636	0.3165	0.7962	0.9476	0.6805	0.1158	2.0959	2.468	-0.1812	0.1519	0.9704	0.7605	0.5452	0.1402	2.7559	2.7004	-0.1298	0.1356	1.012	0.7258	0.6831	0.0849	2.5553	3.0219	-0.1572	0.1838	0.8514	0.7767	0.5342	0.0797	2.85
119.352	119:21:08	2.1928	-0.218	0.2439	0.7087	0.789	0.5169	0.0595	1.9837	2.2176	-0.1969	0.1452	0.7304	0.8665	0.5752	0.0807	2.0569	2.2968	-0.165	0.3142	0.7975	0.9405	0.6783	0.1164	2.1059	2.4615	-0.1815	0.1557	0.9638	0.7536	0.5471	0.1367	2.7557	2.6914	-0.1277	0.1336	1.0146	0.7272	0.6819	0.0797	2.5633	3.027	-0.1574	0.1828	0.8506	0.7758	0.5331	0.0839	2.8439
119.603	119:36:09	2.1937	-0.2207	0.2402	0.7006	0.7935	0.5193	0.0573	1.989	2.203	-0.1992	0.145	0.733	0.8632	0.5729	0.0803	2.05	2.2837	-0.164	0.317	0.7964	0.9382	0.6774	0.1137	2.1118	2.5262	-0.1806	0.1438	0.9662	0.7631	0.5475	0.1386	2.7855	2.702	-0.1297	0.1292	1.008	0.7311	0.6788	0.0776	2.6038	3.0287	-0.1579	0.1772	0.8569	0.7701	0.5362	0.0804	2.8627
119.853	119:51:09	2.1868	-0.2224	0.241	0.6998	0.8054	0.518	0.054	2.0132	2.2124	-0.1989	0.139	0.7348	0.8574	0.5742	0.0794	2.0383	2.283	-0.1643	0.3154	0.7942	0.9311	0.676	0.1134	2.093	2.5078	-0.1805	0.1391	0.9673	0.7625	0.55	0.1337	2.7692	2.7046	-0.1322	0.1249	1.0027	0.7431	0.6797	0.0766	2.5465	3.0462	-0.1584	0.1731	0.8552	0.7671	0.5362	0.0731	2.8234
120.103	120:06:11	2.1837	-0.222	0.2406	0.6897	0.7984	0.51	0.0515	1.9872	2.2117	-0.198	0.1394	0.7268	0.8546	0.5753	0.081	2.0357	2.2815	-0.1651	0.3117	0.7861	0.9301	0.674	0.115	2.0726	2.5049	-0.1805	0.1353	0.9604	0.7617	0.5468	0.1324	2.7358	2.6821	-0.1328	0.124	1.0124	0.7452	0.6707	0.0789	2.494	2.9967	-0.1574	0.1691	0.8555	0.7644	0.5326	0.0723	2.7956
[truncated: 48 more columns]

## Sheet: FlowCytometry
File Name	Live Tumor Count	Live T Cell Count	%CD19+CD3+	Live CARs		Residual Target	Live Effector Count		CI
2985___A1.0001.fcs	18431	3	66.67	2.0001	A1	23038.8	2.50012		2.1837		CARs	1	2	3	4	5	6	7	8	9	10	11	12
2985___B1.0001.fcs	731	2957	99.32	2936.89	B1	913.75	3671.12		-0.222		A	2.50012	1.24987	0	0	1.25	0	8.75	1.25	16.2506	2.5	2.49987	2.5
2985___C1.0001.fcs	910	1784	98.65	1759.92	C1	1137.5	2199.9		0.2406		B	3671.12	4557.66	4862.27	2916.15	2708.87	2632.63	582.509	651.237	772.524	4269.9	2954.91	2682.5
2985___D1.0001.fcs	1275	786	99.87	784.978	D1	1593.75	981.223		0.6897		C	2199.9	2441.16	2086.17	1086.27	1233.79	1321.21	228.758	168.742	225.002	1357.55	436.234	696.267
2985___E1.0001.fcs	2793	326	96.93	315.992	E1	3491.25	394.99		0.7984		D	981.223	996.284	944.955	450.012	378.751	476.25	63.752	72.5	121.252	321.245	121.25	111.252
2985___F1.0001.fcs	1460	475	91.37	434.007	F1	1825	542.509		0.51		E	394.99	454.992	368.763	280.014	223.746	227.501	93.7533	52.4976	71.253	148.75	142.502	212.491
2985___G1.0001.fcs	852	839	95.47	800.993	G1	1065	1001.24		0.0515		F	542.509	632.487	573.775	338.766	399.99	433.739	111.25	181.246	110.004	407.52	326.235	348.738
2985___H1.0001.fcs	17601	326	24.23	78.9898	H1	22001.2	98.7373		1.9872		G	1001.24	1013.77	1332.51	347.49	586.245	510.015	222.509	347.489	283.744	1020.02	838.767	923.72
2985___A2.0001.fcs	18465	3	33.33	0.9999	A2	23081.2	1.24987		2.2117		H	98.7373	79.9829	75.0075	52.5045	52.4975	76.2506	26.25	22.503	18.7523	81.2475	62.496	30.0041
2985___B2.0001.fcs	821	3656	99.73	3646.13	B2	1026.25	4557.66		-0.198
2985___C2.0001.fcs	1018	1959	99.69	1952.93	C2	1272.5	2441.16		0.1394
2985___D2.0001.fcs	1098	802	99.38	797.028	D2	1372.5	996.284		0.7268
2985___E2.0001.fcs	2547	377	96.55	363.993	E2	3183.75	454.992		0.8546
2985___F2.0001.fcs	1172	516	98.06	505.99	F2	1465	632.487		0.5753		tumor count	1	2	3	4	5	6	7	8	9	10	11	12
2985___G2.0001.fcs	871	852	95.19	811.019	G2	1088.75	1013.77		0.081		A	18431	18465	19538	12607	9094	11617	7269	7216	7158	16291	16426	17161
2985___H2.0001.fcs	15563	283	22.61	63.9863	H2	19453.8	79.9829		2.0357		B	731	821	803	665	646	512	465	308	355	436	875	974
2985___A3.0001.fcs	19538	1	0	0	A3	24422.5	0		2.2815		C	910	1018	1013	699	736	817	285	226	290	513	724	1127
2985___B3.0001.fcs	803	3898	99.79	3889.81	B3	1003.75	4862.27		-0.1651		D	1275	1098	1155	1042	1032	949	402	302	298	407	469	510
2985___C3.0001.fcs	1013	1678	99.46	1668.94	C3	1266.25	2086.17		0.3117		E	2793	2547	2696	2148	2162	1932	1896	1466	1733	1514	1026	1110
2985___D3.0001.fcs	1155	759	99.6	755.964	D3	1443.75	944.955		0.7861		F	1460	1172	1542	930	1107	909	493	363	548	332	474	447
2985___E3.0001.fcs	2696	301	98.01	295.01	E3	3370	368.763		0.9301		G	852	871	906	569	488	432	264	235	218	314	607	613
2985___F3.0001.fcs	1542	472	97.25	459.02	F3	1927.5	573.775		0.674		H	17601	15563	13456	9799	8925	10173	6564	6215	5906	16853	14901	14696
2985___G3.0001.fcs	906	1100	96.91	1066.01	G3	1132.5	1332.51		0.115
2985___H3.0001.fcs	13456	292	20.55	60.006	H3	16820	75.0075		2.0726
2985___A4.0001.fcs	12607	0	0	0	A4	15758.8	0		2.5049
2985___B4.0001.fcs	665	2339	99.74	2332.92	B4	831.25	2916.15		-0.1805		residual target
2985___C4.0001.fcs	699	877	99.09	869.019	C4	873.75	1086.27		0.1353			23039	23081	24423	15759	11368	14521	9086	9020	8948	20364	20533	21451
2985___D4.0001.fcs	1042	370	97.3	360.01	D4	1302.5	450.012		0.9604			914	1026	1004	831	808	640	581	385	444	545	1094	1218
2985___E4.0001.fcs	2148	226	99.12	224.011	E4	2685	280.014		0.7617			1138	1273	1266	874	920	1021	356	283	363	641	905	1409
2985___F4.0001.fcs	930	275	98.55	271.012	F4	1162.5	338.766		0.5468			1594	1373	1444	1303	1290	1186	503	378	373	509	586	638
2985___G4.0001.fcs	569	291	95.53	277.992	G4	711.25	347.49		0.1324			3491	3184	3370	2685	2703	2415	2370	1833	2166	1893	1283	1388
2985___H4.0001.fcs	9799	174	24.14	42.0036	H4	12248.8	52.5045		2.7358			1825	1465	1928	1163	1384	1136	616	454	685	415	593	559
2985___A5.0001.fcs	9094	1	100	1	A5	11367.5	1.25		2.6821			1065	1089	1133	711	610	540	330	294	273	393	759	766
2985___B5.0001.fcs	646	2171	99.82	2167.09	B5	807.5	2708.87		-0.1328			22001	19454	16820	12249	11156	12716	8205	7769	7383	21066	18626	18370
2985___C5.0001.fcs	736	990	99.7	987.03	C5	920	1233.79		0.124
2985___D5.0001.fcs	1032	306	99.02	303.001	D5	1290	378.751		1.0124		CI_end
2985___E5.0001.fcs	2162	182	98.35	178.997	E5	2702.5	223.746		0.7452			1	2	3	4	5	6	7	8	9	10	11	12
2985___F5.0001.fcs	1107	335	95.52	319.992	F5	1383.75	399.99		0.6707		A	2.1837	2.2117	2.2815	2.5049	2.6821	2.9967	2.5879	2.8138	2.8559	4.0387	3.9446	3.5139
2985___G5.0001.fcs	488	484	96.9	468.996	G5	610	586.245		0.0789		B	-0.222	-0.198	-0.1651	-0.1805	-0.1328	-0.1574	-0.1826	-0.1775	-0.1618	-0.1427	-0.133	-0.1539
2985___H5.0001.fcs	8925	220	19.09	41.998	H5	11156.2	52.4975		2.494		C	0.2406	0.1394	0.3117	0.1353	0.124	0.1691	-0.1244	-0.1165	-0.1122	-0.1254	-0.1382	-0.1498
2985___A6.0001.fcs	11617	0	0	0	A6	14521.2	0		2.9967		D	0.6897	0.7268	0.7861	0.9604	1.0124	0.8555	0.0083	0.0087	-0.0477	-0.1464	-0.0881	-0.0515
2985___B6.0001.fcs	512	2108	99.91	2106.1	B6	640	2632.63		-0.1574		E	0.7984	0.8546	0.9301	0.7617	0.7452	0.7644	0.4179	0.499	0.4574	0.3017	0.2486	0.298
2985___C6.0001.fcs	817	1061	99.62	1056.97	C6	1021.25	1321.21		0.1691		F	0.51	0.5753	0.674	0.5468	0.6707	0.5326	-0.0031	-0.0377	0.0576	-0.1114	-0.0611	-0.0676
2985___D6.0001.fcs	949	381	100	381	D6	1186.25	476.25		0.8555		G	0.0515	0.081	0.115	0.1324	0.0789	0.0723	-0.1262	-0.073	-0.1195	-0.1242	-0.1308	-0.1263
2985___E6.0001.fcs	1932	190	95.79	182.001	E6	2415	227.501		0.7644		H	1.9872	2.0357	2.0726	2.7358	2.494	2.7956	2.6581	2.7699	2.9399	4.4674	4.4584	3.9647
2985___F6.0001.fcs	909	354	98.02	346.991	F6	1136.25	433.739		0.5326
2985___G6.0001.fcs	432	428	95.33	408.012	G6	540	510.015		0.0723
2985___H6.0001.fcs	10173	165	36.97	61.0005	H6	12716.2	76.2506		2.7956
2985___A7.0001.fcs	7269	8	87.5	7	A7	9086.25	8.75		2.5879		Cell Index at: 23:15:54
2985___B7.0001.fcs	465	471	98.94	466.007	B7	581.25	582.509		-0.1826			1	2	3	4	5	6	7	8	9	10	11	12
2985___C7.0001.fcs	285	184	99.46	183.006	C7	356.25	228.758		-0.1244		A	0.057	0.1223	0.1505	0.2919	0.2435	0.284	1.0686	1.1195	1.1172	2.3133	2.4412	2.1966		12500		25000
2985___D7.0001.fcs	402	52	98.08	51.0016	D7	502.5	63.752		0.0083		B	0.0917	0.101	0.107	0.1829	0.196	0.1979	1.0794	0.9766	1.0997	2.5021	2.5765	2.2754
2985___E7.0001.fcs	1896	79	94.94	75.0026	E7	2370	93.7533		0.4179		C	0.1173	0.0363	0.1612	0.1642	0.2363	0.2154	1.0734	1.0755	1.0984	2.7578	2.7009	2.3036
2985___F7.0001.fcs	493	89	100	89	F7	616.25	111.25		-0.0031		D	0.1468	0.1189	0.1557	0.226	0.2483	0.215	1.1665	0.9684	1.1308	2.4808	2.6899	2.5649
2985___G7.0001.fcs	264	185	96.22	178.007	G7	330	222.509		-0.1262		E	0.1075	0.1213	0.1373	0.2123	0.2157	0.2293	1.0486	1.3128	1.1201	2.6924	2.7369	2.4663
2985___H7.0001.fcs	6564	48	43.75	21	H7	8205	26.25		2.6581		F	0.0786	0.0879	0.1341	0.2125	0.2132	0.2075	1.1953	1.0056	1.248	2.6461	2.6588	2.5971
2985___A8.0001.fcs	7216	2	50	1	A8	9020	1.25		2.8138		G	0.104	0.113	0.1438	0.2057	0.2279	0.2269	1.1933	1.0716	1.1691	2.7173	2.5897	2.5169
2985___B8.0001.fcs	308	530	98.3	520.99	B8	385	651.237		-0.1775		H	0.1249	0.1655	0.1777	0.2599	0.2848	0.2922	1.1156	1.3031	1.1908	2.7921	2.7538	2.501
2985___C8.0001.fcs	226	136	99.26	134.994	C8	282.5	168.742		-0.1165
2985___D8.0001.fcs	302	58	100	58	D8	377.5	72.5		0.0087			pbt030						pbt138
2985___E8.0001.fcs	1466	43	97.67	41.9981	E8	1832.5	52.4976		0.499			25000		12000				12500			25000
2985___F8.0001.fcs	363	161	90.06	144.997	F8	453.75	181.246		-0.0377
2985___G8.0001.fcs	235	302	92.05	277.991	G8	293.75	347.489		-0.073
2985___H8.0001.fcs	6215	52	34.62	18.0024	H8	7768.75	22.503		2.7699
2985___A9.0001.fcs	7158	15	86.67	13.0005	A9	8947.5	16.2506		2.8559
2985___B9.0001.fcs	355	622	99.36	618.019	B9	443.75	772.524		-0.1618
2985___C9.0001.fcs	290	198	90.91	180.002	C9	362.5	225.002		-0.1122
2985___D9.0001.fcs	298	102	95.1	97.002	D9	372.5	121.252		-0.0477
2985___E9.0001.fcs	1733	58	98.28	57.0024	E9	2166.25	71.253		0.4574
2985___F9.0001.fcs	548	96	91.67	88.0032	F9	685	110.004		0.0576
2985___G9.0001.fcs	218	263	86.31	226.995	G9	272.5	283.744		-0.1195
2985___H9.0001.fcs	5906	66	22.73	15.0018	H9	7382.5	18.7523		2.9399
2985___A10.0001.fcs	16291	2	100	2	A10	20363.8	2.5		4.0387
2985___B10.0001.fcs	436	3419	99.91	3415.92	B10	545	4269.9		-0.1427
2985___C10.0001.fcs	513	1088	99.82	1086.04	C10	641.25	1357.55		-0.1254
2985___D10.0001.fcs	407	262	98.09	256.996	D10	508.75	321.245		-0.1464
2985___E10.0001.fcs	1514	125	95.2	119	E10	1892.5	148.75		0.3017
2985___F10.0001.fcs	332	360	90.56	326.016	F10	415	407.52		-0.1114
2985___G10.0001.fcs	314	845	96.57	816.016	G10	392.5	1020.02		-0.1242
2985___H10.0001.fcs	16853	157	41.4	64.998	H10	21066.2	81.2475		4.4674
2985___A11.0001.fcs	16426	7	28.57	1.9999	A11	20532.5	2.49987		3.9446
2985___B11.0001.fcs	875	2377	99.45	2363.93	B11	1093.75	2954.91		-0.133
2985___C11.0001.fcs	724	356	98.03	348.987	C11	905	436.234		-0.1382
2985___D11.0001.fcs	469	100	97	97	D11	586.25	121.25		-0.0881
2985___E11.0001.fcs	1026	119	95.8	114.002	E11	1282.5	142.502		0.2486
2985___F11.0001.fcs	474	280	93.21	260.988	F11	592.5	326.235		-0.0611
2985___G11.0001.fcs	607	707	94.91	671.014	G11	758.75	838.767		-0.1308
2985___H11.0001.fcs	14901	126	39.68	49.9968	H11	18626.2	62.496		4.4584
2985___A12.0001.fcs	17161	4	50	2	A12	21451.2	2.5		3.5139
2985___B12.0001.fcs	974	2162	99.26	2146	B12	1217.5	2682.5		-0.1539
2985___C12.0001.fcs	1127	573	97.21	557.013	C12	1408.75	696.267		-0.1498
2985___D12.0001.fcs	510	96	92.71	89.0016	D12	637.5	111.252		-0.0515
2985___E12.0001.fcs	1110	190	89.47	169.993	E12	1387.5	212.491		0.298
2985___F12.0001.fcs	447	334	83.53	278.99	F12	558.75	348.738		-0.0676
2985___G12.0001.fcs	613	794	93.07	738.976	G12	766.25	923.72		-0.1263
2985___H12.0001.fcs	14696	89	26.97	24.0033	H12	18370	30.0041		3.9647

## Sheet: antigenLevel
	IL13Ra2 expression on tumors in the endpoint FACS. Colume1, 4, 7, 10 are background.
Well ID	% IL13Ra2 on Tumor
	1	2	3	4	5	6	7	8	9	10	11	12
A	1.21	86.55	86.65	3.06	92.87	94.63	0.26	94.01	93.58	0.13	91.46	89.91
B	0	27.29	32.27	0.49	26.86	29.28	0	32.6	31.3	0.15	10.13	12.71
C	0.39	43.42	43.74	0.13	42.27	51	0	50.92	54.35	0	27.43	31.52
D	0.97	65.25	63.91	0.56	81.17	76.79	0.71	79	80.44	0	51.77	54.66
E	1.12	78.19	80.34	0.78	91.33	91.89	0.26	93.09	91.45	0.06	77.25	80.15
F	0.88	68.79	70.62	0.4	82.71	79.73	0.18	75.38	78.05	0	40.77	43.51
G	0.28	46.4	44.67	0.62	56.5	56.08	1.06	55.41	53.7	0.68	18.57	15.75
H	1.29	85.32	83.27	2.23	93.24	93.32	0.23	93.83	94.11	0.07	91.1	88.21
